# Supplementary material for: Loss of ADAM29 does not affect viability and fertility in mice but improves wound healing
Source: iScience. 2024 May 29;27(6):110135. doi: 10.1016/j.isci.2024.110135 (PMC11223086; doi:10.1016/j.isci.2024.110135)
Supplement: Table S1. RNA-seq gene expression analysis using liver samples from Adam29 wild-type and Adam29 knock-out mice (wild-type samples set as control), related to Figure 4 [file mmc2.xlsx]

## Sheet: Supp. Table S1
Table S1. RNAseq gene expression analysis using liver samples from Adam29 wild-type and Adam29 knock-out mice (wild-type samples set as control). Related to Figure 4.
Gene ID	baseMean	log2FoldChange	lfcSE	stat	pvalue	padj	gene_type	gene_name
ENSMUSG00000048489.13	1566.64	-1.74166	0.24813	-7.01916	2.23203e-12	3.17908e-08	protein_coding	Depp1
ENSMUSG00000038415.11	530.979	2.56254	0.399059	6.42144	1.34993e-10	9.61351e-07	protein_coding	Foxq1
ENSMUSG00000037440.9	497.024	-2.60271	0.412642	-6.30743	2.83711e-10	1.34696e-06	protein_coding	Vnn1
ENSMUSG00000090086.9	418.583	-1.16963	0.193853	-6.03363	1.60318e-09	5.70853e-06	lncRNA	AI480526
ENSMUSG00000110720.2	19.498	7.795	1.33204	5.85193	4.859e-09	1.38414e-05	processed_pseudogene	Gm46223
ENSMUSG00000002831.15	127.651	-1.46341	0.268403	-5.45228	4.97277e-08	9.31403e-05	protein_coding	Plin4
ENSMUSG00000022508.6	983.281	-2.06079	0.3764	-5.47499	4.37531e-08	9.31403e-05	protein_coding	Bcl6
ENSMUSG00000060613.11	10634	1.00429	0.184502	5.44326	5.2315e-08	9.31403e-05	protein_coding	Cyp2c70
ENSMUSG00000005677.15	1939.44	-1.38271	0.256103	-5.39905	6.69932e-08	0.00010602	protein_coding	Nr1i3
ENSMUSG00000009092.6	77.1584	2.24601	0.42881	5.23777	1.6253e-07	0.000223538	protein_coding	Derl3
ENSMUSG00000033318.8	489.946	-1.29633	0.248024	-5.22662	1.72641e-07	0.000223538	protein_coding	Gstt2
ENSMUSG00000034936.3	365.363	-1.01566	0.198562	-5.11506	3.13642e-07	0.000372267	protein_coding	Arl4d
ENSMUSG00000020865.17	3274.65	-1.38461	0.271798	-5.09428	3.50071e-07	0.000383543	protein_coding	Abcc3
ENSMUSG00000008348.10	18975	-1.18501	0.237825	-4.98268	6.27083e-07	0.000595437	protein_coding	Ubc
ENSMUSG00000073460.6	34.9926	-2.90087	0.58109	-4.99212	5.97199e-07	0.000595437	protein_coding	Pnldc1
ENSMUSG00000004098.8	1180.59	-0.801923	0.162269	-4.94194	7.73472e-07	0.000688535	protein_coding	Col5a3
ENSMUSG00000076613.5	46.0418	2.69246	0.547432	4.91834	8.72819e-07	0.000731268	IG_C_gene	Ighg2b
ENSMUSG00000008153.13	329.438	-2.05825	0.420353	-4.89647	9.75731e-07	0.000772074	protein_coding	Clstn3
ENSMUSG00000059810.19	261.865	1.3641	0.2809	4.85619	1.19666e-06	0.000897055	protein_coding	Rgs3
ENSMUSG00000049109.16	27.069	-2.35827	0.494833	-4.76578	1.88123e-06	0.00133972	protein_coding	Themis
ENSMUSG00000025396.8	1043.59	-1.59077	0.339149	-4.69048	2.72566e-06	0.00184864	protein_coding	Hsd17b6
ENSMUSG00000038508.8	230.874	-1.32924	0.290637	-4.57352	4.79593e-06	0.00301354	protein_coding	Gdf15
ENSMUSG00000045482.17	846.642	-0.679133	0.148592	-4.57047	4.86635e-06	0.00301354	protein_coding	Trrap
ENSMUSG00000029822.16	72.3658	-2.19861	0.482149	-4.56002	5.11492e-06	0.00303549	protein_coding	Osbpl3
ENSMUSG00000030087.12	2007.5	-0.669923	0.148008	-4.52625	6.00389e-06	0.00342053	protein_coding	Klf15
ENSMUSG00000053113.4	308.372	2.1076	0.467727	4.50604	6.60479e-06	0.00361815	protein_coding	Socs3
ENSMUSG00000022769.10	671.887	1.08092	0.241393	4.47783	7.54043e-06	0.00397772	protein_coding	Sdf2l1
ENSMUSG00000076609.3	135.845	1.62758	0.364676	4.46309	8.07859e-06	0.00410941	IG_C_gene	Igkc
ENSMUSG00000028715.3	1112.78	-4.25524	0.955625	-4.45284	8.47436e-06	0.00416208	protein_coding	Cyp4a14
ENSMUSG00000026610.14	71.7692	-1.84137	0.418315	-4.40188	1.07315e-05	0.00509498	protein_coding	Esrrg
ENSMUSG00000033943.16	700.639	0.76718	0.174866	4.38725	1.14791e-05	0.00527411	protein_coding	Mga
ENSMUSG00000119584.1	17195.4	-1.11265	0.258364	-4.30652	1.65846e-05	0.00738168	rRNA	Rn18s-rs5
ENSMUSG00000110631.2	1268.92	-1.52269	0.358597	-4.24625	2.17373e-05	0.00910602	lncRNA	Gm42047
ENSMUSG00000117780.3	1141.03	-0.955522	0.224785	-4.25082	2.12989e-05	0.00910602	lncRNA	Gm3734
ENSMUSG00000031819.14	384.317	0.717762	0.170873	4.20055	2.66267e-05	0.0108355	protein_coding	Emc8
ENSMUSG00000047822.9	1286	1.49643	0.362202	4.13149	3.60419e-05	0.014227	protein_coding	Angptl8
ENSMUSG00000056148.9	1054.58	-0.767107	0.185933	-4.12571	3.69585e-05	0.014227	protein_coding	Rdh9
ENSMUSG00000045071.15	125.854	-1.01984	0.248062	-4.11121	3.93588e-05	0.0147523	protein_coding	E130308A19Rik
ENSMUSG00000020431.6	53.3415	2.88986	0.707114	4.08683	4.37308e-05	0.0159707	protein_coding	Adcy1
ENSMUSG00000033857.13	89.5901	1.0897	0.267063	4.0803	4.49772e-05	0.0160153	protein_coding	Engase
ENSMUSG00000028713.18	197.395	-0.902617	0.22233	-4.0598	4.9115e-05	0.0170621	protein_coding	Cyp4b1
ENSMUSG00000085971.6	13.2673	-3.4775	0.872504	-3.98566	6.72942e-05	0.0228207	lncRNA	Gm15411
ENSMUSG00000027559.6	52771	-1.03763	0.2625	-3.95289	7.72138e-05	0.0249945	protein_coding	Car3
ENSMUSG00000112478.2	111.439	-1.62642	0.411151	-3.95577	7.62875e-05	0.0249945	lncRNA	Gm47761
ENSMUSG00000023045.14	531.66	-0.582675	0.147998	-3.93706	8.24864e-05	0.0255403	protein_coding	Soat2
ENSMUSG00000058207.7	251582	0.462045	0.117221	3.94165	8.09245e-05	0.0255403	protein_coding	Serpina3k
ENSMUSG00000034801.14	321.752	-0.721666	0.185	-3.9009	9.58354e-05	0.0290422	protein_coding	Sos2
ENSMUSG00000006517.6	457.663	0.659292	0.170106	3.87577	0.000106287	0.0313973	protein_coding	Mvd
ENSMUSG00000036687.14	225.224	-0.683292	0.176573	-3.86975	0.000108949	0.0313973	protein_coding	Tmem184a
ENSMUSG00000061780.7	11.4345	-3.95867	1.02373	-3.86692	0.00011022	0.0313973	protein_coding	Cfd
ENSMUSG00000021270.14	5260.91	1.03236	0.269145	3.83569	0.000125212	0.0343287	protein_coding	Hsp90aa1
ENSMUSG00000024070.16	4890.08	-0.516804	0.134744	-3.83546	0.000125331	0.0343287	protein_coding	Prkd3
ENSMUSG00000021453.3	271.741	2.78096	0.727445	3.82292	0.000131883	0.0354417	protein_coding	Gadd45g
ENSMUSG00000030659.15	60.7969	1.68097	0.440368	3.81719	0.00013498	0.0356023	protein_coding	Nucb2
ENSMUSG00000067144.8	952.02	0.665149	0.177093	3.75594	0.000172693	0.0447211	protein_coding	Slc22a7
ENSMUSG00000008734.10	25.5024	-2.94744	0.788337	-3.73881	0.000184893	0.0448451	protein_coding	Gprc5b
ENSMUSG00000019878.9	560.102	-0.569095	0.152078	-3.74213	0.000182467	0.0448451	protein_coding	Hsf2
ENSMUSG00000028464.17	59.8466	-1.28901	0.344875	-3.73763	0.000185766	0.0448451	protein_coding	Tpm2
ENSMUSG00000031355.17	98.2843	-0.967467	0.258485	-3.74284	0.000181953	0.0448451	protein_coding	Arhgap6
ENSMUSG00000021116.11	814.402	0.514168	0.138651	3.70837	0.000208598	0.0490475	protein_coding	Eif2s1
ENSMUSG00000118516.2	3514.5	-0.618436	0.166847	-3.7066	0.000210061	0.0490475	protein_coding	Cyp2d13
ENSMUSG00000039286.13	787.16	1.17677	0.317978	3.70078	0.000214942	0.0493777	protein_coding	Fndc3b
ENSMUSG00000057074.7	3105.24	-0.709033	0.192341	-3.68632	0.000227518	0.0506335	protein_coding	Ces1g
ENSMUSG00000090124.8	130.116	-1.03779	0.281404	-3.6879	0.000226117	0.0506335	protein_coding	Ugt1a7c
ENSMUSG00000028072.7	9.46837	-3.31587	0.904016	-3.66793	0.000244518	0.0535795	protein_coding	Ntrk1
ENSMUSG00000022346.18	79.3398	2.14002	0.584153	3.66345	0.000248836	0.0536996	protein_coding	Myc
ENSMUSG00000047109.14	169.959	1.82188	0.500903	3.63718	0.000275635	0.057878	protein_coding	Cldn14
ENSMUSG00000118866.1	63.2424	-1.93132	0.531089	-3.63654	0.000276325	0.057878	misc_RNA	Rn7s1
ENSMUSG00000045314.6	167.239	1.0415	0.286955	3.62948	0.000283987	0.0580538	protein_coding	Sowahb
ENSMUSG00000067656.14	17.3275	-2.4776	0.682857	-3.62828	0.000285317	0.0580538	protein_coding	Slc22a27
ENSMUSG00000024037.14	205.398	-0.735676	0.203337	-3.61801	0.000296878	0.0595554	protein_coding	Wdr4
ENSMUSG00000027075.17	88.9005	1.37932	0.383422	3.5974	0.000321417	0.0613611	protein_coding	Slc43a1
ENSMUSG00000046351.12	323.461	0.576491	0.160292	3.59651	0.000322509	0.0613611	protein_coding	Zfp322a
ENSMUSG00000050545.11	32.6018	1.90679	0.529999	3.59772	0.000321015	0.0613611	protein_coding	Fam228b
ENSMUSG00000070661.8	78.4793	-1.06635	0.296537	-3.59603	0.000323112	0.0613611	protein_coding	Rnf186
ENSMUSG00000025197.10	4532.88	-0.651705	0.182072	-3.57939	0.000344398	0.0645429	protein_coding	Cyp2c23
ENSMUSG00000108825.2	141.159	-1.21507	0.340508	-3.56841	0.000359161	0.0664354	TEC	Gm45838
ENSMUSG00000020227.11	44.3638	2.15329	0.60446	3.56234	0.000367559	0.0671172	protein_coding	Irak3
ENSMUSG00000032204.14	8044.82	-0.47256	0.132784	-3.55887	0.000372451	0.0671495	protein_coding	Aqp9
ENSMUSG00000002944.16	777.488	-1.12582	0.316677	-3.55509	0.000377856	0.0672725	protein_coding	Cd36
ENSMUSG00000109628.3	4347.87	-0.499183	0.141167	-3.53612	0.000406055	0.0714005	lncRNA	BC024386
ENSMUSG00000096674.2	58712.1	1.03648	0.293721	3.5288	0.000417451	0.0725091	protein_coding	Mup15
ENSMUSG00000025189.10	12.4004	-3.57939	1.01837	-3.51483	0.00044004	0.0745539	protein_coding	Cnnm1
ENSMUSG00000055322.17	2113.13	0.49051	0.139559	3.5147	0.000440248	0.0745539	protein_coding	Tns1
ENSMUSG00000063480.9	567.832	0.637419	0.181503	3.51189	0.000444926	0.0745539	protein_coding	Snu13
ENSMUSG00000025375.16	162.636	-1.0546	0.301264	-3.50059	0.000464231	0.0759394	protein_coding	Aatk
ENSMUSG00000053205.10	210.024	-0.807842	0.23096	-3.49776	0.00046919	0.0759394	protein_coding	Styx
ENSMUSG00000087241.3	105.893	-1.05691	0.302138	-3.49809	0.000468608	0.0759394	lncRNA	Gm11844
ENSMUSG00000076612.9	30.764	2.25265	0.646595	3.48386	0.000494242	0.0790953	IG_C_gene	Ighg2c
ENSMUSG00000075543.5	321.153	0.771771	0.221914	3.47779	0.000505574	0.08001	protein_coding	Urad
ENSMUSG00000005968.15	126.345	1.07526	0.310174	3.46665	0.000526989	0.0819417	protein_coding	Tuft1
ENSMUSG00000070284.11	320.031	0.844433	0.243682	3.46531	0.000529615	0.0819417	protein_coding	Gmppb
ENSMUSG00000071633.12	1911.91	-0.92563	0.267325	-3.46257	0.00053504	0.0819417	protein_coding	Gm4952
ENSMUSG00000028413.14	940.361	0.559217	0.161806	3.45608	0.000548084	0.0830464	protein_coding	B4galt1
ENSMUSG00000004788.12	257.225	0.681434	0.198394	3.43475	0.000593098	0.0871233	protein_coding	Eif2b2
ENSMUSG00000066071.7	6371.73	-0.723166	0.210551	-3.43464	0.000593341	0.0871233	protein_coding	Cyp4a12a
ENSMUSG00000120786.1	962.011	-0.887846	0.258379	-3.43621	0.00058991	0.0871233	lncRNA	ENSMUSG00000120786
ENSMUSG00000023087.16	1431.41	1.08022	0.314816	3.43126	0.000600783	0.0873159	protein_coding	Noct
ENSMUSG00000022620.15	787.853	-0.663114	0.193763	-3.4223	0.000620933	0.0884394	protein_coding	Arsa
ENSMUSG00000041798.16	2312.51	0.547359	0.159934	3.42241	0.000620679	0.0884394	protein_coding	Gck
ENSMUSG00000027398.14	41.5044	1.36873	0.401585	3.40833	0.000653625	0.0921741	protein_coding	Il1b
ENSMUSG00000037583.3	619.494	-0.983648	0.289316	-3.3999	0.000674099	0.0941293	protein_coding	Nr0b2
ENSMUSG00000025004.17	209.477	0.972979	0.28652	3.39585	0.000684167	0.0946077	protein_coding	Cyp2c40
ENSMUSG00000089960.2	7918.95	-0.503881	0.148894	-3.38416	0.000713952	0.097777	protein_coding	Ugt1a1
ENSMUSG00000025279.8	803.136	-0.529741	0.15684	-3.3776	0.000731221	0.0982526	protein_coding	Dnase1l3
ENSMUSG00000085445.2	73.0005	1.96669	0.581901	3.37977	0.000725466	0.0982526	lncRNA	Gm16348
ENSMUSG00000021365.16	165.687	1.82831	0.542764	3.36852	0.000755726	0.100596	protein_coding	Nedd9
ENSMUSG00000032285.16	129.663	1.00825	0.299915	3.36178	0.000774405	0.102128	protein_coding	Dnaja4
ENSMUSG00000070605.5	115.216	-1.51367	0.450635	-3.35898	0.000782306	0.102224	protein_coding	Zfp992
ENSMUSG00000020941.8	56.6855	1.80417	0.538249	3.35193	0.000802514	0.103911	protein_coding	Map3k14
ENSMUSG00000056071.13	33.8599	2.28749	0.686418	3.33251	0.000860665	0.110437	protein_coding	S100a9
ENSMUSG00000020072.16	2844.72	-0.443701	0.133752	-3.31734	0.000908804	0.113545	protein_coding	Pbld2
ENSMUSG00000029552.20	27.4163	2.31333	0.696944	3.31924	0.000902613	0.113545	protein_coding	Tes
ENSMUSG00000035385.6	29.0126	3.30136	0.994334	3.32017	0.000899628	0.113545	protein_coding	Ccl2
ENSMUSG00000025792.10	2519.01	-0.731584	0.220926	-3.31144	0.000928175	0.114121	protein_coding	Slc25a10
ENSMUSG00000085929.3	137.923	-0.93893	0.283574	-3.31106	0.00092944	0.114121	lncRNA	Gm13421
ENSMUSG00000121347.1	27.6234	-1.93117	0.58375	-3.30821	0.000938954	0.114304	lncRNA	Gm2011
ENSMUSG00000032348.7	616.895	-0.725013	0.219373	-3.30493	0.000950008	0.114562	protein_coding	Gsta4
ENSMUSG00000032578.8	370.455	3.18978	0.965772	3.30282	0.000957162	0.114562	protein_coding	Cish
ENSMUSG00000030131.9	20656.1	-0.416029	0.126586	-3.28654	0.00101426	0.117449	protein_coding	Mug2
ENSMUSG00000033220.8	108.295	1.13102	0.343735	3.29039	0.00100047	0.117449	protein_coding	Rac2
ENSMUSG00000035202.9	1759.51	-0.990351	0.300717	-3.2933	0.000990204	0.117449	protein_coding	Lars2
ENSMUSG00000061740.9	3306.32	-0.457412	0.139174	-3.28662	0.00101398	0.117449	protein_coding	Cyp2d22
ENSMUSG00000112129.2	3501	-0.529577	0.161348	-3.28221	0.00102998	0.118307	protein_coding	Pbld1
ENSMUSG00000019590.17	141.181	1.58455	0.484052	3.27351	0.00106221	0.119126	protein_coding	Cyb561
ENSMUSG00000043091.10	2238.09	0.448934	0.137118	3.27406	0.00106014	0.119126	protein_coding	Tuba1c
ENSMUSG00000053553.12	90.0879	1.09893	0.33559	3.27461	0.00105806	0.119126	protein_coding	3110082I17Rik
ENSMUSG00000017144.9	515.905	1.10414	0.337877	3.26788	0.00108357	0.120573	protein_coding	Rnd3
ENSMUSG00000035459.19	788.59	-0.456597	0.139939	-3.26283	0.00110305	0.121789	protein_coding	Stab2
ENSMUSG00000078452.11	228.595	-1.15122	0.353486	-3.25677	0.00112689	0.123464	protein_coding	Raet1d
ENSMUSG00000020048.14	21261.7	0.680381	0.209446	3.24848	0.00116023	0.124062	protein_coding	Hsp90b1
ENSMUSG00000032898.10	1481.42	-0.790317	0.243732	-3.24256	0.00118461	0.124062	protein_coding	Fbxo21
ENSMUSG00000037025.12	508.588	0.799252	0.245881	3.25057	0.00115175	0.124062	protein_coding	Foxa2
ENSMUSG00000038526.15	551.096	-0.71115	0.219292	-3.24293	0.00118307	0.124062	protein_coding	Car14
ENSMUSG00000074489.10	9.5871	-3.11418	0.959874	-3.24437	0.00117712	0.124062	protein_coding	Bglap3
ENSMUSG00000078688.12	3597.35	1.17689	0.362734	3.24449	0.0011766	0.124062	protein_coding	Mup2
ENSMUSG00000027660.17	442.613	0.86369	0.266591	3.23976	0.0011963	0.124372	protein_coding	Skil
ENSMUSG00000030545.10	1454.82	-0.713075	0.22039	-3.23552	0.00121422	0.124698	protein_coding	Pex11a
ENSMUSG00000080888.4	86.3774	1.40724	0.435021	3.23488	0.00121695	0.124698	unprocessed_pseudogene	Gm14387
ENSMUSG00000026628.14	34.9941	2.42244	0.749877	3.23045	0.00123596	0.125741	protein_coding	Atf3
ENSMUSG00000004460.18	2148.47	0.66127	0.204999	3.22572	0.00125657	0.126931	protein_coding	Dnajb11
ENSMUSG00000003477.6	4685.01	-0.891959	0.276871	-3.22157	0.00127492	0.127878	protein_coding	Inmt
ENSMUSG00000018171.10	2163.49	0.750343	0.23373	3.21029	0.00132599	0.130317	protein_coding	Vmp1
ENSMUSG00000032575.17	2146.4	0.767176	0.238985	3.21014	0.00132669	0.130317	protein_coding	Manf
ENSMUSG00000035357.18	51.4028	-1.16971	0.364242	-3.21136	0.00132107	0.130317	protein_coding	Pdzrn3
ENSMUSG00000026643.17	392.347	-0.535614	0.167518	-3.19736	0.00138692	0.134551	protein_coding	Nmt2
ENSMUSG00000058135.13	18260.3	-0.411605	0.128758	-3.19674	0.00138991	0.134551	protein_coding	Gstm1
ENSMUSG00002076161.1	7.48709	-4.34121	1.35874	-3.19504	0.00139813	0.134551	misc_RNA	Rn7sk
ENSMUSG00000003555.9	196.803	1.01966	0.319944	3.18698	0.00143765	0.135863	protein_coding	Cyp17a1
ENSMUSG00000032715.10	78.4514	-1.14116	0.358041	-3.18722	0.00143649	0.135863	protein_coding	Trib3
ENSMUSG00000052407.18	128.259	-0.718511	0.22549	-3.18643	0.00144038	0.135863	protein_coding	Ccdc171
ENSMUSG00000059325.15	804.273	0.760964	0.23943	3.17824	0.00148173	0.138844	protein_coding	Hopx
ENSMUSG00000020491.16	64.7432	-0.973487	0.306593	-3.17518	0.00149745	0.139218	protein_coding	2810021J22Rik
ENSMUSG00000046160.7	123.869	-1.25278	0.394743	-3.17367	0.00150527	0.139218	protein_coding	Olig1
ENSMUSG00000038421.14	6.49675	3.22555	1.01962	3.16349	0.00155889	0.143247	protein_coding	Fcrla
ENSMUSG00000068220.7	240.58	-0.939133	0.297709	-3.15454	0.00160753	0.145835	protein_coding	Lgals1
ENSMUSG00000120725.1	49.686	-1.10928	0.35159	-3.15504	0.00160476	0.145835	lncRNA	ENSMUSG00000120725
ENSMUSG00000051149.16	108.452	1.06708	0.338947	3.1482	0.00164277	0.148088	protein_coding	Adnp
ENSMUSG00000020777.17	44418.6	-0.514646	0.163819	-3.14156	0.00168052	0.149336	protein_coding	Acox1
ENSMUSG00000040152.9	50.2009	2.67125	0.850178	3.14199	0.00167806	0.149336	protein_coding	Thbs1
ENSMUSG00000120732.1	283.45	-0.55369	0.176321	-3.14024	0.00168807	0.149336	lncRNA	ENSMUSG00000120732
ENSMUSG00000021806.5	231.064	0.716745	0.22875	3.13331	0.00172848	0.151036	protein_coding	Nid2
ENSMUSG00000050097.7	14.7351	1.79218	0.57173	3.13467	0.00172048	0.151036	protein_coding	Ces2b
ENSMUSG00000042350.14	970.861	-0.458691	0.146589	-3.1291	0.0017534	0.151644	protein_coding	Arel1
ENSMUSG00000105909.2	92.3925	-1.34346	0.429419	-3.12855	0.00175674	0.151644	lncRNA	Gm43189
ENSMUSG00000008496.20	44.0544	1.90443	0.609399	3.12509	0.00177749	0.152511	protein_coding	Pou2f2
ENSMUSG00000021226.8	41.2691	-1.62845	0.522394	-3.11728	0.00182528	0.155673	protein_coding	Acot2
ENSMUSG00000057068.16	234.958	0.608398	0.195766	3.10777	0.00188502	0.15828	protein_coding	Fam47e
ENSMUSG00000057229.12	461.579	-0.509211	0.163885	-3.10712	0.00188918	0.15828	protein_coding	Dmac2
ENSMUSG00000071856.11	759.827	-0.644468	0.207311	-3.1087	0.0018791	0.15828	protein_coding	Mcc
ENSMUSG00000095061.2	8.85392	2.57603	0.830594	3.10143	0.00192586	0.16041	protein_coding	E030018B13Rik
ENSMUSG00000015869.18	875.581	-0.450693	0.145457	-3.09846	0.00194528	0.161085	protein_coding	Prpsap1
ENSMUSG00000020889.12	1785.84	-1.11252	0.360408	-3.08683	0.00202305	0.166524	protein_coding	Nr1d1
ENSMUSG00000067194.7	720.07	0.488981	0.158494	3.08517	0.00203435	0.166524	protein_coding	Eif1ax
ENSMUSG00000023030.17	693.542	0.415309	0.134907	3.07849	0.00208051	0.167258	protein_coding	Slc11a2
ENSMUSG00000023259.18	49.3287	1.24647	0.404866	3.07871	0.00207901	0.167258	protein_coding	Slc26a6
ENSMUSG00000023277.14	37.7393	1.11031	0.360538	3.07959	0.00207284	0.167258	protein_coding	Twf2
ENSMUSG00000042606.10	52.0731	1.0286	0.334275	3.0771	0.00209028	0.167258	protein_coding	Hirip3
ENSMUSG00000086390.9	495.91	-0.697966	0.227728	-3.06492	0.00217731	0.173249	lncRNA	1810019D21Rik
ENSMUSG00000032561.16	351.613	1.13528	0.371508	3.05587	0.0022441	0.176589	protein_coding	Acpp
ENSMUSG00000033386.11	587.739	0.469637	0.153668	3.05618	0.00224178	0.176589	protein_coding	Frrs1
ENSMUSG00000069456.5	1746	-0.891274	0.292885	-3.04308	0.00234169	0.183256	protein_coding	Rdh16
ENSMUSG00000002578.19	41.8076	2.29385	0.756198	3.0334	0.00241816	0.185007	protein_coding	Ikzf4
ENSMUSG00000021945.10	628.284	-0.522217	0.172182	-3.03294	0.00242187	0.185007	protein_coding	Zmym2
ENSMUSG00000028556.16	399.286	-0.523548	0.172606	-3.03319	0.00241981	0.185007	protein_coding	Dock7
ENSMUSG00000030309.17	23.8917	-1.51003	0.498164	-3.0312	0.00243586	0.185007	protein_coding	Caprin2
ENSMUSG00000032875.9	77.9596	1.0372	0.342412	3.0291	0.00245285	0.185007	protein_coding	Arhgef17
ENSMUSG00000033059.8	77.3415	0.886508	0.292491	3.03089	0.00243834	0.185007	protein_coding	Pygb
ENSMUSG00000064357.1	39543.6	-0.457421	0.151022	-3.02884	0.00245498	0.185007	protein_coding	mt-Atp6
ENSMUSG00000034327.18	209.304	0.726041	0.240606	3.01755	0.00254825	0.189035	protein_coding	Kctd9
ENSMUSG00000036138.17	2548.43	-0.527919	0.174909	-3.01825	0.00254237	0.189035	protein_coding	Acaa1a
ENSMUSG00000110496.2	18.1714	-2.25024	0.745138	-3.0199	0.00252858	0.189035	TEC	Gm45909
ENSMUSG00000002983.18	52.2166	1.98138	0.658663	3.00819	0.00262809	0.193881	protein_coding	Relb
ENSMUSG00000073424.10	1690.75	-0.478198	0.159043	-3.00672	0.00264081	0.193881	protein_coding	Cyp4f15
ENSMUSG00000022215.7	416.999	-1.12602	0.375057	-3.00228	0.00267968	0.195727	protein_coding	Fitm1
ENSMUSG00000028334.11	240.56	0.600152	0.200353	2.99548	0.00274016	0.199123	protein_coding	Nans
ENSMUSG00000017210.15	305.033	0.597104	0.199502	2.99297	0.00276278	0.199748	protein_coding	Med24
ENSMUSG00000005547.15	2975.89	-0.624314	0.208979	-2.98745	0.00281317	0.201983	protein_coding	Cyp2a5
ENSMUSG00000094152.6	19.4531	-1.82273	0.610326	-2.98648	0.00282206	0.201983	protein_coding	Slc6a16
ENSMUSG00000022000.12	396.949	-0.538273	0.180655	-2.97957	0.00288657	0.205567	protein_coding	Zc3h13
ENSMUSG00000007035.16	14.4048	-1.89664	0.637383	-2.97567	0.00292353	0.206138	protein_coding	Msh5
ENSMUSG00000032369.14	293.042	1.40413	0.471814	2.97602	0.00292011	0.206138	protein_coding	Plscr1
ENSMUSG00000033105.13	1518.06	0.549393	0.185109	2.96795	0.00299793	0.210343	protein_coding	Lss
ENSMUSG00000020766.5	502.762	-0.51999	0.175568	-2.96176	0.00305885	0.213565	protein_coding	Galk1
ENSMUSG00000022389.16	1094.8	-0.792725	0.267795	-2.96019	0.00307451	0.213611	protein_coding	Tef
ENSMUSG00000027690.14	7110.02	-0.531367	0.180009	-2.9519	0.00315829	0.216267	protein_coding	Slc2a2
ENSMUSG00000041132.12	617.838	-0.676871	0.229131	-2.95407	0.00313609	0.216267	protein_coding	N4bp2l1
ENSMUSG00000074183.4	46.265	-1.17434	0.397646	-2.95323	0.0031447	0.216267	protein_coding	Gsta1
ENSMUSG00000018428.16	2002.55	-0.402528	0.136692	-2.94478	0.00323188	0.220247	protein_coding	Akap1
ENSMUSG00000015619.11	6.48498	3.78514	1.28805	2.93866	0.0032963	0.223567	protein_coding	Gata3
ENSMUSG00000019947.11	1113.01	0.970628	0.330488	2.93695	0.00331457	0.223741	protein_coding	Arid5b
ENSMUSG00000032261.17	1041.15	-0.609384	0.207827	-2.93217	0.00336603	0.22403	protein_coding	Sh3bgrl2
ENSMUSG00000052293.15	24.7646	1.35637	0.462455	2.93297	0.00335731	0.22403	protein_coding	Taf9
ENSMUSG00000093662.3	76.0697	1.31176	0.447268	2.93283	0.00335891	0.22403	lncRNA	Gm20649
ENSMUSG00000073155.13	791.2	-0.498265	0.170087	-2.92947	0.00339539	0.224933	protein_coding	1810058I24Rik
ENSMUSG00000010651.5	16366.6	-0.985464	0.337779	-2.91748	0.00352874	0.230976	protein_coding	Acaa1b
ENSMUSG00000023055.11	543.311	-0.52272	0.179305	-2.91525	0.00355407	0.230976	protein_coding	Calcoco1
ENSMUSG00000029189.11	341.565	0.527725	0.181097	2.91405	0.00356769	0.230976	protein_coding	Sel1l3
ENSMUSG00000031138.5	4657.58	0.292827	0.100451	2.91513	0.00355537	0.230976	protein_coding	F9
ENSMUSG00000050423.12	43.4905	-2.6376	0.904101	-2.91737	0.00352998	0.230976	protein_coding	Ppp1r3g
ENSMUSG00000030562.18	1264.55	-0.410084	0.14081	-2.91232	0.00358761	0.231214	protein_coding	Nox4
ENSMUSG00000075324.14	127.206	-1.22079	0.419406	-2.91075	0.00360561	0.231327	protein_coding	Fign
ENSMUSG00000021277.17	292.479	0.539406	0.185984	2.90027	0.00372837	0.237067	protein_coding	Traf3
ENSMUSG00000044783.17	1913.22	-0.581424	0.20045	-2.9006	0.00372451	0.237067	protein_coding	Hjurp
ENSMUSG00000019139.11	103.23	1.28696	0.444314	2.89652	0.00377331	0.238765	protein_coding	Isyna1
ENSMUSG00000040660.7	8.48851	-3.47513	1.20029	-2.89525	0.0037886	0.238765	protein_coding	Cyp2b9
ENSMUSG00000012609.20	159.062	0.573013	0.19818	2.89138	0.0038355	0.239601	protein_coding	Ttll5
ENSMUSG00000019312.11	1762.88	-0.326259	0.112816	-2.89196	0.00382842	0.239601	protein_coding	Grb7
ENSMUSG00000025757.14	554.902	0.694005	0.240203	2.88925	0.00386162	0.240179	protein_coding	Hspa4l
ENSMUSG00000035413.9	96.5298	-0.752887	0.261177	-2.88267	0.00394326	0.244191	protein_coding	Tmem98
ENSMUSG00000026520.9	83.6647	0.821592	0.285189	2.88087	0.00396581	0.244524	protein_coding	Pycr2
ENSMUSG00000019768.17	504.027	0.874347	0.303839	2.87766	0.00400634	0.245532	protein_coding	Esr1
ENSMUSG00000022136.9	6038.71	0.494158	0.171771	2.87685	0.00401664	0.245532	protein_coding	Dnajc3
ENSMUSG00000026918.17	753.052	-0.738406	0.257158	-2.87141	0.0040865	0.248735	protein_coding	Brd3
ENSMUSG00000021508.12	44.8277	1.77557	0.618986	2.86852	0.00412393	0.249185	protein_coding	Cxcl14
ENSMUSG00000028194.16	1849.77	-1.01413	0.353914	-2.86547	0.00416388	0.249185	protein_coding	Ddah1
ENSMUSG00000031886.15	3558.2	-0.65696	0.229231	-2.86593	0.0041579	0.249185	protein_coding	Ces2e
ENSMUSG00000052566.9	288.662	-0.447176	0.155923	-2.86793	0.00413166	0.249185	protein_coding	Hook2
ENSMUSG00000009687.15	63.143	0.837769	0.293527	2.85415	0.00431523	0.250864	protein_coding	Fxyd5
ENSMUSG00000023272.5	1096.85	1.71915	0.600689	2.86196	0.00421027	0.250864	protein_coding	Creld2
ENSMUSG00000026177.12	130.243	0.935738	0.327507	2.85716	0.00427455	0.250864	protein_coding	Slc11a1
ENSMUSG00000028542.18	527.916	-0.543171	0.190125	-2.85692	0.00427772	0.250864	protein_coding	Slc6a9
ENSMUSG00000045790.11	75.2959	0.828492	0.290121	2.85568	0.00429453	0.250864	protein_coding	Ccdc149
ENSMUSG00000052133.17	52.908	-1.47348	0.516102	-2.85503	0.00430334	0.250864	protein_coding	Sema5b
ENSMUSG00000056035.9	43601.1	-0.477908	0.167178	-2.85868	0.00425406	0.250864	protein_coding	Cyp3a11
ENSMUSG00000017677.12	522.235	0.909426	0.319384	2.84743	0.00440733	0.253119	protein_coding	Wsb1
ENSMUSG00000022126.7	6.45284	4.34768	1.52604	2.84899	0.00438577	0.253119	protein_coding	Acod1
ENSMUSG00000099707.8	447.605	0.617462	0.216768	2.8485	0.00439263	0.253119	lncRNA	Gm8883
ENSMUSG00000121042.1	2579.72	0.532888	0.187353	2.8443	0.00445088	0.254594	lncRNA	ENSMUSG00000121042
ENSMUSG00000032932.16	1190.88	0.584291	0.206053	2.83563	0.00457347	0.26056	protein_coding	Hspa13
ENSMUSG00000014599.11	194.125	0.850526	0.300772	2.82781	0.00468682	0.261032	protein_coding	Csf1
ENSMUSG00000022791.20	490.334	0.449907	0.159108	2.82768	0.00468864	0.261032	protein_coding	Tnk2
ENSMUSG00000026623.17	4582.85	0.323675	0.114241	2.83328	0.0046073	0.261032	protein_coding	Lpgat1
ENSMUSG00000026743.17	452.03	-0.445831	0.157701	-2.82707	0.00469762	0.261032	protein_coding	Mllt10
ENSMUSG00000028957.13	82.9735	-1.41673	0.501349	-2.82583	0.00471581	0.261032	protein_coding	Per3
ENSMUSG00000030062.8	2988.09	0.373867	0.132035	2.83156	0.0046321	0.261032	protein_coding	Rpn1
ENSMUSG00000120777.1	152.043	0.895098	0.316465	2.82843	0.00467771	0.261032	lncRNA	ENSMUSG00000120777
ENSMUSG00000121506.1	2631.02	-0.477514	0.169033	-2.82498	0.00472838	0.261032	lncRNA	ENSMUSG00000121506
ENSMUSG00000038550.11	9.6648	-2.144	0.759731	-2.82205	0.00477174	0.262409	protein_coding	Ciart
ENSMUSG00000035934.17	14.3099	-1.66603	0.590769	-2.82011	0.0048007	0.262986	protein_coding	Pknox2
ENSMUSG00000021097.16	2310.73	-0.472495	0.168147	-2.81001	0.00495397	0.270342	protein_coding	Clmn
ENSMUSG00000094622.4	21.4363	1.86749	0.66502	2.80816	0.00498251	0.270862	protein_coding	Gm3055
ENSMUSG00000039519.7	7147.6	0.573505	0.204524	2.8041	0.0050457	0.273254	protein_coding	Cyp7b1
ENSMUSG00000108738.2	24.3194	1.55709	0.556588	2.79757	0.00514893	0.277788	lncRNA	Gm44777
ENSMUSG00000026235.15	7.11984	-2.9767	1.06537	-2.79404	0.0052054	0.278094	protein_coding	Epha4
ENSMUSG00000028359.5	29.5837	2.32628	0.832732	2.79356	0.00521316	0.278094	protein_coding	Orm3
ENSMUSG00000031824.16	161.419	0.956354	0.342093	2.79559	0.00518047	0.278094	protein_coding	6430548M08Rik
ENSMUSG00000025402.13	242.971	1.104	0.395481	2.79154	0.00524578	0.27879	protein_coding	Nab2
ENSMUSG00000054484.15	296.648	0.531662	0.190573	2.78981	0.00527392	0.279243	protein_coding	Tmem62
ENSMUSG00000001473.8	107.621	1.1684	0.419676	2.78405	0.00536844	0.282991	protein_coding	Tubb6
ENSMUSG00000107605.2	12.1208	-2.28465	0.820905	-2.78309	0.00538444	0.282991	lncRNA	Gm44117
ENSMUSG00000032808.3	625.324	-0.955191	0.343528	-2.78053	0.00542704	0.284181	protein_coding	Cyp2c38
ENSMUSG00000040466.17	1166.6	-0.459482	0.165357	-2.77874	0.0054571	0.284709	protein_coding	Blvrb
ENSMUSG00000033182.13	14.1333	-1.65787	0.597048	-2.77678	0.00548996	0.285378	protein_coding	Kbtbd12
ENSMUSG00000020400.18	177.696	0.586066	0.21165	2.76904	0.00562226	0.291192	protein_coding	Tnip1
ENSMUSG00000029767.17	2341.92	0.402824	0.145693	2.76488	0.00569436	0.292797	protein_coding	Calu
ENSMUSG00000053141.17	27.4011	-2.70153	0.976684	-2.76603	0.00567439	0.292797	protein_coding	Ptprt
ENSMUSG00000020263.15	388.103	-0.45548	0.164888	-2.76236	0.00573851	0.294006	protein_coding	Appl2
ENSMUSG00000005566.15	868.132	-0.378771	0.137702	-2.75065	0.00594775	0.297479	protein_coding	Trim28
ENSMUSG00000007812.17	867.783	0.460782	0.167193	2.75598	0.00585161	0.297479	protein_coding	Zfp655
ENSMUSG00000019256.18	794.82	-0.497283	0.181035	-2.74689	0.0060163	0.297479	protein_coding	Ahr
ENSMUSG00000021557.16	237.626	0.691914	0.250999	2.75664	0.0058399	0.297479	protein_coding	Agtpbp1
ENSMUSG00000021704.9	411.243	-0.470323	0.171161	-2.74784	0.00599901	0.297479	protein_coding	Mtx3
ENSMUSG00000024042.8	263.703	0.724229	0.263615	2.7473	0.0060089	0.297479	protein_coding	Sik1
ENSMUSG00000024131.9	1985.53	1.00681	0.365763	2.75264	0.00591171	0.297479	protein_coding	Slc3a1
ENSMUSG00000026199.18	351.648	-0.428329	0.156033	-2.74512	0.00604892	0.297479	protein_coding	Ankzf1
ENSMUSG00000033831.6	120489	0.779291	0.283627	2.74759	0.00600356	0.297479	protein_coding	Fgb
ENSMUSG00000034168.8	456.604	0.479959	0.174219	2.75491	0.00587084	0.297479	protein_coding	Irf2bpl
ENSMUSG00000068877.13	11117.5	1.01975	0.371536	2.74468	0.00605694	0.297479	protein_coding	Selenbp2
ENSMUSG00000071172.14	1411.29	0.465384	0.169403	2.74721	0.00601047	0.297479	protein_coding	Srsf3
ENSMUSG00000017679.17	457.327	0.828603	0.302282	2.74116	0.00612223	0.298666	protein_coding	Ttpal
ENSMUSG00000085189.3	71.7177	1.076	0.392542	2.74112	0.00612305	0.298666	lncRNA	Gm11963
ENSMUSG00000029580.15	7879.66	0.533602	0.194747	2.73998	0.00614437	0.298683	protein_coding	Actb
ENSMUSG00000030237.15	836.651	-0.929034	0.339555	-2.73604	0.00621842	0.301255	protein_coding	Slco1a4
ENSMUSG00000076614.8	19.8389	2.05222	0.7508	2.73338	0.00626884	0.301944	IG_C_gene	Ighg1
ENSMUSG00000100075.2	26.2305	1.47559	0.539904	2.73305	0.00627505	0.301944	lncRNA	1700018L02Rik
ENSMUSG00000021427.11	2641.49	0.532222	0.195006	2.72926	0.00634771	0.304235	protein_coding	Ssr1
ENSMUSG00000033860.14	98907.4	0.763463	0.279843	2.72818	0.00636852	0.304235	protein_coding	Fgg
ENSMUSG00000058290.5	7.57396	2.7072	0.992653	2.72724	0.00638674	0.304235	protein_coding	Espl1
ENSMUSG00000105373.2	902.495	0.555086	0.203743	2.72444	0.00644113	0.305803	TEC	Gm42429
ENSMUSG00000020140.16	150.109	-0.901534	0.331976	-2.71566	0.00661432	0.312982	protein_coding	Lgr5
ENSMUSG00000038642.11	595.144	0.632403	0.232969	2.71453	0.00663698	0.313015	protein_coding	Ctss
ENSMUSG00000049047.12	283.951	0.771198	0.284221	2.71337	0.00666021	0.313074	protein_coding	Armcx3
ENSMUSG00000022103.11	12.8381	1.79481	0.662549	2.70894	0.00674982	0.315013	protein_coding	Gfra2
ENSMUSG00000030852.19	345.109	0.639626	0.236213	2.70784	0.00677222	0.315013	protein_coding	Tacc2
ENSMUSG00000037139.16	6.27164	2.9063	1.07245	2.70996	0.00672906	0.315013	protein_coding	Myom3
ENSMUSG00000093904.3	992.487	0.407495	0.150535	2.70697	0.00678994	0.315013	protein_coding	Tomm20
ENSMUSG00000008373.17	237.285	0.545781	0.201821	2.70428	0.00684518	0.316417	protein_coding	Prpf31
ENSMUSG00000015337.6	312.183	0.468681	0.173371	2.70334	0.00686461	0.316417	protein_coding	Endog
ENSMUSG00000005057.14	28.0725	1.2156	0.450517	2.69825	0.00697061	0.316883	protein_coding	Sh2b2
ENSMUSG00000018008.9	102.784	0.888643	0.329401	2.69775	0.00698095	0.316883	protein_coding	Cyth4
ENSMUSG00000031617.17	297.46	0.468067	0.173605	2.69615	0.00701457	0.316883	protein_coding	Tmem184c
ENSMUSG00000032116.19	2288.83	0.367873	0.136411	2.69681	0.00700082	0.316883	protein_coding	Stt3a
ENSMUSG00000037622.15	1910.36	-0.316706	0.117391	-2.69788	0.0069783	0.316883	protein_coding	Wdtc1
ENSMUSG00000055044.13	389.345	0.43266	0.160643	2.69329	0.00707498	0.316883	protein_coding	Pdlim1
ENSMUSG00000060227.16	103.357	-0.817102	0.303297	-2.69407	0.00705856	0.316883	protein_coding	Golm2
ENSMUSG00000113322.2	6.76625	-2.77695	1.03072	-2.69418	0.00705618	0.316883	lncRNA	Gm48492
ENSMUSG00000115919.3	743.488	-0.707762	0.262056	-2.70081	0.00691717	0.316883	lncRNA	Gm31583
ENSMUSG00000022351.15	2054.24	0.861165	0.320048	2.69074	0.00712946	0.318323	protein_coding	Sqle
ENSMUSG00000041272.12	60.3902	-1.00771	0.374829	-2.68845	0.00717855	0.319513	protein_coding	Tox
ENSMUSG00000029596.14	144	0.563676	0.21007	2.68327	0.00729055	0.323487	protein_coding	Sdsl
ENSMUSG00000021895.11	551.224	-0.435464	0.162637	-2.67752	0.00741704	0.327062	protein_coding	Arhgef3
ENSMUSG00000073079.7	1252.34	0.387637	0.144729	2.67836	0.0073984	0.327062	protein_coding	Srp54a
ENSMUSG00000101397.8	817.824	-0.475323	0.17808	-2.66915	0.00760438	0.334287	transcribed_unprocessed_pseudogene	Mug-ps1
ENSMUSG00000028393.11	1554.97	-0.347832	0.131	-2.6552	0.00792616	0.347361	protein_coding	Alad
ENSMUSG00000015970.20	3757.01	-0.407303	0.153476	-2.65385	0.00795788	0.347681	protein_coding	Chdh
ENSMUSG00000026581.15	28.8503	1.26837	0.478209	2.65234	0.00799349	0.348169	protein_coding	Sell
ENSMUSG00000017756.10	1680.67	-0.635257	0.240531	-2.64106	0.00826468	0.349472	protein_coding	Slc12a7
ENSMUSG00000018900.8	316.504	-0.688871	0.260876	-2.64061	0.00827581	0.349472	protein_coding	Slc22a5
ENSMUSG00000020553.9	1409.31	-0.787936	0.298492	-2.63973	0.00829731	0.349472	protein_coding	Pctp
ENSMUSG00000025823.10	5067.64	0.507797	0.192554	2.63717	0.00836	0.349472	protein_coding	Pdia4
ENSMUSG00000026864.14	22714.1	0.770888	0.29179	2.64193	0.00824354	0.349472	protein_coding	Hspa5
ENSMUSG00000031596.16	9402.39	-0.482484	0.182435	-2.64469	0.00817666	0.349472	protein_coding	Slc7a2
ENSMUSG00000032115.15	5496.55	0.818211	0.309688	2.64205	0.00824061	0.349472	protein_coding	Hyou1
ENSMUSG00000032841.16	24.8933	-1.53005	0.580249	-2.63689	0.00836692	0.349472	protein_coding	Prr5l
ENSMUSG00000044937.16	66.1013	0.898459	0.340642	2.63755	0.00835079	0.349472	protein_coding	Ttc41
ENSMUSG00000053898.13	3430.1	-0.456206	0.17227	-2.64821	0.00809192	0.349472	protein_coding	Ech1
ENSMUSG00000056313.6	373.22	1.03709	0.393097	2.63826	0.00833338	0.349472	protein_coding	Tcim
ENSMUSG00000056724.16	202.198	0.617222	0.233057	2.64837	0.00808804	0.349472	protein_coding	Nbeal2
ENSMUSG00000078920.4	417.85	0.507382	0.191799	2.64538	0.00815981	0.349472	protein_coding	Ifi47
ENSMUSG00000079012.12	5963.05	0.802558	0.304195	2.6383	0.00833228	0.349472	protein_coding	Serpina3m
ENSMUSG00000038949.9	215.337	-0.538031	0.204858	-2.62636	0.00863038	0.359423	protein_coding	Cnst
ENSMUSG00000025479.10	103159	-0.478897	0.182547	-2.62341	0.00870533	0.36046	protein_coding	Cyp2e1
ENSMUSG00000027248.14	10182.8	0.365172	0.139251	2.6224	0.00873122	0.36046	protein_coding	Pdia3
ENSMUSG00000028001.17	129774	0.77533	0.295586	2.62303	0.00871513	0.36046	protein_coding	Fga
ENSMUSG00000024795.12	16.5981	-1.42286	0.543744	-2.61678	0.00887638	0.361546	protein_coding	Kif20b
ENSMUSG00000025504.15	1497.91	-0.345445	0.131978	-2.61745	0.00885902	0.361546	protein_coding	Eps8l2
ENSMUSG00000028581.18	302.902	0.646953	0.247226	2.61685	0.00887451	0.361546	protein_coding	Laptm5
ENSMUSG00000029597.15	1886.83	0.321474	0.122866	2.61647	0.00888445	0.361546	protein_coding	Sds
ENSMUSG00000098330.2	15.6253	3.10098	1.18418	2.61868	0.00882715	0.361546	unprocessed_pseudogene	Gtpbp4-ps1
ENSMUSG00000026822.15	386.291	3.3584	1.28426	2.61504	0.00892173	0.362029	protein_coding	Lcn2
ENSMUSG00000040751.13	11.4181	-1.78449	0.683257	-2.61174	0.00900838	0.364507	protein_coding	Lat2
ENSMUSG00000024254.16	1446.17	-0.571273	0.21892	-2.60951	0.00906712	0.365844	protein_coding	Abcg8
ENSMUSG00000048486.7	1015.42	-0.464485	0.178187	-2.60672	0.00914146	0.367802	protein_coding	Fitm2
ENSMUSG00000120316.1	5.56149	-2.79077	1.07137	-2.60486	0.00919112	0.368758	lncRNA	ENSMUSG00000120316
ENSMUSG00000020952.11	911.734	0.354729	0.13633	2.60199	0.00926837	0.368946	protein_coding	Scfd1
ENSMUSG00000025795.9	1522.61	-0.359856	0.13831	-2.6018	0.00927351	0.368946	protein_coding	Rassf3
ENSMUSG00000061959.14	3873.18	-0.744832	0.286113	-2.60327	0.00923383	0.368946	protein_coding	Ces1e
ENSMUSG00000002342.18	261.379	0.481758	0.185661	2.59483	0.00946373	0.374036	protein_coding	Tmem161a
ENSMUSG00000031422.17	1811.57	0.492611	0.189753	2.59606	0.00943001	0.374036	protein_coding	Morf4l2
ENSMUSG00000037772.14	24.4148	1.16429	0.448798	2.59423	0.00948023	0.374036	protein_coding	Mrpl23
ENSMUSG00000018868.5	28.894	1.55337	0.599354	2.59174	0.00954912	0.375336	protein_coding	Pnpla5
ENSMUSG00000027068.7	151.915	1.38212	0.533401	2.59114	0.0095659	0.375336	protein_coding	Dhrs9
ENSMUSG00000017132.18	645.506	0.538566	0.208061	2.5885	0.00963951	0.377185	protein_coding	Cyth1
ENSMUSG00000021690.11	613.374	-0.457297	0.176786	-2.58673	0.0096892	0.378091	protein_coding	Jmy
ENSMUSG00000026158.12	403.277	0.564093	0.218314	2.58387	0.00976998	0.37864	protein_coding	Ogfrl1
ENSMUSG00000049690.16	14.417	-1.75296	0.678547	-2.58341	0.00978302	0.37864	protein_coding	Nckap5
ENSMUSG00000063972.14	233.89	-0.679978	0.263203	-2.58348	0.00978101	0.37864	protein_coding	Nr6a1
ENSMUSG00000115100.2	56.2456	-1.06538	0.412806	-2.58082	0.00985647	0.380449	lncRNA	Gm34934
ENSMUSG00000056919.10	94.6423	-0.802115	0.311158	-2.57784	0.00994207	0.382716	protein_coding	Cep162
ENSMUSG00000026107.12	434.199	0.857336	0.33314	2.5735	0.0100676	0.383053	protein_coding	Nabp1
ENSMUSG00000027087.12	504.606	0.380645	0.147852	2.5745	0.0100386	0.383053	protein_coding	Itgav
ENSMUSG00000033684.15	7150.67	0.463638	0.180128	2.57394	0.0100548	0.383053	protein_coding	Qsox1
ENSMUSG00000052534.16	313.104	-0.558834	0.217098	-2.57411	0.0100499	0.383053	protein_coding	Pbx1
ENSMUSG00000072825.12	751.917	0.432425	0.16807	2.57289	0.0100853	0.383053	protein_coding	Cep170b
ENSMUSG00000006191.18	162.742	0.559134	0.217404	2.57186	0.0101153	0.383171	protein_coding	Cdkal1
ENSMUSG00000028672.14	2729.99	-0.440857	0.171516	-2.57036	0.0101594	0.383821	protein_coding	Hmgcl
ENSMUSG00000020946.14	1213.59	0.335805	0.131154	2.56038	0.0104558	0.386811	protein_coding	Gosr2
ENSMUSG00000024697.5	110.783	0.723778	0.282677	2.56045	0.0104538	0.386811	protein_coding	Gna14
ENSMUSG00000026970.17	742.134	-0.392241	0.152922	-2.56498	0.0103181	0.386811	protein_coding	Rbms1
ENSMUSG00000053846.6	252.162	-1.1653	0.454576	-2.56349	0.0103626	0.386811	protein_coding	Lipg
ENSMUSG00000060002.15	4591.84	-0.497342	0.194196	-2.56104	0.0104361	0.386811	protein_coding	Chpt1
ENSMUSG00000092075.2	2447.73	0.919164	0.358473	2.56411	0.010344	0.386811	unprocessed_pseudogene	Serpina4-ps1
ENSMUSG00000096910.3	198.834	0.545518	0.212983	2.56133	0.0104273	0.386811	protein_coding	Zfp955b
ENSMUSG00000115979.2	6.94593	-3.14727	1.22877	-2.56132	0.0104274	0.386811	TEC	Gm49410
ENSMUSG00000026923.16	382.06	-0.48673	0.190169	-2.55946	0.0104835	0.386829	protein_coding	Notch1
ENSMUSG00000020102.16	813.656	-0.584392	0.228882	-2.55325	0.0106724	0.389762	protein_coding	Slc16a7
ENSMUSG00000026198.16	1127.65	-0.338859	0.132588	-2.55574	0.0105963	0.389762	protein_coding	Abcb6
ENSMUSG00000041084.9	813.866	0.340698	0.133392	2.55411	0.0106459	0.389762	protein_coding	Ostc
ENSMUSG00000042682.11	1076.71	0.393874	0.154185	2.55455	0.0106324	0.389762	protein_coding	Selenok
ENSMUSG00000024029.5	95.2759	3.08065	1.20723	2.55184	0.0107157	0.390343	protein_coding	Tff3
ENSMUSG00000051262.10	5.89671	-3.4875	1.37076	-2.54421	0.0109525	0.397951	protein_coding	Nat8f3
ENSMUSG00000086212.9	21.3132	-1.2467	0.490403	-2.5422	0.0110156	0.399226	lncRNA	Mkln1os
ENSMUSG00000008318.11	7.29997	2.29803	0.904339	2.54111	0.0110501	0.399459	protein_coding	Relt
ENSMUSG00000031523.17	1124.16	-0.656146	0.258315	-2.5401	0.0110819	0.399595	protein_coding	Dlc1
ENSMUSG00000038172.15	1067.76	-0.412334	0.162531	-2.53696	0.011182	0.401871	protein_coding	Ttc39b
ENSMUSG00000044378.13	146.49	-0.62849	0.247843	-2.53584	0.0112177	0.401871	protein_coding	Slc15a5
ENSMUSG00000103560.2	32.9823	1.69682	0.669234	2.53547	0.0112297	0.401871	TEC	Gm38070
ENSMUSG00000039218.18	6060.89	-0.344574	0.135969	-2.53422	0.0112698	0.402294	protein_coding	Srrm2
ENSMUSG00000002980.15	48.8344	0.97098	0.383586	2.53132	0.0113634	0.403614	protein_coding	Bcam
ENSMUSG00000039782.16	1288.48	-0.571639	0.225755	-2.53212	0.0113376	0.403614	protein_coding	Cpeb2
ENSMUSG00000030287.16	784.638	0.418289	0.165483	2.52769	0.0114817	0.404722	protein_coding	Itpr2
ENSMUSG00000032295.16	452.985	-0.386359	0.152852	-2.52767	0.0114824	0.404722	protein_coding	Man2c1
ENSMUSG00000042429.9	219.389	-0.588255	0.232578	-2.52928	0.0114296	0.404722	protein_coding	Adora1
ENSMUSG00000044349.17	564.859	-0.738131	0.292112	-2.52687	0.0115083	0.404722	protein_coding	Snhg11
ENSMUSG00000049295.18	322.79	-0.461705	0.182879	-2.52465	0.0115814	0.404868	protein_coding	Zfp219
ENSMUSG00000090175.2	723.664	-0.497044	0.196811	-2.52549	0.0115538	0.404868	protein_coding	Ugt1a9
ENSMUSG00000107516.3	93.0269	-0.821321	0.325385	-2.52415	0.0115977	0.404868	lncRNA	Gm30784
ENSMUSG00000027293.14	104.397	0.599534	0.237802	2.52115	0.0116972	0.406194	protein_coding	Ehd4
ENSMUSG00000040998.19	8.78261	-2.518	0.999036	-2.52043	0.0117212	0.406194	protein_coding	Npnt
ENSMUSG00000095028.7	7.53356	2.1552	0.854757	2.52142	0.0116882	0.406194	protein_coding	Sirpb1b
ENSMUSG00000048756.12	862.898	-0.430237	0.170799	-2.51897	0.01177	0.406894	protein_coding	Foxo3
ENSMUSG00000048280.19	222.138	0.682232	0.270968	2.51775	0.0118106	0.407309	protein_coding	Zfp738
ENSMUSG00000054408.10	1755.49	0.344754	0.136987	2.51669	0.0118464	0.407556	protein_coding	Spcs3
ENSMUSG00000023032.13	12.837	1.84023	0.731496	2.5157	0.0118796	0.407713	protein_coding	Slc4a8
ENSMUSG00000001229.10	1089.11	0.349643	0.139089	2.51381	0.0119435	0.408071	protein_coding	Dpp9
ENSMUSG00000039196.3	13733.2	0.813593	0.323737	2.51313	0.0119666	0.408071	protein_coding	Orm1
ENSMUSG00000066072.14	1282.86	-2.57843	1.0261	-2.51285	0.011976	0.408071	protein_coding	Cyp4a10
ENSMUSG00000048612.17	47.1278	0.902684	0.359619	2.51011	0.0120693	0.410268	protein_coding	Myof
ENSMUSG00000007872.4	1279.6	0.747612	0.298083	2.50807	0.0121392	0.410605	protein_coding	Id3
ENSMUSG00000023067.15	257.567	1.88062	0.749623	2.50876	0.0121157	0.410605	protein_coding	Cdkn1a
ENSMUSG00000059824.13	183.989	-2.46471	0.98301	-2.5073	0.0121656	0.410605	protein_coding	Dbp
ENSMUSG00000121249.1	17.7262	2.68049	1.06978	2.50566	0.0122223	0.411543	lncRNA	ENSMUSG00000121249
ENSMUSG00000008035.13	1308.66	0.355878	0.142201	2.50263	0.0123273	0.412463	protein_coding	Mid1ip1
ENSMUSG00000020484.20	4871.64	0.648868	0.259136	2.50397	0.0122809	0.412463	protein_coding	Xbp1
ENSMUSG00000062209.16	119.348	-1.10273	0.440673	-2.50237	0.0123365	0.412463	protein_coding	Erbb4
ENSMUSG00000020290.15	727.919	0.360813	0.144378	2.49908	0.0124516	0.41374	protein_coding	Xpo1
ENSMUSG00000036764.13	267.656	1.13151	0.452853	2.49863	0.0124674	0.41374	protein_coding	Dnajc12
ENSMUSG00000038768.9	298.908	-0.767203	0.307077	-2.4984	0.0124754	0.41374	protein_coding	9130409I23Rik
ENSMUSG00000042660.9	219.299	0.499065	0.199789	2.49796	0.0124909	0.41374	protein_coding	Wdr55
ENSMUSG00000028975.17	800.298	-0.319279	0.128	-2.49438	0.0126178	0.414091	protein_coding	Pex14
ENSMUSG00000044827.11	27.093	1.38354	0.554574	2.49477	0.0126038	0.414091	protein_coding	Tlr1
ENSMUSG00000060807.8	2430.83	-0.562007	0.22528	-2.49471	0.012606	0.414091	protein_coding	Serpina6
ENSMUSG00000118012.2	2113.17	0.457413	0.18334	2.49489	0.0125998	0.414091	lncRNA	Gm46620
ENSMUSG00000013629.17	274.123	0.503292	0.201953	2.49212	0.0126984	0.415778	protein_coding	Cad
ENSMUSG00000025266.12	391.616	0.354001	0.142152	2.49029	0.0127638	0.41696	protein_coding	Gnl3l
ENSMUSG00000038540.15	16.7617	2.07646	0.834354	2.48871	0.0128207	0.417577	protein_coding	Tmc3
ENSMUSG00000055866.10	209.789	0.499787	0.200868	2.48814	0.0128413	0.417577	protein_coding	Per2
ENSMUSG00000020387.16	212.596	0.961363	0.386532	2.48715	0.0128771	0.417787	protein_coding	Jade2
ENSMUSG00000003617.17	31774.3	0.612633	0.246975	2.48055	0.013118	0.419736	protein_coding	Cp
ENSMUSG00000006395.18	574.519	-0.553266	0.223129	-2.47958	0.0131538	0.419736	protein_coding	Hyi
ENSMUSG00000025185.15	82.1506	1.43384	0.578089	2.48031	0.0131267	0.419736	protein_coding	Loxl4
ENSMUSG00000029656.14	7532.68	0.509986	0.205717	2.47906	0.0131729	0.419736	protein_coding	C8b
ENSMUSG00000030541.17	1097.3	-0.357099	0.143865	-2.48218	0.0130581	0.419736	protein_coding	Idh2
ENSMUSG00000046805.11	1824.15	0.768501	0.309966	2.47931	0.0131638	0.419736	protein_coding	Mpeg1
ENSMUSG00000063011.8	9.94322	2.37057	0.956062	2.47951	0.0131563	0.419736	protein_coding	Msln
ENSMUSG00000078680.4	2523.39	-0.425203	0.171447	-2.48009	0.013135	0.419736	protein_coding	Mup10
ENSMUSG00000010047.13	646.457	-0.499214	0.201606	-2.47619	0.0132795	0.422186	protein_coding	Hyal2
ENSMUSG00000054263.13	8661.67	0.339028	0.136967	2.47526	0.0133139	0.422339	protein_coding	Lifr
ENSMUSG00000046826.8	99.9653	0.749811	0.303144	2.47345	0.0133815	0.423539	protein_coding	Fam187b
ENSMUSG00000033998.10	12.4414	2.09953	0.849482	2.47153	0.0134535	0.424873	protein_coding	Kcnk1
ENSMUSG00000035845.18	159.028	0.549061	0.222573	2.46688	0.0136295	0.429482	protein_coding	Alg12
ENSMUSG00000025486.18	1126.77	-0.435137	0.176485	-2.46557	0.0136794	0.429579	protein_coding	Sirt3
ENSMUSG00000046532.9	312.41	-0.561648	0.227829	-2.46522	0.013693	0.429579	protein_coding	Ar
ENSMUSG00000064179.14	12.1843	-1.90659	0.774247	-2.46251	0.0137967	0.431882	protein_coding	Tnnt1
ENSMUSG00000035621.14	687.863	0.988603	0.401631	2.46147	0.0138369	0.432191	protein_coding	Midn
ENSMUSG00000031725.9	8397.97	-0.530349	0.215744	-2.45823	0.0139624	0.434319	protein_coding	Ces1f
ENSMUSG00000036103.10	1067.25	-0.371507	0.151133	-2.45814	0.013966	0.434319	protein_coding	Colec12
ENSMUSG00000030161.9	4922.53	-0.386626	0.157349	-2.45712	0.0140056	0.434602	protein_coding	Gabarapl1
ENSMUSG00000050357.10	8.37745	1.9504	0.794352	2.45533	0.0140755	0.435819	protein_coding	Carmil2
ENSMUSG00000078675.10	22482.6	0.670462	0.273211	2.45401	0.0141275	0.436481	protein_coding	Mup16
ENSMUSG00000000440.13	173.166	-0.897738	0.366191	-2.45156	0.0142238	0.43756	protein_coding	Pparg
ENSMUSG00000036368.9	1163.68	-0.439343	0.179171	-2.45208	0.0142031	0.43756	protein_coding	Rmdn2
ENSMUSG00000028712.13	36.6336	-1.04988	0.428541	-2.4499	0.0142895	0.437689	protein_coding	Cyp4a31
ENSMUSG00000047798.16	30.6596	1.18501	0.483559	2.45059	0.0142621	0.437689	protein_coding	Cd300lf
ENSMUSG00000026470.15	176.571	0.645078	0.263478	2.44832	0.0143526	0.437738	protein_coding	Stx6
ENSMUSG00000029647.16	381.633	-0.391222	0.15975	-2.44897	0.0143267	0.437738	protein_coding	Pan3
ENSMUSG00000003283.16	77.8851	1.01401	0.415479	2.44059	0.0146632	0.438154	protein_coding	Hck
ENSMUSG00000004561.15	189.351	-0.453823	0.185836	-2.44207	0.0146034	0.438154	protein_coding	Mettl17
ENSMUSG00000004637.16	129.256	-0.538083	0.220057	-2.4452	0.0144772	0.438154	protein_coding	Wwox
ENSMUSG00000021775.12	1463.81	-0.540073	0.220989	-2.44389	0.01453	0.438154	protein_coding	Nr1d2
ENSMUSG00000037035.6	39.3021	1.56294	0.64034	2.4408	0.0146549	0.438154	protein_coding	Inhbb
ENSMUSG00000039345.17	119.736	-0.565015	0.231044	-2.44549	0.0144656	0.438154	protein_coding	Mettl22
ENSMUSG00000049164.8	253.292	0.549016	0.224955	2.44056	0.0146645	0.438154	protein_coding	Zfp518a
ENSMUSG00000053040.14	16.3816	1.6385	0.670623	2.44326	0.0145554	0.438154	protein_coding	Aph1c
ENSMUSG00000057110.16	414.532	-0.591479	0.242376	-2.44033	0.0146738	0.438154	protein_coding	Cntrl
ENSMUSG00000114247.3	229.44	-0.854362	0.349955	-2.44134	0.0146327	0.438154	lncRNA	Gm32063
ENSMUSG00000037904.15	32.3725	1.0467	0.429371	2.43775	0.0147791	0.438539	protein_coding	Ankrd9
ENSMUSG00000045672.16	828.49	-0.519437	0.213012	-2.43853	0.014747	0.438539	protein_coding	Col27a1
ENSMUSG00000076435.4	3288.92	-0.31394	0.128757	-2.43823	0.0147593	0.438539	protein_coding	Acsf2
ENSMUSG00000005674.10	265.35	0.4975	0.204228	2.436	0.0148506	0.438634	protein_coding	Tomm40l
ENSMUSG00000013275.10	135.034	0.711407	0.292199	2.43467	0.0149055	0.438634	protein_coding	Slc41a1
ENSMUSG00000026839.18	2337.82	-0.60114	0.246893	-2.43482	0.0148993	0.438634	protein_coding	Upp2
ENSMUSG00000056973.7	10791.3	-0.605989	0.248824	-2.43542	0.0148747	0.438634	protein_coding	Ces1d
ENSMUSG00000001761.8	177.816	0.578415	0.237796	2.4324	0.0149989	0.439568	protein_coding	Smo
ENSMUSG00000043439.6	28.3344	1.11422	0.458061	2.43247	0.0149964	0.439568	protein_coding	Epop
ENSMUSG00000030471.18	103.795	0.794191	0.32675	2.43058	0.0150748	0.440212	protein_coding	Zdhhc13
ENSMUSG00000031485.16	1378.89	-0.435216	0.179237	-2.42816	0.0151756	0.440212	protein_coding	Plpbp
ENSMUSG00000044147.9	593.507	0.423617	0.174425	2.42865	0.0151552	0.440212	protein_coding	Arf6
ENSMUSG00000049755.15	233.002	0.420029	0.173042	2.42733	0.0152105	0.440212	protein_coding	Zfp672
ENSMUSG00000113399.3	11.9937	2.26218	0.931338	2.42896	0.0151423	0.440212	lncRNA	Gm48199
ENSMUSG00000118168.3	170.258	-0.870709	0.358345	-2.42981	0.0151069	0.440212	lncRNA	Gm36419
ENSMUSG00000120314.1	42.999	-1.01209	0.417068	-2.42669	0.0152373	0.440212	lncRNA	ENSMUSG00000120314
ENSMUSG00000025453.19	493.11	-0.578667	0.238541	-2.42586	0.0152722	0.440329	protein_coding	Nnt
ENSMUSG00000028763.19	353.715	-0.560453	0.231458	-2.4214	0.0154608	0.440415	protein_coding	Hspg2
ENSMUSG00000029369.18	4088.49	-0.257534	0.106262	-2.42358	0.0153685	0.440415	protein_coding	Afm
ENSMUSG00000048371.9	848.835	-0.523233	0.215903	-2.42346	0.0153734	0.440415	protein_coding	Pdp2
ENSMUSG00000057948.13	22.4781	1.38831	0.573198	2.42205	0.0154334	0.440415	protein_coding	Unc13d
ENSMUSG00000089889.4	32.3502	-1.11697	0.461027	-2.4228	0.0154015	0.440415	lncRNA	0610040B10Rik
ENSMUSG00000120104.1	36.4416	-1.06974	0.441407	-2.42347	0.0153731	0.440415	lncRNA	ENSMUSG00000120104
ENSMUSG00000024580.9	788.862	-0.626243	0.25878	-2.41999	0.0155211	0.441251	protein_coding	Grpel2
ENSMUSG00000028517.9	2960.41	-0.30973	0.128179	-2.41638	0.0156758	0.443877	protein_coding	Plpp3
ENSMUSG00000066361.4	11.3354	2.10482	0.87091	2.41681	0.0156573	0.443877	protein_coding	Serpina3c
ENSMUSG00000002496.11	830.943	-0.369021	0.152872	-2.41393	0.0157816	0.445465	protein_coding	Tsc2
ENSMUSG00000027513.12	31755.6	-0.668405	0.276929	-2.41363	0.0157944	0.445465	protein_coding	Pck1
ENSMUSG00000020131.15	96.1161	-0.701705	0.290926	-2.41197	0.0158664	0.445907	protein_coding	Pcsk4
ENSMUSG00000020755.10	288.875	0.508775	0.21095	2.41183	0.0158727	0.445907	protein_coding	Sap30bp
ENSMUSG00000031561.17	412.88	-0.625002	0.259624	-2.40733	0.0160695	0.44878	protein_coding	Tenm3
ENSMUSG00000039509.9	217.239	-0.568407	0.236083	-2.40765	0.0160554	0.44878	protein_coding	Nup133
ENSMUSG00000060657.9	1747.14	-0.326285	0.135504	-2.40793	0.0160432	0.44878	protein_coding	Marf1
ENSMUSG00000071653.10	157.194	0.529362	0.220055	2.40559	0.0161464	0.450047	protein_coding	1810009A15Rik
ENSMUSG00000022898.14	341.437	0.3943	0.164063	2.40334	0.016246	0.451936	protein_coding	Vps26c
ENSMUSG00000006014.17	1201.66	0.864187	0.359824	2.40169	0.0163194	0.453025	protein_coding	Prg4
ENSMUSG00000024966.10	1375.85	0.493077	0.205421	2.40033	0.0163805	0.453025	protein_coding	Stip1
ENSMUSG00000040274.12	499.427	-0.498794	0.207777	-2.40062	0.0163674	0.453025	protein_coding	Cdk6
ENSMUSG00000028186.15	34356.6	-0.266659	0.111358	-2.3946	0.0166386	0.457496	protein_coding	Uox
ENSMUSG00000031023.6	210.468	-0.436442	0.182247	-2.39478	0.0166306	0.457496	protein_coding	Akip1
ENSMUSG00000090112.9	519.89	-0.388159	0.162075	-2.39493	0.0166236	0.457496	protein_coding	Shprh
ENSMUSG00000003348.11	75.1014	0.673889	0.282075	2.38904	0.0168925	0.460037	protein_coding	Mob3a
ENSMUSG00000024365.10	13.7619	1.93971	0.811868	2.38919	0.0168855	0.460037	protein_coding	Cyp21a1
ENSMUSG00000029474.8	147.461	-0.629592	0.263457	-2.38974	0.0168605	0.460037	protein_coding	Rnf34
ENSMUSG00000032374.15	15.4233	1.63616	0.684765	2.38938	0.016877	0.460037	protein_coding	Plod2
ENSMUSG00000037149.11	1379.26	0.306465	0.128255	2.3895	0.0168715	0.460037	protein_coding	Ddx1
ENSMUSG00000034173.14	41.9062	-1.13615	0.475815	-2.38779	0.0169498	0.460718	protein_coding	Chchd2l
ENSMUSG00000030236.11	27583.5	-0.340045	0.142531	-2.38576	0.0170439	0.462393	protein_coding	Slco1b2
ENSMUSG00000034171.14	2666.89	-0.298636	0.125273	-2.38388	0.0171311	0.463875	protein_coding	Faah
ENSMUSG00000021614.17	8.28334	2.32676	0.976643	2.3824	0.0172	0.464685	protein_coding	Vcan
ENSMUSG00000026626.12	3479.23	-0.377098	0.158322	-2.38184	0.0172263	0.464685	protein_coding	Ppp2r5a
ENSMUSG00000022994.10	557.36	-0.624221	0.262171	-2.38097	0.017267	0.464903	protein_coding	Adcy6
ENSMUSG00000020718.13	127.8	-0.773916	0.325392	-2.37841	0.0173873	0.465711	protein_coding	Polg2
ENSMUSG00000058258.16	7066.88	0.553107	0.232569	2.37825	0.0173951	0.465711	protein_coding	Idi1
ENSMUSG00000090622.2	17.1252	-1.61585	0.679359	-2.37849	0.0173836	0.465711	lncRNA	A930033H14Rik
ENSMUSG00000036845.13	90.4499	-0.870107	0.366656	-2.37309	0.01764	0.471383	protein_coding	Lin37
ENSMUSG00000021236.17	4998.05	-0.505507	0.213218	-2.37085	0.0177474	0.472294	protein_coding	Entpd5
ENSMUSG00000035107.14	65.9924	0.966128	0.40782	2.36901	0.0178359	0.472294	protein_coding	Dcbld2
ENSMUSG00000049225.15	20.5136	1.19607	0.504887	2.36898	0.0178371	0.472294	protein_coding	Pdp1
ENSMUSG00000101514.3	452.06	-0.526637	0.222311	-2.36892	0.01784	0.472294	lncRNA	Gm5524
ENSMUSG00000113152.2	13.3377	-2.16887	0.915278	-2.36963	0.0178061	0.472294	lncRNA	Gm48422
ENSMUSG00000040026.9	71.6865	1.16179	0.490751	2.36737	0.0179149	0.473399	protein_coding	Saa3
ENSMUSG00000030513.15	2154.77	-0.333472	0.140945	-2.36598	0.0179825	0.474306	protein_coding	Pcsk6
ENSMUSG00000013033.17	125.631	-1.01566	0.429961	-2.36221	0.0181666	0.47522	protein_coding	Adgrl1
ENSMUSG00000035184.16	224.751	1.16692	0.49407	2.36185	0.018184	0.47522	protein_coding	Fam124a
ENSMUSG00000041773.9	114.896	-0.763337	0.323191	-2.36187	0.0181828	0.47522	protein_coding	Enc1
ENSMUSG00000047227.6	17.9368	1.63496	0.691596	2.36404	0.0180767	0.47522	protein_coding	Gm527
ENSMUSG00000063253.12	203.723	0.432751	0.183193	2.36227	0.0181633	0.47522	protein_coding	Scoc
ENSMUSG00000024843.16	1854.27	1.49045	0.631268	2.36104	0.0182237	0.475384	protein_coding	Chka
ENSMUSG00000047810.10	36.8963	1.58104	0.670236	2.35893	0.0183277	0.477225	protein_coding	Ccdc88b
ENSMUSG00000022836.12	1633.33	-0.274814	0.11658	-2.3573	0.0184086	0.477745	protein_coding	Mylk
ENSMUSG00000047881.15	390.428	1.0203	0.432851	2.35717	0.0184148	0.477745	protein_coding	Rell1
ENSMUSG00000020792.16	486.082	-0.428637	0.181986	-2.35533	0.0185061	0.479241	protein_coding	Exoc7
ENSMUSG00000000204.17	11.6913	1.90549	0.80944	2.35408	0.0185687	0.479789	protein_coding	Slfn4
ENSMUSG00000027875.13	38464	-0.447781	0.190257	-2.35356	0.0185946	0.479789	protein_coding	Hmgcs2
ENSMUSG00000021147.18	321.473	0.608266	0.259112	2.3475	0.0188997	0.480404	protein_coding	Wdr37
ENSMUSG00000023034.8	98.417	-1.09225	0.464881	-2.34952	0.0187974	0.480404	protein_coding	Nr4a1
ENSMUSG00000024556.5	50.1151	0.8575	0.36515	2.34835	0.0188568	0.480404	protein_coding	Me2
ENSMUSG00000027761.5	9320.01	-0.283473	0.120553	-2.35145	0.0187005	0.480404	protein_coding	Aadac
ENSMUSG00000027995.11	89.6894	2.32255	0.989915	2.34621	0.0189652	0.480404	protein_coding	Tlr2
ENSMUSG00000028525.17	479.606	0.683572	0.290764	2.35095	0.0187256	0.480404	protein_coding	Pde4b
ENSMUSG00000031565.19	160.812	0.935403	0.398754	2.34582	0.0189854	0.480404	protein_coding	Fgfr1
ENSMUSG00000034613.13	55.0747	0.766307	0.326681	2.34574	0.0189895	0.480404	protein_coding	Ppm1h
ENSMUSG00000053646.14	950.561	0.463206	0.197068	2.3505	0.0187484	0.480404	protein_coding	Plxnb1
ENSMUSG00000056917.14	173.261	-0.472211	0.201103	-2.34811	0.0188691	0.480404	protein_coding	Sipa1
ENSMUSG00000108064.2	40.5817	-0.948883	0.40417	-2.34773	0.0188881	0.480404	TEC	Gm44423
ENSMUSG00000041012.5	684.203	-0.347984	0.148404	-2.34485	0.0190347	0.480695	protein_coding	Cmtm8
ENSMUSG00000025512.16	502.05	0.444789	0.190139	2.33928	0.0193207	0.481355	protein_coding	Chid1
ENSMUSG00000026781.18	5874.41	-0.368216	0.157726	-2.33453	0.0195678	0.481355	protein_coding	Acbd5
ENSMUSG00000028277.14	921.193	0.411933	0.1759	2.34186	0.019188	0.481355	protein_coding	Ube2j1
ENSMUSG00000028743.8	1881.23	-0.273839	0.117127	-2.33797	0.0193887	0.481355	protein_coding	Akr7a5
ENSMUSG00000034889.9	208.091	0.440854	0.188444	2.33944	0.0193125	0.481355	protein_coding	Cactin
ENSMUSG00000035356.18	240.338	1.81989	0.778854	2.33663	0.0194585	0.481355	protein_coding	Nfkbiz
ENSMUSG00000036067.13	10.9369	1.80753	0.774067	2.33512	0.0195374	0.481355	protein_coding	Slc2a6
ENSMUSG00000037868.16	10.1825	2.81411	1.20286	2.33952	0.0193088	0.481355	protein_coding	Egr2
ENSMUSG00000038188.18	169.866	-0.632365	0.270456	-2.33815	0.0193796	0.481355	protein_coding	Scarf1
ENSMUSG00000041891.17	5779.21	0.25633	0.109647	2.33777	0.0193993	0.481355	protein_coding	Lman1
ENSMUSG00000043885.15	194.553	0.550187	0.234887	2.34234	0.019163	0.481355	protein_coding	Slc36a4
ENSMUSG00000074521.10	215.807	0.526662	0.225503	2.3355	0.0195172	0.481355	protein_coding	Gm14327
ENSMUSG00000074768.7	62132.7	0.337718	0.144154	2.34276	0.0191415	0.481355	protein_coding	Bhmt
ENSMUSG00000085328.3	21.5055	1.16706	0.499319	2.3373	0.0194233	0.481355	unprocessed_pseudogene	Gm17131
ENSMUSG00000095975.4	18.771	-1.30702	0.559492	-2.33608	0.0194869	0.481355	protein_coding	Cphx1
ENSMUSG00000057315.15	175.779	-0.490279	0.210082	-2.33375	0.0196086	0.481527	protein_coding	Arhgap24
ENSMUSG00000061947.11	3997.88	0.615565	0.263884	2.33271	0.0196634	0.482041	protein_coding	Serpina10
ENSMUSG00000023829.10	5618.75	-0.29794	0.127972	-2.32818	0.0199027	0.483242	protein_coding	Slc22a1
ENSMUSG00000034218.17	317.984	-0.965308	0.414562	-2.3285	0.0198855	0.483242	protein_coding	Atm
ENSMUSG00000038349.11	23.0645	1.23593	0.530396	2.3302	0.0197954	0.483242	protein_coding	Plcl1
ENSMUSG00000051439.8	38.5795	1.25103	0.537332	2.32822	0.0199006	0.483242	protein_coding	Cd14
ENSMUSG00000056133.6	85.6563	-0.838138	0.360036	-2.32793	0.019916	0.483242	protein_coding	Unc93a2
ENSMUSG00000070953.14	124.785	0.539745	0.231814	2.32835	0.0198934	0.483242	protein_coding	Rabepk
ENSMUSG00000110537.2	797.261	0.692066	0.297473	2.32648	0.0199929	0.484284	lncRNA	Gm4316
ENSMUSG00000007655.17	148.631	-0.984858	0.423703	-2.32441	0.0201036	0.485314	protein_coding	Cav1
ENSMUSG00000037946.12	27.5804	0.982433	0.422586	2.32481	0.020082	0.485314	protein_coding	Fgd3
ENSMUSG00000029458.15	2120.62	-0.3302	0.14211	-2.32356	0.0201493	0.485595	protein_coding	Brap
ENSMUSG00000040167.17	212.242	0.469424	0.202267	2.32081	0.0202972	0.488332	protein_coding	Ikzf5
ENSMUSG00000003809.15	8655.39	-0.298576	0.129184	-2.31125	0.0208191	0.489317	protein_coding	Gcdh
ENSMUSG00000017417.15	11.2542	-1.51888	0.656675	-2.31299	0.0207234	0.489317	protein_coding	Plxdc1
ENSMUSG00000019726.13	707.454	0.619643	0.267972	2.31234	0.0207589	0.489317	protein_coding	Lyst
ENSMUSG00000019850.12	178.313	2.84945	1.23051	2.31567	0.0205765	0.489317	protein_coding	Tnfaip3
ENSMUSG00000020009.14	299.611	0.50001	0.215833	2.31665	0.0205229	0.489317	protein_coding	Ifngr1
ENSMUSG00000023078.7	89.0632	2.70312	1.16687	2.31655	0.0205281	0.489317	protein_coding	Cxcl13
ENSMUSG00000027006.14	588.549	0.450055	0.194063	2.31912	0.0203886	0.489317	protein_coding	Dnajc10
ENSMUSG00000029380.12	842.125	2.7061	1.16954	2.31382	0.0206775	0.489317	protein_coding	Cxcl1
ENSMUSG00000030228.20	127.825	-0.565264	0.244558	-2.31137	0.0208124	0.489317	protein_coding	Pik3c2g
ENSMUSG00000030474.10	63.7469	1.31982	0.570296	2.31428	0.0206523	0.489317	protein_coding	Siglece
ENSMUSG00000038121.7	2287.3	-0.549563	0.237355	-2.31536	0.0205933	0.489317	protein_coding	Fam210a
ENSMUSG00000053279.9	21836.2	-0.412649	0.178353	-2.31367	0.020686	0.489317	protein_coding	Aldh1a1
ENSMUSG00000069893.11	19.6407	1.42302	0.614572	2.31546	0.0205878	0.489317	protein_coding	9930111J21Rik1
ENSMUSG00000089873.9	239.92	1.008	0.43541	2.31507	0.0206092	0.489317	protein_coding	Mup13
ENSMUSG00000048376.7	831.538	0.479166	0.207511	2.30911	0.0209373	0.491284	protein_coding	F2r
ENSMUSG00000024349.11	37.455	-1.03348	0.448308	-2.30529	0.0211502	0.49165	protein_coding	Sting1
ENSMUSG00000024924.15	25.5333	-1.13806	0.493586	-2.3057	0.0211271	0.49165	protein_coding	Vldlr
ENSMUSG00000029775.15	1319.37	0.368362	0.159802	2.30512	0.02116	0.49165	protein_coding	Klhdc10
ENSMUSG00000037443.14	1128.05	0.823642	0.357295	2.30522	0.0211544	0.49165	protein_coding	Cep85
ENSMUSG00000042675.16	452.635	-0.405606	0.175743	-2.30795	0.0210022	0.49165	protein_coding	Ypel3
ENSMUSG00000072893.13	51.5697	-0.95737	0.415199	-2.30581	0.0211211	0.49165	lncRNA	4933439C10Rik
ENSMUSG00000058818.14	131.361	0.962783	0.417947	2.3036	0.0212452	0.492826	protein_coding	Pirb
ENSMUSG00000014850.16	256.173	-0.424704	0.184478	-2.30219	0.0213246	0.493154	protein_coding	Msh3
ENSMUSG00000067818.7	33.1925	0.919831	0.399559	2.30212	0.0213286	0.493154	protein_coding	Myl9
ENSMUSG00000022523.11	10.5684	-1.81735	0.791721	-2.29544	0.0217076	0.501105	protein_coding	Fgf12
ENSMUSG00000000149.11	1587.3	-0.448761	0.196001	-2.28958	0.0220456	0.504726	protein_coding	Gna12
ENSMUSG00000005087.18	181.825	0.892803	0.390647	2.28545	0.0222866	0.504726	protein_coding	Cd44
ENSMUSG00000007594.11	236.174	0.610439	0.266734	2.28857	0.0221041	0.504726	protein_coding	Hapln4
ENSMUSG00000013089.16	98.3809	0.948016	0.41445	2.28741	0.0221721	0.504726	protein_coding	Etv5
ENSMUSG00000018841.18	216.206	-0.409123	0.178563	-2.2912	0.0219519	0.504726	protein_coding	Rad51d
ENSMUSG00000028849.18	676.43	0.517976	0.226067	2.29125	0.021949	0.504726	protein_coding	Map7d1
ENSMUSG00000033166.12	260.561	0.520938	0.227874	2.28607	0.02225	0.504726	protein_coding	Dis3
ENSMUSG00000041782.15	103.231	0.63495	0.27753	2.28786	0.0221455	0.504726	protein_coding	Lad1
ENSMUSG00000047909.12	298.238	-0.404476	0.176723	-2.28876	0.0220933	0.504726	protein_coding	Ankrd16
ENSMUSG00000083287.5	42.8893	8.93096	3.90784	2.28539	0.0222897	0.504726	processed_pseudogene	Idi1-ps1
ENSMUSG00000109482.3	1888.52	-0.454006	0.198544	-2.28668	0.0222147	0.504726	protein_coding	Gm4756
ENSMUSG00000120518.1	50.2605	-0.887075	0.388021	-2.28615	0.0222453	0.504726	lncRNA	ENSMUSG00000120518
ENSMUSG00000017002.15	21.0766	1.8233	0.799365	2.28093	0.0225525	0.50865	protein_coding	Slpi
ENSMUSG00000018166.9	2852.24	-0.501551	0.219918	-2.28063	0.0225702	0.50865	protein_coding	Erbb3
ENSMUSG00000034783.8	111.279	1.18015	0.517411	2.28089	0.0225552	0.50865	protein_coding	Cd207
ENSMUSG00000052271.8	32.1792	1.97322	0.865732	2.27925	0.022652	0.508884	protein_coding	Bhlha15
ENSMUSG00000113630.2	15.8766	-1.71774	0.753565	-2.27948	0.0226385	0.508884	lncRNA	4930404H11Rik
ENSMUSG00000020614.14	517.222	-0.459653	0.20181	-2.27765	0.0227472	0.510217	protein_coding	Fam20a
ENSMUSG00000035545.14	1303.49	-0.301202	0.132422	-2.27457	0.0229319	0.513552	protein_coding	Leng8
ENSMUSG00000002228.8	7.2485	2.52721	1.11386	2.26887	0.023276	0.513751	protein_coding	Ppm1j
ENSMUSG00000003355.8	134.05	0.644438	0.284291	2.26682	0.023401	0.513751	protein_coding	Fkbp11
ENSMUSG00000017453.5	4528.43	-0.237646	0.104841	-2.26672	0.0234071	0.513751	protein_coding	Pipox
ENSMUSG00000020010.8	802.884	-0.584933	0.257906	-2.26801	0.0233284	0.513751	protein_coding	Vnn3
ENSMUSG00000026728.10	241.213	0.574584	0.2527	2.27378	0.0229795	0.513751	protein_coding	Vim
ENSMUSG00000027624.21	46.8078	-0.938225	0.414063	-2.2659	0.0234576	0.513751	protein_coding	Epb41l1
ENSMUSG00000028893.9	141.451	-0.6186	0.273061	-2.26543	0.0234864	0.513751	protein_coding	Sesn2
ENSMUSG00000032609.13	141.228	-0.814751	0.359099	-2.26888	0.0232758	0.513751	protein_coding	Klhdc8b
ENSMUSG00000036019.9	125.916	-0.597209	0.263117	-2.26975	0.023223	0.513751	protein_coding	Tmtc2
ENSMUSG00000039116.8	32.9105	1.22479	0.540156	2.26748	0.0233608	0.513751	protein_coding	Adgrg6
ENSMUSG00000041324.15	391.157	0.74894	0.330034	2.26928	0.0232511	0.513751	protein_coding	Inhba
ENSMUSG00000047412.17	972.243	-0.320799	0.141533	-2.2666	0.0234149	0.513751	protein_coding	Zbtb44
ENSMUSG00000052056.15	244.066	0.403547	0.177603	2.27219	0.0230752	0.513751	protein_coding	Zfp217
ENSMUSG00000056131.14	393.643	0.349792	0.154074	2.27028	0.0231908	0.513751	protein_coding	Pgm3
ENSMUSG00000063929.7	223.122	-0.721346	0.317361	-2.27295	0.023029	0.513751	protein_coding	Cyp4a32
ENSMUSG00000116908.2	108.359	-0.650897	0.287382	-2.26491	0.0235179	0.513751	TEC	Gm49599
ENSMUSG00000038301.16	577.409	0.766976	0.33896	2.26273	0.0236523	0.515271	protein_coding	Snx10
ENSMUSG00000090136.5	520.477	0.36092	0.159515	2.26261	0.0236599	0.515271	transcribed_processed_pseudogene	Gm10177
ENSMUSG00000048490.15	365.431	0.391274	0.173061	2.26091	0.0237649	0.516768	protein_coding	Nrip1
ENSMUSG00000073274.6	17.5654	1.5625	0.691955	2.25809	0.0239399	0.51978	lncRNA	Gm14636
ENSMUSG00000029727.8	3131.83	0.530418	0.235104	2.25611	0.024064	0.52017	protein_coding	Cyp3a13
ENSMUSG00000046441.6	62.9496	0.674417	0.298863	2.25661	0.0240324	0.52017	protein_coding	Cmtr2
ENSMUSG00000046688.15	327.603	0.95993	0.425495	2.25603	0.0240685	0.52017	protein_coding	Tifa
ENSMUSG00000120343.1	7.63866	2.5905	1.14854	2.25547	0.0241039	0.52017	lncRNA	ENSMUSG00000120343
ENSMUSG00000021999.10	6700.52	0.352268	0.156499	2.25092	0.0243904	0.524853	protein_coding	Cpb2
ENSMUSG00000027134.5	9.85595	1.92966	0.857311	2.25083	0.0243963	0.524853	protein_coding	Lpcat4
ENSMUSG00000066306.14	1133.66	-0.423214	0.188072	-2.25028	0.0244315	0.524853	protein_coding	Numa1
ENSMUSG00000060950.13	79.9334	0.798157	0.35486	2.24922	0.0244988	0.525507	protein_coding	Trmt61a
ENSMUSG00000006442.11	270.159	0.499888	0.22247	2.24699	0.0246408	0.527075	protein_coding	Srm
ENSMUSG00000049515.13	7.37025	2.12779	0.946985	2.24691	0.0246459	0.527075	protein_coding	Espnl
ENSMUSG00000034793.16	69.6238	-0.625129	0.278394	-2.24548	0.0247373	0.528236	protein_coding	G6pc3
ENSMUSG00000010175.14	2233.85	-0.583426	0.259969	-2.24422	0.0248186	0.528724	protein_coding	Prox1
ENSMUSG00000023046.7	11.4624	1.54513	0.688572	2.24397	0.0248344	0.528724	protein_coding	Igfbp6
ENSMUSG00000020805.15	29.1489	1.18471	0.528227	2.2428	0.0249096	0.528902	protein_coding	Slc13a5
ENSMUSG00000029108.15	21.8748	1.59666	0.711943	2.24269	0.024917	0.528902	protein_coding	Pcdh7
ENSMUSG00000120742.1	13.7615	-1.37207	0.61201	-2.24191	0.0249671	0.529176	lncRNA	ENSMUSG00000120742
ENSMUSG00000020774.10	151.381	-0.535923	0.239336	-2.23921	0.0251425	0.529741	protein_coding	Aspa
ENSMUSG00000037447.17	36.5816	1.27749	0.570392	2.23967	0.0251124	0.529741	protein_coding	Arid5a
ENSMUSG00000050188.9	127.083	-0.590711	0.263718	-2.23993	0.0250952	0.529741	protein_coding	Lsm10
ENSMUSG00000106087.2	76.9333	-0.756106	0.337467	-2.24053	0.0250565	0.529741	TEC	Gm43609
ENSMUSG00000003437.15	504.257	0.378805	0.169645	2.23292	0.0255543	0.529968	protein_coding	Paf1
ENSMUSG00000025207.17	6446.08	-0.331628	0.148396	-2.23475	0.0254334	0.529968	protein_coding	Sema4g
ENSMUSG00000025404.16	1349.73	-0.285042	0.12763	-2.23336	0.0255255	0.529968	protein_coding	R3hdm2
ENSMUSG00000027185.16	395.576	-0.404814	0.180887	-2.23793	0.0252256	0.529968	protein_coding	Nat10
ENSMUSG00000027669.15	46.5219	-1.03617	0.463948	-2.23338	0.0255236	0.529968	protein_coding	Gnb4
ENSMUSG00000029174.19	130.229	0.484656	0.21661	2.23745	0.0252567	0.529968	protein_coding	Tbc1d1
ENSMUSG00000032725.11	149.532	0.720904	0.322871	2.23279	0.0255626	0.529968	protein_coding	Folr2
ENSMUSG00000039450.12	868.531	-0.344867	0.154239	-2.23592	0.0253572	0.529968	protein_coding	Dcxr
ENSMUSG00000058569.9	1163.7	0.424495	0.189986	2.23435	0.0254598	0.529968	protein_coding	Tmed9
ENSMUSG00000091387.3	159.199	0.519963	0.232764	2.23386	0.025492	0.529968	protein_coding	Gcnt4
ENSMUSG00000093661.2	71.4352	0.744454	0.332768	2.23716	0.025276	0.529968	protein_coding	Eif4e3
ENSMUSG00000046598.16	3452.16	-0.404797	0.181499	-2.2303	0.0257278	0.532617	protein_coding	Bdh1
ENSMUSG00000037710.9	1454.78	-0.295385	0.132479	-2.22968	0.0257688	0.532692	protein_coding	Cisd1
ENSMUSG00000003420.9	2068.1	-0.334491	0.150562	-2.22162	0.0263089	0.534963	protein_coding	Fcgrt
ENSMUSG00000020176.18	72.429	0.658231	0.296464	2.22028	0.0264	0.534963	protein_coding	Grb10
ENSMUSG00000022445.8	11267.8	-0.323897	0.145818	-2.22125	0.0263343	0.534963	protein_coding	Cyp2d26
ENSMUSG00000027219.14	22.529	1.17983	0.531267	2.22078	0.0263656	0.534963	protein_coding	Slc28a2
ENSMUSG00000027359.17	19691.2	-0.387003	0.173781	-2.22696	0.02595	0.534963	protein_coding	Slc27a2
ENSMUSG00000027429.17	1253.2	0.628109	0.282082	2.22669	0.0259683	0.534963	protein_coding	Sec23b
ENSMUSG00000033671.19	936.345	0.299568	0.134958	2.21971	0.0264386	0.534963	protein_coding	Cep350
ENSMUSG00000038718.16	51.462	0.694542	0.312383	2.22337	0.0261912	0.534963	protein_coding	Pbx3
ENSMUSG00000040613.15	359.043	0.793698	0.3568	2.22449	0.0261153	0.534963	protein_coding	Apobec1
ENSMUSG00000062170.13	6.61404	-3.24272	1.45755	-2.22478	0.0260963	0.534963	protein_coding	Fmr1nb
ENSMUSG00000066153.3	2301.97	-0.430263	0.193842	-2.21966	0.026442	0.534963	protein_coding	Mup21
ENSMUSG00000069922.13	38131.9	-0.264754	0.11912	-2.22257	0.0262445	0.534963	protein_coding	Ces3a
ENSMUSG00000085154.9	36.1607	-0.844276	0.38027	-2.2202	0.026405	0.534963	lncRNA	C130046K22Rik
ENSMUSG00000090264.2	276.734	1.64951	0.742427	2.22179	0.0262978	0.534963	protein_coding	Eif4ebp3
ENSMUSG00000106838.2	44.9923	-0.754529	0.33945	-2.2228	0.0262291	0.534963	TEC	1810017P11Rik
ENSMUSG00000035227.8	1568.18	0.399969	0.180416	2.21692	0.0266284	0.537207	protein_coding	Spcs2
ENSMUSG00000042766.18	8.0239	3.15888	1.42462	2.21734	0.0265996	0.537207	protein_coding	Trim46
ENSMUSG00000028093.16	557.452	-0.315437	0.142592	-2.21216	0.0269557	0.542302	protein_coding	Acp6
ENSMUSG00000034156.17	12.6705	-2.24615	1.01538	-2.21214	0.0269571	0.542302	protein_coding	Tspoap1
ENSMUSG00000038776.14	5979.04	-0.453309	0.205131	-2.20985	0.0271154	0.544718	protein_coding	Ephx1
ENSMUSG00000044197.9	1330.93	0.361431	0.163728	2.2075	0.0272791	0.546235	protein_coding	Gpr146
ENSMUSG00000044734.17	39.91	-1.38976	0.629799	-2.20667	0.0273369	0.546235	protein_coding	Serpinb1a
ENSMUSG00000048154.18	1278.65	-0.333164	0.150881	-2.20813	0.0272353	0.546235	protein_coding	Kmt2d
ENSMUSG00000110234.3	71.6248	-0.672525	0.304783	-2.20657	0.0273444	0.546235	protein_coding	Gm45799
ENSMUSG00000004730.16	329.542	0.913265	0.414844	2.20147	0.0277031	0.546407	protein_coding	Adgre1
ENSMUSG00000024370.18	244.613	0.523772	0.237902	2.20163	0.0276914	0.546407	protein_coding	Cdc23
ENSMUSG00000030045.11	236.544	0.746026	0.338819	2.20184	0.0276765	0.546407	protein_coding	Mrpl19
ENSMUSG00000039809.11	746.856	-0.468185	0.212281	-2.2055	0.0274192	0.546407	protein_coding	Gabbr2
ENSMUSG00000039994.16	30.0725	-1.01698	0.461985	-2.20133	0.0277128	0.546407	protein_coding	Timeless
ENSMUSG00000041037.9	482.783	0.395668	0.179798	2.20062	0.0277631	0.546407	protein_coding	Irgq
ENSMUSG00000042202.16	1191.89	-0.358582	0.162607	-2.2052	0.0274401	0.546407	protein_coding	Slc35e2
ENSMUSG00000092220.2	16.3014	-1.32878	0.602894	-2.20401	0.0275237	0.546407	lncRNA	Gm20528
ENSMUSG00000097691.2	76.6719	-0.624545	0.283737	-2.20114	0.0277262	0.546407	lncRNA	9030616G12Rik
ENSMUSG00000112731.2	74.5074	-0.728356	0.330575	-2.2033	0.0275734	0.546407	lncRNA	Gm47739
ENSMUSG00000116284.3	24.5993	-1.16036	0.527329	-2.20045	0.0277749	0.546407	transcribed_processed_pseudogene	Gm3787
ENSMUSG00000092274.5	3325.17	0.472707	0.214878	2.19989	0.027815	0.546439	lncRNA	Neat1
ENSMUSG00000030895.10	68928.5	0.727624	0.331132	2.19738	0.027993	0.54692	protein_coding	Hpx
ENSMUSG00000055493.5	90.3281	-0.57962	0.263757	-2.19755	0.0279808	0.54692	protein_coding	Epm2a
ENSMUSG00000095079.7	51.7235	1.3205	0.60093	2.19742	0.0279902	0.54692	IG_C_gene	Igha
ENSMUSG00000097177.9	57.0217	0.925741	0.421242	2.19765	0.0279744	0.54692	lncRNA	9330159M07Rik
ENSMUSG00000054422.8	54789.3	-0.454028	0.206749	-2.19604	0.0280892	0.547431	protein_coding	Fabp1
ENSMUSG00000093938.3	47.3952	0.94261	0.429251	2.19594	0.028096	0.547431	protein_coding	Evi2b
ENSMUSG00000022587.16	4543.69	0.685894	0.312765	2.193	0.0283075	0.549598	protein_coding	Ly6e
ENSMUSG00000029188.15	46.5003	1.06396	0.485061	2.19346	0.0282739	0.549598	protein_coding	Slc34a2
ENSMUSG00000060371.13	56.8577	-0.693374	0.316207	-2.19278	0.028323	0.549598	protein_coding	Caln1
ENSMUSG00000026180.9	7.75723	2.0718	0.946356	2.18924	0.0285793	0.553817	protein_coding	Cxcr2
ENSMUSG00000022864.15	317.977	0.712732	0.326053	2.18594	0.02882	0.554317	protein_coding	D16Ertd472e
ENSMUSG00000030604.10	123.978	0.462198	0.21129	2.1875	0.028706	0.554317	protein_coding	Zfp626
ENSMUSG00000044811.15	50.389	0.909707	0.416211	2.18568	0.0288387	0.554317	protein_coding	Cd300c2
ENSMUSG00000049037.9	35.8311	1.33548	0.610416	2.18782	0.0286825	0.554317	protein_coding	Clec4a1
ENSMUSG00000085180.2	9.89384	-1.55054	0.709135	-2.18652	0.0287774	0.554317	lncRNA	AI838599
ENSMUSG00000111942.2	34.5206	1.13868	0.520887	2.18603	0.0288132	0.554317	processed_pseudogene	Gm5182
ENSMUSG00000005656.10	246.318	0.375606	0.172433	2.17827	0.0293859	0.554801	protein_coding	Snx6
ENSMUSG00000015980.15	8.24976	1.93193	0.886025	2.18045	0.0292241	0.554801	protein_coding	Lrrc27
ENSMUSG00000020000.8	1802.46	4.20566	1.9271	2.18238	0.0290814	0.554801	protein_coding	Moxd1
ENSMUSG00000020869.9	1630.3	0.464763	0.213455	2.17734	0.0294553	0.554801	protein_coding	Lrrc59
ENSMUSG00000021710.12	564.528	-0.467238	0.214685	-2.17639	0.029526	0.554801	protein_coding	Nln
ENSMUSG00000022940.18	167.148	-0.443701	0.203317	-2.18231	0.0290867	0.554801	protein_coding	Pigp
ENSMUSG00000025511.16	503.444	0.600865	0.275673	2.17963	0.0292848	0.554801	protein_coding	Tspan4
ENSMUSG00000029545.14	2429.51	-0.294734	0.13519	-2.18015	0.0292461	0.554801	protein_coding	Acads
ENSMUSG00000032271.14	1393.71	0.751188	0.343878	2.18446	0.0289285	0.554801	protein_coding	Nnmt
ENSMUSG00000036478.9	918.651	-0.395891	0.181358	-2.18292	0.0290415	0.554801	protein_coding	Btg1
ENSMUSG00000038241.17	228.502	-0.609257	0.279847	-2.17711	0.0294724	0.554801	protein_coding	Cep250
ENSMUSG00000039109.18	5.66959	2.3616	1.08497	2.17665	0.0295067	0.554801	protein_coding	F13a1
ENSMUSG00000049971.18	432.632	-0.636424	0.292026	-2.17934	0.0293064	0.554801	protein_coding	Glt1d1
ENSMUSG00000064289.16	433.139	0.415117	0.190649	2.17739	0.0294518	0.554801	protein_coding	Tank
ENSMUSG00000094786.2	158.007	0.783968	0.359486	2.1808	0.0291981	0.554801	protein_coding	Gm14403
ENSMUSG00000108092.2	15.652	-1.5107	0.692478	-2.18159	0.0291395	0.554801	TEC	Gm44189
ENSMUSG00000111424.2	9.44834	2.15233	0.98566	2.18364	0.0289887	0.554801	TEC	Gm48478
ENSMUSG00000029455.15	29385.3	-0.266537	0.122595	-2.17413	0.0296951	0.555778	protein_coding	Aldh2
ENSMUSG00000030650.19	25.2087	4.02678	1.85133	2.17508	0.0296241	0.555778	protein_coding	Tmc5
ENSMUSG00000049115.16	1106.48	-0.297141	0.136667	-2.17419	0.0296911	0.555778	protein_coding	Agtr1a
ENSMUSG00000022853.8	3951.28	-0.536565	0.246925	-2.17299	0.0297813	0.55618	protein_coding	Ehhadh
ENSMUSG00000063077.16	4305.08	-0.372835	0.171591	-2.17281	0.0297946	0.55618	protein_coding	Kif1b
ENSMUSG00000016756.18	6383.31	0.280654	0.129279	2.17092	0.0299372	0.556261	protein_coding	Cmah
ENSMUSG00000024165.10	585.474	0.371235	0.171013	2.1708	0.029946	0.556261	protein_coding	Jpt2
ENSMUSG00000024371.15	1908.69	0.359937	0.165818	2.17068	0.0299552	0.556261	protein_coding	C2
ENSMUSG00000042901.11	178.05	0.436467	0.201072	2.1707	0.0299538	0.556261	protein_coding	Aida
ENSMUSG00000026317.8	637.591	-0.550694	0.253992	-2.16816	0.0301466	0.55647	protein_coding	Cln8
ENSMUSG00000026421.15	155.563	0.563312	0.259897	2.16745	0.0302009	0.55647	protein_coding	Csrp1
ENSMUSG00000039195.5	171.866	0.444222	0.204911	2.16788	0.0301679	0.55647	protein_coding	Bbln
ENSMUSG00000040479.13	595.094	-0.334133	0.154122	-2.16797	0.0301607	0.55647	protein_coding	Dgkz
ENSMUSG00000070368.10	114.287	0.674827	0.311252	2.16811	0.0301506	0.55647	protein_coding	Prok1
ENSMUSG00000121050.1	19.0192	-1.134	0.522599	-2.16992	0.030013	0.55647	lncRNA	ENSMUSG00000121050
ENSMUSG00000061808.5	81900.8	-0.275091	0.126953	-2.16687	0.0302449	0.556561	protein_coding	Ttr
ENSMUSG00000015461.16	373.685	0.41626	0.192147	2.16636	0.030284	0.556562	protein_coding	Atf6b
ENSMUSG00000032042.12	3980.77	0.314524	0.145248	2.16543	0.0303545	0.557138	protein_coding	Srpr
ENSMUSG00000002346.17	1676.2	-0.583848	0.269825	-2.1638	0.0304798	0.558718	protein_coding	Slc25a42
ENSMUSG00000007989.8	9.04237	-2.33524	1.08158	-2.15911	0.0308419	0.559593	protein_coding	Fzd3
ENSMUSG00000021629.11	865.551	0.702538	0.325223	2.16017	0.0307592	0.559593	protein_coding	Slc30a5
ENSMUSG00000028671.17	444.856	0.487922	0.225917	2.15974	0.030793	0.559593	protein_coding	Gale
ENSMUSG00000032478.15	225.357	0.60974	0.281957	2.16253	0.0305773	0.559593	protein_coding	Nme6
ENSMUSG00000040204.7	5.55265	2.41608	1.11795	2.16117	0.0306821	0.559593	protein_coding	Pclaf
ENSMUSG00000041078.8	18.8985	-1.36181	0.630716	-2.15915	0.0308388	0.559593	protein_coding	Grid1
ENSMUSG00000041439.16	283.699	0.394356	0.182582	2.15988	0.0307816	0.559593	protein_coding	Mfsd6
ENSMUSG00000110151.3	110.97	0.829501	0.383736	2.16164	0.0306458	0.559593	lncRNA	Gm38416
ENSMUSG00000007080.15	35.8958	0.836579	0.387607	2.15832	0.0309032	0.559992	protein_coding	Pole
ENSMUSG00000119986.1	15.8956	1.40051	0.649812	2.15526	0.0311416	0.563595	lncRNA	ENSMUSG00000119986
ENSMUSG00000026930.16	19.8124	-1.29721	0.602161	-2.15426	0.0312201	0.564299	protein_coding	Gpsm1
ENSMUSG00000027353.15	32.534	-0.848782	0.394191	-2.15322	0.031301	0.565045	protein_coding	Mcm8
ENSMUSG00000035258.16	90.206	-0.690337	0.320726	-2.15242	0.0313644	0.565269	protein_coding	Abi3bp
ENSMUSG00000112366.2	257.682	-0.442049	0.205408	-2.15206	0.0313928	0.565269	lncRNA	C730027H18Rik
ENSMUSG00000027808.9	5869.48	0.375296	0.174447	2.15135	0.0314489	0.565565	protein_coding	Serp1
ENSMUSG00000009013.6	216.561	0.74083	0.344564	2.15005	0.0315514	0.566691	protein_coding	Dynll1
ENSMUSG00000035024.17	191.94	-0.409671	0.190586	-2.14953	0.031592	0.566707	protein_coding	Ncapd3
ENSMUSG00000001518.13	159.905	-0.479932	0.223536	-2.147	0.0317935	0.568319	protein_coding	Itfg2
ENSMUSG00000045954.8	213.045	-0.403406	0.187902	-2.1469	0.0318016	0.568319	protein_coding	Cavin2
ENSMUSG00000052688.13	19.2149	1.28258	0.597322	2.14721	0.0317766	0.568319	protein_coding	Rab7b
ENSMUSG00000068874.14	4607.41	-0.243692	0.113598	-2.14521	0.0319364	0.570013	protein_coding	Selenbp1
ENSMUSG00000002550.17	778.4	-0.444921	0.207948	-2.13957	0.0323892	0.57159	protein_coding	Uck1
ENSMUSG00000009090.18	1049.5	0.287628	0.134656	2.13602	0.0326777	0.57159	protein_coding	Ap1b1
ENSMUSG00000015016.9	471.565	-0.295184	0.138222	-2.13557	0.0327144	0.57159	protein_coding	Acsf3
ENSMUSG00000020275.10	226.131	0.995074	0.464457	2.14245	0.0321576	0.57159	protein_coding	Rel
ENSMUSG00000020288.14	690.175	0.472967	0.221717	2.1332	0.0329087	0.57159	protein_coding	Ahsa2
ENSMUSG00000020806.16	191.472	0.928442	0.434298	2.1378	0.032533	0.57159	protein_coding	Rhbdf2
ENSMUSG00000021113.6	147.814	0.484758	0.226583	2.13942	0.0324013	0.57159	protein_coding	Snapc1
ENSMUSG00000021408.16	618.257	0.359559	0.168427	2.13481	0.0327765	0.57159	protein_coding	Ripk1
ENSMUSG00000022257.5	305.913	-0.362657	0.170194	-2.13085	0.0331016	0.57159	protein_coding	Laptm4b
ENSMUSG00000025735.14	15.2616	-1.4835	0.692338	-2.14274	0.0321336	0.57159	protein_coding	Rhbdl1
ENSMUSG00000027984.9	4461.39	-0.360717	0.168984	-2.13462	0.0327917	0.57159	protein_coding	Hadh
ENSMUSG00000030946.14	846.238	-0.276744	0.129394	-2.13878	0.0324538	0.57159	protein_coding	Lhpp
ENSMUSG00000032310.5	7102.66	-0.348894	0.162843	-2.14252	0.0321521	0.57159	protein_coding	Cyp1a2
ENSMUSG00000034320.15	121.584	0.49345	0.230737	2.13859	0.0324691	0.57159	protein_coding	Slc26a2
ENSMUSG00000038060.16	8.36172	1.72415	0.806747	2.13716	0.0325847	0.57159	protein_coding	Dlec1
ENSMUSG00000039323.19	3096.83	-0.400598	0.188002	-2.13082	0.033104	0.57159	protein_coding	Igfbp2
ENSMUSG00000042115.5	42.831	0.741357	0.34793	2.13077	0.0331083	0.57159	protein_coding	Klhdc8a
ENSMUSG00000044254.7	1061.39	0.532753	0.249959	2.13136	0.0330596	0.57159	protein_coding	Pcsk9
ENSMUSG00000046402.11	119.765	0.884311	0.413586	2.13815	0.0325043	0.57159	protein_coding	Rbp1
ENSMUSG00000047502.15	12.6057	1.73902	0.812513	2.1403	0.0323309	0.57159	protein_coding	Mroh7
ENSMUSG00000051498.8	15.2598	1.40908	0.66064	2.1329	0.0329332	0.57159	protein_coding	Tlr6
ENSMUSG00000058291.15	300.224	0.34278	0.160062	2.14154	0.0322303	0.57159	protein_coding	Zfp68
ENSMUSG00000060183.8	83.5999	0.754665	0.353838	2.1328	0.0329411	0.57159	protein_coding	Cxcl11
ENSMUSG00000072964.15	37.1326	-1.32091	0.618167	-2.13681	0.0326134	0.57159	protein_coding	Bhlhb9
ENSMUSG00000079507.11	119.167	0.671256	0.314363	2.13529	0.0327374	0.57159	protein_coding	H2-Q1
ENSMUSG00000083111.2	49.008	0.796949	0.37387	2.13162	0.0330378	0.57159	unprocessed_pseudogene	Gm14421
ENSMUSG00000121507.1	936.731	-0.406767	0.190895	-2.13084	0.0331022	0.57159	lncRNA	ENSMUSG00000121507
ENSMUSG00000025092.8	37.1149	-0.941756	0.442451	-2.1285	0.033296	0.574134	protein_coding	Hspa12a
ENSMUSG00000120873.1	22.3309	-0.989854	0.465309	-2.1273	0.0333949	0.575144	lncRNA	ENSMUSG00000120873
ENSMUSG00000053175.18	663.854	1.34691	0.633375	2.12657	0.0334562	0.575503	protein_coding	Bcl3
ENSMUSG00000018927.4	115.625	0.882319	0.41515	2.1253	0.0335613	0.576614	protein_coding	Ccl6
ENSMUSG00000028653.17	203.387	-0.382514	0.180058	-2.12439	0.0336373	0.577011	protein_coding	Trit1
ENSMUSG00000032311.18	67.6489	1.16143	0.5468	2.12406	0.0336654	0.577011	protein_coding	Nrg4
ENSMUSG00000003813.16	699.471	-0.270648	0.127482	-2.12304	0.0337506	0.577256	protein_coding	Rad23a
ENSMUSG00000036617.18	240.105	0.473887	0.223246	2.12271	0.033778	0.577256	protein_coding	Etl4
ENSMUSG00000047090.14	82.1809	-0.644313	0.303573	-2.12243	0.0338013	0.577256	protein_coding	Tmem198b
ENSMUSG00000030587.6	107.13	0.588565	0.277511	2.12087	0.0339325	0.577805	protein_coding	2200002D01Rik
ENSMUSG00000072949.7	238.954	-1.60617	0.757414	-2.1206	0.0339551	0.577805	protein_coding	Acot1
ENSMUSG00000074269.11	7.76407	-1.82507	0.860517	-2.1209	0.0339306	0.577805	protein_coding	Rec114
ENSMUSG00000031431.14	1132.7	-0.562797	0.265479	-2.11993	0.0340119	0.578081	protein_coding	Tsc22d3
ENSMUSG00000005237.15	12.9347	3.07906	1.45465	2.11671	0.0342846	0.580776	protein_coding	Dnah2
ENSMUSG00000010122.15	1744.56	-0.426896	0.20174	-2.11608	0.0343384	0.580776	protein_coding	Slc47a1
ENSMUSG00000022617.16	774.446	-0.344591	0.162933	-2.11493	0.0344362	0.580776	protein_coding	Chkb
ENSMUSG00000029207.17	180.404	-0.479757	0.226725	-2.11604	0.0343417	0.580776	protein_coding	Apbb2
ENSMUSG00000039254.17	269.532	-0.36084	0.170424	-2.11731	0.0342337	0.580776	protein_coding	Pomt1
ENSMUSG00000042557.15	521.873	0.291127	0.137699	2.11422	0.0344967	0.580776	protein_coding	Sin3a
ENSMUSG00000051236.14	310.693	0.482698	0.228204	2.11521	0.0344122	0.580776	protein_coding	Msrb3
ENSMUSG00000068270.16	25.0797	-1.25528	0.593622	-2.11461	0.0344631	0.580776	protein_coding	Shroom4
ENSMUSG00000037621.9	416.637	-0.632509	0.299253	-2.11362	0.0345473	0.580942	protein_coding	Atoh8
ENSMUSG00000027828.13	6418.02	0.33201	0.157326	2.11033	0.03483	0.581441	protein_coding	Ssr3
ENSMUSG00000028195.5	187.632	-0.886706	0.419803	-2.11219	0.0346699	0.581441	protein_coding	Ccn1
ENSMUSG00000030357.11	2471.21	0.274364	0.129934	2.11155	0.0347247	0.581441	protein_coding	Fkbp4
ENSMUSG00000031530.7	40.0127	1.24271	0.589011	2.10982	0.0348739	0.581441	protein_coding	Dusp4
ENSMUSG00000031939.17	297.178	-0.431412	0.204512	-2.10947	0.0349036	0.581441	protein_coding	Taf1d
ENSMUSG00000047866.21	6745.6	-0.348	0.164902	-2.11035	0.0348284	0.581441	protein_coding	Lonp2
ENSMUSG00000067149.7	33.9464	1.09019	0.516769	2.10963	0.0348904	0.581441	protein_coding	Jchain
ENSMUSG00000094091.4	6.07019	-2.09459	0.992692	-2.11001	0.0348573	0.581441	protein_coding	Ankrd40cl
ENSMUSG00000020205.9	974.889	1.52725	0.725228	2.10589	0.0352135	0.585322	protein_coding	Phlda1
ENSMUSG00000025134.3	175.956	0.409317	0.194416	2.10536	0.0352599	0.585322	protein_coding	Alyref
ENSMUSG00000055546.7	164.643	0.880728	0.418296	2.10551	0.0352466	0.585322	protein_coding	Timd4
ENSMUSG00000003541.7	12.031	1.49667	0.711795	2.10267	0.0354942	0.585709	protein_coding	Ier3
ENSMUSG00000015501.11	162.962	0.510631	0.243112	2.10039	0.0356944	0.585709	protein_coding	Hivep2
ENSMUSG00000021375.12	371.512	-0.425164	0.202375	-2.10087	0.0356525	0.585709	protein_coding	Kif13a
ENSMUSG00000027997.10	311.117	-0.371996	0.176918	-2.10265	0.0354963	0.585709	protein_coding	Casp6
ENSMUSG00000028163.18	537.251	0.649248	0.308878	2.10195	0.0355573	0.585709	protein_coding	Nfkb1
ENSMUSG00000040747.10	129.707	0.62069	0.295504	2.10045	0.0356894	0.585709	protein_coding	Cd53
ENSMUSG00000051579.11	152.123	-0.501549	0.23853	-2.10266	0.0354952	0.585709	protein_coding	Tceal8
ENSMUSG00000055980.3	560.123	-0.533031	0.253463	-2.10299	0.0354664	0.585709	protein_coding	Irs1
ENSMUSG00000070348.6	508.422	0.373028	0.177548	2.10099	0.0356417	0.585709	protein_coding	Ccnd1
ENSMUSG00000105340.6	34.8925	-0.858052	0.407903	-2.10357	0.0354161	0.585709	protein_coding	Gm42878
ENSMUSG00000038152.6	13.2265	1.28131	0.610432	2.09902	0.0358153	0.586341	lncRNA	5033430I15Rik
ENSMUSG00000112545.3	30.0734	-0.895556	0.426626	-2.09916	0.0358028	0.586341	lncRNA	1300014J16Rik
ENSMUSG00000003051.14	14.486	1.56217	0.745685	2.09494	0.036176	0.58685	protein_coding	Elf3
ENSMUSG00000006154.14	27.7951	1.07906	0.514942	2.0955	0.0361268	0.58685	protein_coding	Eps8l1
ENSMUSG00000020085.16	241.861	-0.496486	0.236866	-2.09606	0.036077	0.58685	protein_coding	Aifm2
ENSMUSG00000032479.16	751.832	-0.324258	0.15466	-2.0966	0.0360294	0.58685	protein_coding	Map4
ENSMUSG00000042644.10	41.1964	1.43935	0.686708	2.09601	0.0360812	0.58685	protein_coding	Itpr3
ENSMUSG00000043993.8	39.2871	-0.904729	0.431586	-2.09629	0.0360564	0.58685	lncRNA	2900052L18Rik
ENSMUSG00000058672.8	2378.97	0.505637	0.241341	2.09512	0.0361608	0.58685	protein_coding	Tubb2a
ENSMUSG00000120473.1	57.7577	1.05906	0.505424	2.09538	0.036137	0.58685	lncRNA	ENSMUSG00000120473
ENSMUSG00000022951.19	483.514	1.33467	0.638285	2.09102	0.0365265	0.591862	protein_coding	Rcan1
ENSMUSG00000040552.9	62.7768	0.938251	0.449	2.08965	0.0366495	0.591997	protein_coding	C3ar1
ENSMUSG00000053219.16	100.867	-0.799492	0.382565	-2.08982	0.036634	0.591997	protein_coding	Raet1e
ENSMUSG00000104528.2	65.1596	-0.816931	0.39103	-2.08918	0.0366919	0.591997	TEC	Gm43314
ENSMUSG00000120209.1	14.3885	1.49325	0.714791	2.08907	0.036701	0.591997	lncRNA	ENSMUSG00000120209
ENSMUSG00000042408.14	158.483	0.688933	0.329941	2.08805	0.0367933	0.592144	protein_coding	Zmym6
ENSMUSG00000042507.16	331.777	0.655047	0.31366	2.0884	0.0367619	0.592144	protein_coding	Mideas
ENSMUSG00000078964.3	937.372	-0.480406	0.230136	-2.08749	0.0368439	0.592288	protein_coding	Ces1b
ENSMUSG00000021140.10	763.579	-0.34184	0.163933	-2.08525	0.037047	0.59459	protein_coding	Pcnx
ENSMUSG00000024247.15	339.718	0.541637	0.259908	2.08396	0.0371639	0.59459	protein_coding	Pkdcc
ENSMUSG00000030533.17	199.058	0.436161	0.209283	2.08408	0.0371531	0.59459	protein_coding	Unc45a
ENSMUSG00000037405.9	332.194	1.85956	0.892469	2.08361	0.0371958	0.59459	protein_coding	Icam1
ENSMUSG00000038473.15	55.6683	0.980588	0.470347	2.08482	0.037086	0.59459	protein_coding	Nos1ap
ENSMUSG00000001729.15	857.935	0.382782	0.183846	2.08207	0.0373359	0.596161	protein_coding	Akt1
ENSMUSG00000024479.4	1346.83	0.353979	0.170093	2.08109	0.0374255	0.596213	protein_coding	Mal2
ENSMUSG00000025235.9	70.0941	0.550428	0.264545	2.08066	0.0374648	0.596213	protein_coding	Bbs4
ENSMUSG00000078349.5	54.72	0.793075	0.381038	2.08135	0.0374016	0.596213	lncRNA	AW011738
ENSMUSG00000034220.8	143.498	-0.671719	0.323001	-2.07962	0.0375605	0.596403	protein_coding	Gpc1
ENSMUSG00000051674.16	768.532	-0.383047	0.184179	-2.07975	0.0375482	0.596403	protein_coding	Dcun1d4
ENSMUSG00000020464.16	556.53	0.297591	0.14318	2.07844	0.0376689	0.597317	protein_coding	Pnpt1
ENSMUSG00000031105.17	36.2737	0.74358	0.357829	2.07803	0.0377062	0.597317	protein_coding	Slc25a14
ENSMUSG00000034543.16	358.862	0.425864	0.204976	2.07763	0.0377438	0.597317	protein_coding	Morc2a
ENSMUSG00000033768.18	19.7461	1.25629	0.605157	2.07598	0.0378957	0.597728	protein_coding	Nrxn2
ENSMUSG00000078597.3	1470.98	-0.474092	0.228365	-2.07602	0.0378917	0.597728	protein_coding	Cyp4a12b
ENSMUSG00000104405.2	6.43759	-1.86046	0.896096	-2.07619	0.0378768	0.597728	TEC	Gm31748
ENSMUSG00000000631.21	1633.54	0.637431	0.307409	2.07356	0.0381206	0.60061	protein_coding	Myo18a
ENSMUSG00000039617.9	51.7534	0.828424	0.399723	2.07249	0.0382195	0.601196	processed_pseudogene	Gm7488
ENSMUSG00000056708.6	140.115	1.85075	0.893112	2.07225	0.0382422	0.601196	protein_coding	Ier5
ENSMUSG00000042632.18	638.393	-0.471223	0.227522	-2.07111	0.0383485	0.602127	protein_coding	Pla2g6
ENSMUSG00000044122.16	64.1168	-0.671912	0.324484	-2.07071	0.038386	0.602127	protein_coding	Proca1
ENSMUSG00000023826.17	35.6673	-0.828543	0.400823	-2.0671	0.0387244	0.606768	protein_coding	Prkn
ENSMUSG00000020014.19	14.4016	-2.12634	1.02913	-2.06615	0.0388142	0.606863	protein_coding	Cfap54
ENSMUSG00000024150.13	3693.06	0.251422	0.121762	2.06486	0.0389363	0.606863	protein_coding	Mcfd2
ENSMUSG00000026981.16	31.0602	1.34562	0.652111	2.06347	0.0390675	0.606863	protein_coding	Il1rn
ENSMUSG00000029104.16	651.619	0.382747	0.185587	2.06236	0.0391738	0.606863	protein_coding	Htt
ENSMUSG00000033581.18	29.1557	1.31024	0.634715	2.0643	0.038989	0.606863	protein_coding	Igf2bp2
ENSMUSG00000036398.14	331.421	0.355251	0.172109	2.0641	0.0390086	0.606863	protein_coding	Ppp1r11
ENSMUSG00000039914.7	376.531	-0.555404	0.269274	-2.0626	0.0391509	0.606863	protein_coding	Coq10a
ENSMUSG00000048498.9	45.9634	1.28797	0.624596	2.06209	0.0391992	0.606863	protein_coding	Cd300e
ENSMUSG00000053841.16	682.888	0.439049	0.212676	2.0644	0.0389793	0.606863	protein_coding	Txlna
ENSMUSG00000078866.11	423.305	0.756473	0.366844	2.06211	0.0391973	0.606863	protein_coding	Zfp970
ENSMUSG00000090555.2	613.843	2.00477	0.970394	2.06593	0.0388347	0.606863	unprocessed_pseudogene	Gm8893
ENSMUSG00000112527.3	64.0314	-0.880389	0.427203	-2.06082	0.03932	0.608072	lncRNA	Gm35696
ENSMUSG00000023070.7	21082.9	-0.293765	0.142618	-2.0598	0.0394176	0.608921	protein_coding	Rgn
ENSMUSG00000085977.2	69.9244	0.758533	0.368635	2.05768	0.039621	0.610737	processed_pseudogene	Gm5970
ENSMUSG00000107096.4	72.1243	-0.93362	0.453678	-2.05789	0.0396004	0.610737	lncRNA	Gm43597
ENSMUSG00000087107.9	35.5321	1.06518	0.517807	2.0571	0.0396769	0.610938	lncRNA	AI662270
ENSMUSG00000012428.10	4067.53	1.79425	0.872703	2.05597	0.0397857	0.611291	protein_coding	Steap4
ENSMUSG00000022965.9	309.268	0.527771	0.256646	2.05641	0.0397429	0.611291	protein_coding	Ifngr2
ENSMUSG00000024713.17	181.833	0.40108	0.195134	2.05541	0.039839	0.611451	protein_coding	Pcsk5
ENSMUSG00000021457.15	124.196	0.688179	0.335233	2.05284	0.0400884	0.611981	protein_coding	Syk
ENSMUSG00000029461.18	709.104	-0.360336	0.175505	-2.05314	0.0400592	0.611981	protein_coding	Fam168a
ENSMUSG00000038740.10	36.3568	1.04602	0.509442	2.05326	0.0400471	0.611981	protein_coding	Mvb12b
ENSMUSG00000046743.7	36.207	-0.919139	0.447727	-2.0529	0.0400822	0.611981	protein_coding	Fat4
ENSMUSG00000049313.9	52.656	0.664288	0.323542	2.05317	0.0400559	0.611981	protein_coding	Sorl1
ENSMUSG00000020604.14	461.144	0.552211	0.269314	2.05044	0.0403218	0.614204	protein_coding	Arsg
ENSMUSG00000028010.17	67.9232	0.78413	0.382748	2.04869	0.0404927	0.614204	protein_coding	Gar1
ENSMUSG00000032412.9	624.293	0.377352	0.184168	2.04896	0.0404665	0.614204	protein_coding	Atp1b3
ENSMUSG00000042476.13	4639.88	-0.332044	0.162043	-2.04911	0.0404514	0.614204	protein_coding	Abcb4
ENSMUSG00000085396.9	753.231	-0.372703	0.181769	-2.05042	0.0403234	0.614204	lncRNA	Firre
ENSMUSG00000118366.2	2183.88	-0.281828	0.137518	-2.04939	0.0404244	0.614204	lncRNA	9130016M20Rik
ENSMUSG00000037885.19	261.039	-0.347725	0.169864	-2.04707	0.0406508	0.614657	protein_coding	Stk35
ENSMUSG00000040761.17	755.123	0.270922	0.132335	2.04724	0.0406343	0.614657	protein_coding	Spen
ENSMUSG00000053641.10	971.127	-0.336351	0.164309	-2.04706	0.040652	0.614657	protein_coding	Dennd4a
ENSMUSG00000016024.10	1969.24	1.25491	0.614025	2.04374	0.0409794	0.617084	protein_coding	Lbp
ENSMUSG00000035513.20	26.4321	-1.10302	0.539724	-2.04367	0.0409858	0.617084	protein_coding	Ntng2
ENSMUSG00000041660.9	2719.73	-0.349988	0.171217	-2.04412	0.0409416	0.617084	protein_coding	Bbox1
ENSMUSG00000042473.9	710.994	0.256221	0.125359	2.04391	0.0409629	0.617084	protein_coding	Tbc1d8b
ENSMUSG00000017929.14	417.466	0.626277	0.306615	2.04255	0.0410968	0.617449	protein_coding	B4galt5
ENSMUSG00000022464.15	21567.5	-0.333317	0.163158	-2.0429	0.041062	0.617449	protein_coding	Slc38a4
ENSMUSG00000015854.8	1556.28	0.687935	0.336969	2.04154	0.0411975	0.61831	protein_coding	Cd5l
ENSMUSG00000004631.16	81.1389	-0.749305	0.367124	-2.04101	0.0412494	0.618436	protein_coding	Sgce
ENSMUSG00000030055.17	2460.77	-0.503459	0.246816	-2.03981	0.0413689	0.619508	protein_coding	Rab43
ENSMUSG00000102432.2	10.2202	-1.87841	0.921049	-2.03942	0.0414078	0.619508	lncRNA	Gm29856
ENSMUSG00000021665.10	143.414	0.500663	0.245596	2.03856	0.0414939	0.620145	protein_coding	Hexb
ENSMUSG00000048578.12	2984.06	0.341818	0.167793	2.03715	0.0416354	0.621607	protein_coding	Mlec
ENSMUSG00000031570.18	272.375	0.474466	0.233167	2.03488	0.0418631	0.621802	protein_coding	Plpp5
ENSMUSG00000032350.10	6127.63	-0.514548	0.252777	-2.03558	0.0417928	0.621802	protein_coding	Gclc
ENSMUSG00000043801.8	1367.34	-0.249454	0.122545	-2.0356	0.0417904	0.621802	processed_pseudogene	Oaz1-ps
ENSMUSG00000062825.16	2914.79	1.36102	0.668857	2.03484	0.0418667	0.621802	protein_coding	Actg1
ENSMUSG00000120992.1	36.924	0.740659	0.363979	2.0349	0.0418613	0.621802	lncRNA	ENSMUSG00000120992
ENSMUSG00000042988.11	404.827	-0.327753	0.161228	-2.03285	0.0420676	0.624134	protein_coding	Notum
ENSMUSG00000056501.4	762.668	0.762539	0.375309	2.03176	0.0421778	0.625118	protein_coding	Cebpb
ENSMUSG00000087249.3	8.1625	-1.53523	0.755997	-2.03074	0.0422814	0.626003	lncRNA	Gm16062
ENSMUSG00000000290.14	146.269	0.872198	0.430081	2.02798	0.0425619	0.626337	protein_coding	Itgb2
ENSMUSG00000017754.14	1407.84	-0.666714	0.328434	-2.02998	0.0423586	0.626337	protein_coding	Pltp
ENSMUSG00000024036.17	72.8889	1.20481	0.593897	2.02865	0.0424941	0.626337	protein_coding	Slc37a1
ENSMUSG00000028899.12	253.246	0.394721	0.194508	2.02933	0.0424242	0.626337	protein_coding	Taf12
ENSMUSG00000035864.15	213.246	-0.385274	0.189984	-2.02793	0.0425679	0.626337	protein_coding	Syt1
ENSMUSG00000041313.15	18.294	1.08522	0.534912	2.02879	0.04248	0.626337	protein_coding	Slc7a1
ENSMUSG00000026688.6	140.661	-0.42149	0.208018	-2.02622	0.0427423	0.626431	protein_coding	Mgst3
ENSMUSG00000028028.12	89.4004	1.21204	0.59811	2.02645	0.042719	0.626431	protein_coding	Alpk1
ENSMUSG00000029231.16	94.6189	-0.574378	0.283484	-2.02614	0.0427502	0.626431	protein_coding	Pdgfra
ENSMUSG00000117789.2	10.0273	-2.0895	1.0309	-2.02687	0.0426757	0.626431	protein_coding	Gm50388
ENSMUSG00000037111.10	191.849	0.523198	0.258516	2.02385	0.0429851	0.629226	protein_coding	Setd7
ENSMUSG00000020257.14	779.109	0.301216	0.148881	2.02319	0.0430534	0.629578	protein_coding	Wdr82
ENSMUSG00000021770.12	698.03	-0.414905	0.205228	-2.02168	0.0432092	0.629756	protein_coding	Samd8
ENSMUSG00000022332.9	264.068	-0.549246	0.271589	-2.02234	0.043141	0.629756	protein_coding	Khdrbs3
ENSMUSG00000025173.14	584.728	0.4198	0.207814	2.02008	0.043375	0.629756	protein_coding	Wdr45b
ENSMUSG00000027254.14	7.01777	-2.5304	1.25181	-2.0214	0.0432383	0.629756	protein_coding	Map1a
ENSMUSG00000038095.16	1182.8	0.287125	0.142097	2.02062	0.0433187	0.629756	protein_coding	Sbno1
ENSMUSG00000052906.8	475.18	0.370259	0.183229	2.02074	0.0433062	0.629756	protein_coding	Ubxn8
ENSMUSG00000055835.11	98.8585	0.576373	0.285267	2.02047	0.0433347	0.629756	protein_coding	Zfp1
ENSMUSG00000026571.13	742.23	-0.513176	0.254101	-2.01958	0.0434272	0.629871	protein_coding	Dcaf6
ENSMUSG00000022800.15	722.751	0.3503	0.173623	2.01758	0.0436345	0.632235	protein_coding	Fyttd1
ENSMUSG00000022025.14	53.343	-0.751864	0.372951	-2.01599	0.0438012	0.634005	protein_coding	Cnmd
ENSMUSG00000014542.4	1427.63	0.448676	0.222637	2.01528	0.0438755	0.634435	protein_coding	Clec4f
ENSMUSG00000048782.17	457.994	0.487109	0.241761	2.01484	0.0439216	0.634458	protein_coding	Insc
ENSMUSG00000002699.14	101.682	0.744308	0.369716	2.01319	0.0440947	0.63516	protein_coding	Lcp2
ENSMUSG00000020653.13	238.242	-0.798265	0.396639	-2.01258	0.0441593	0.63516	protein_coding	Klf11
ENSMUSG00000026425.16	326.136	-0.316521	0.15733	-2.01183	0.0442377	0.63516	protein_coding	Srgap2
ENSMUSG00000031826.21	1319.9	-0.27127	0.134828	-2.01196	0.0442238	0.63516	protein_coding	Usp10
ENSMUSG00000042677.8	68.0256	0.951182	0.472755	2.012	0.0442201	0.63516	protein_coding	Zc3h12a
ENSMUSG00000063286.10	93.5985	0.700011	0.347706	2.01323	0.0440909	0.63516	transcribed_unprocessed_pseudogene	Gvin-ps7
ENSMUSG00000027367.17	2420.01	-0.265057	0.131779	-2.01137	0.0442864	0.635218	protein_coding	Stard7
ENSMUSG00000029772.18	566.191	0.525423	0.261327	2.0106	0.0443679	0.635746	protein_coding	Ahcyl2
ENSMUSG00000024298.16	2005.75	-0.297523	0.148154	-2.00821	0.0446209	0.636171	protein_coding	Zfp871
ENSMUSG00000025194.6	13743.8	-0.37871	0.188471	-2.00938	0.0444964	0.636171	protein_coding	Abcc2
ENSMUSG00000027180.13	2341.19	-0.37922	0.188804	-2.00854	0.0445864	0.636171	protein_coding	Fbxo3
ENSMUSG00000030539.14	84.2761	0.72244	0.359724	2.00832	0.0446095	0.636171	protein_coding	Sema4b
ENSMUSG00000040648.16	1256.73	0.380204	0.189284	2.00864	0.0445756	0.636171	protein_coding	Ppip5k2
ENSMUSG00000025656.18	102.451	-0.627316	0.31247	-2.00761	0.0446851	0.636449	protein_coding	Arhgef9
ENSMUSG00000015839.7	1289.57	-0.286251	0.142682	-2.00622	0.0448324	0.636529	protein_coding	Nfe2l2
ENSMUSG00000030595.16	267.036	0.604205	0.301194	2.00603	0.0448527	0.636529	protein_coding	Nfkbib
ENSMUSG00000060510.15	499.896	0.316121	0.157597	2.00588	0.0448694	0.636529	protein_coding	Zfp266
ENSMUSG00000108037.3	62.8544	-0.701658	0.349596	-2.00705	0.0447443	0.636529	lncRNA	Gm44597
ENSMUSG00000006127.10	248.07	-0.388378	0.193756	-2.00447	0.0450199	0.637171	protein_coding	Inpp5k
ENSMUSG00000009545.15	18.2512	1.2858	0.641517	2.00431	0.0450369	0.637171	protein_coding	Kcnq1
ENSMUSG00000114469.3	26.4128	-1.23492	0.616169	-2.0042	0.0450489	0.637171	lncRNA	C730002L08Rik
ENSMUSG00000001665.12	710.152	-0.413045	0.206243	-2.00271	0.0452082	0.637323	protein_coding	Gstt3
ENSMUSG00000021322.9	37.1753	1.50799	0.753395	2.0016	0.0453281	0.637323	protein_coding	Aoah
ENSMUSG00000023505.14	29.4029	0.84491	0.422018	2.00207	0.045277	0.637323	protein_coding	Cdca3
ENSMUSG00000043832.14	44.6445	1.15638	0.577689	2.00174	0.0453127	0.637323	protein_coding	Clec4a3
ENSMUSG00000052928.10	605.271	0.273031	0.13637	2.00213	0.0452709	0.637323	protein_coding	Ctif
ENSMUSG00000063849.7	213.918	-0.49905	0.249092	-2.00347	0.0451265	0.637323	protein_coding	Ppcdc
ENSMUSG00000014504.17	354.854	0.422966	0.211412	2.00068	0.0454274	0.638089	protein_coding	Srp19
ENSMUSG00000008090.15	429.08	-0.455062	0.227618	-1.99924	0.0455825	0.639637	protein_coding	Fgfrl1
ENSMUSG00000005360.15	7.55466	-1.788	0.897246	-1.99276	0.0462875	0.641651	protein_coding	Slc1a3
ENSMUSG00000018899.18	529.276	0.417621	0.209196	1.99632	0.0458993	0.641651	protein_coding	Irf1
ENSMUSG00000021765.10	85.5864	0.663826	0.333487	1.99056	0.0465294	0.641651	protein_coding	Fst
ENSMUSG00000022094.16	4846.41	0.613516	0.307529	1.99499	0.0460445	0.641651	protein_coding	Slc39a14
ENSMUSG00000022500.16	1334.44	0.568699	0.284868	1.99636	0.0458949	0.641651	protein_coding	Litaf
ENSMUSG00000022565.16	1291.56	0.487733	0.244198	1.99728	0.0457943	0.641651	protein_coding	Plec
ENSMUSG00000025137.16	7829.53	-0.221703	0.111285	-1.99222	0.0463471	0.641651	protein_coding	Pcyt2
ENSMUSG00000028456.19	361.431	0.367899	0.184654	1.99237	0.0463306	0.641651	protein_coding	Unc13b
ENSMUSG00000032096.17	4399.39	0.258291	0.129739	1.99085	0.0464976	0.641651	protein_coding	Arcn1
ENSMUSG00000032109.16	206.168	-0.373927	0.187512	-1.99415	0.0461356	0.641651	protein_coding	Nlrx1
ENSMUSG00000036896.6	634.23	0.60869	0.305784	1.99059	0.0465263	0.641651	protein_coding	C1qc
ENSMUSG00000037826.6	1387.42	-0.775515	0.38892	-1.99402	0.0461494	0.641651	protein_coding	Ppm1k
ENSMUSG00000042289.12	9738.13	-0.314593	0.157806	-1.99354	0.0462021	0.641651	protein_coding	Hsd3b7
ENSMUSG00000047146.18	8.87403	-2.88561	1.44722	-1.9939	0.0461625	0.641651	protein_coding	Tet1
ENSMUSG00000057465.6	2221.79	3.00162	1.50679	1.99206	0.0463645	0.641651	protein_coding	Saa2
ENSMUSG00000069601.15	313.178	-0.465416	0.23382	-1.99049	0.046537	0.641651	protein_coding	Ank3
ENSMUSG00000089736.3	59.1898	-0.63049	0.316416	-1.9926	0.0463053	0.641651	protein_coding	Tgfbr3l
ENSMUSG00000107877.3	7.57516	2.94704	1.47658	1.99586	0.0459491	0.641651	protein_coding	4933427D14Rik
ENSMUSG00000043648.8	10.9688	-1.32147	0.664742	-1.98794	0.0468181	0.644904	protein_coding	Pld6
ENSMUSG00000018599.6	288.814	-0.55289	0.278244	-1.98707	0.0469146	0.644985	protein_coding	Mief2
ENSMUSG00000046873.19	205.114	0.38325	0.192842	1.98738	0.0468802	0.644985	protein_coding	Mbtps2
ENSMUSG00000031681.17	291.749	0.306687	0.154387	1.98647	0.0469807	0.645271	protein_coding	Smad1
ENSMUSG00000006373.11	19303.3	-0.267395	0.134691	-1.98525	0.0471165	0.64528	protein_coding	Pgrmc1
ENSMUSG00000015127.15	501.067	0.415147	0.209116	1.98524	0.0471172	0.64528	protein_coding	Unkl
ENSMUSG00000023019.13	8756.91	-0.284791	0.14345	-1.9853	0.0471114	0.64528	protein_coding	Gpd1
ENSMUSG00000035504.17	9341.1	-0.287536	0.144878	-1.98468	0.0471806	0.645527	protein_coding	Reep6
ENSMUSG00000025078.10	507.696	-0.380445	0.191824	-1.9833	0.047334	0.646127	protein_coding	Nhlrc2
ENSMUSG00000031722.11	48039.4	0.705232	0.356061	1.98065	0.0476309	0.646127	protein_coding	Hp
ENSMUSG00000033751.6	434.407	0.293314	0.148121	1.98023	0.0476781	0.646127	protein_coding	Gadd45gip1
ENSMUSG00000047515.9	6.7261	1.67457	0.845503	1.98057	0.04764	0.646127	protein_coding	BC049715
ENSMUSG00000051225.10	8.40632	-1.60213	0.808318	-1.98205	0.0474733	0.646127	protein_coding	Fam83a
ENSMUSG00000063704.14	233.716	-0.813088	0.410321	-1.98159	0.0475253	0.646127	protein_coding	Mapk15
ENSMUSG00000089942.10	84.6679	0.871825	0.439949	1.98165	0.0475184	0.646127	protein_coding	Pira2
ENSMUSG00000103651.2	73.1663	-0.569492	0.287438	-1.98127	0.0475608	0.646127	TEC	Gm37206
ENSMUSG00000115867.3	197.098	-0.386151	0.194729	-1.98302	0.0473657	0.646127	lncRNA	Gm17753
ENSMUSG00000120175.1	21.5588	-0.913916	0.461096	-1.98205	0.0474733	0.646127	lncRNA	ENSMUSG00000120175
ENSMUSG00000024480.10	607.942	-0.326348	0.164966	-1.97827	0.047898	0.646671	protein_coding	Ap3s1
ENSMUSG00000057137.10	367.927	-0.483709	0.24448	-1.97852	0.0478695	0.646671	protein_coding	Tmem140
ENSMUSG00000058260.3	38.1281	0.769863	0.388944	1.97937	0.0477744	0.646671	protein_coding	Serpina9
ENSMUSG00000058794.13	20.3774	1.48329	0.749799	1.97826	0.0478998	0.646671	protein_coding	Nfe2
ENSMUSG00000006522.18	19028.8	0.631087	0.319199	1.97709	0.0480309	0.647263	protein_coding	Itih3
ENSMUSG00000031229.17	1602.98	-0.271594	0.137396	-1.97672	0.0480728	0.647263	protein_coding	Atrx
ENSMUSG00000051339.11	2146.02	-0.321146	0.162469	-1.97666	0.0480801	0.647263	protein_coding	2900026A02Rik
ENSMUSG00000023206.17	559.077	-0.452925	0.229365	-1.97469	0.0483037	0.647489	protein_coding	Il15ra
ENSMUSG00000029036.19	805.662	-0.280695	0.142189	-1.97411	0.0483696	0.647489	protein_coding	Atad3a
ENSMUSG00000039563.7	8.32515	-1.76629	0.894576	-1.97445	0.0483309	0.647489	lncRNA	2210406O10Rik
ENSMUSG00000042073.16	2792.74	-0.254667	0.128978	-1.9745	0.048325	0.647489	protein_coding	Abhd14b
ENSMUSG00000043719.15	12.8913	1.18111	0.597915	1.97537	0.0482258	0.647489	protein_coding	Col6a6
ENSMUSG00000047370.6	38.7812	-0.958586	0.485549	-1.97423	0.0483554	0.647489	processed_pseudogene	Gm7367
ENSMUSG00000019763.12	473.012	-0.366593	0.185793	-1.97312	0.0484817	0.647772	protein_coding	Rmnd1
ENSMUSG00000113660.2	53.1504	-0.707219	0.358426	-1.97312	0.0484815	0.647772	processed_pseudogene	Gm5626
ENSMUSG00000002250.17	243.576	0.88417	0.448393	1.97186	0.0486251	0.64908	protein_coding	Ppard
ENSMUSG00000042628.9	1218.92	-0.305696	0.155076	-1.97126	0.0486941	0.649391	protein_coding	Zfyve1
ENSMUSG00000039231.19	102.451	-0.457725	0.232377	-1.96975	0.0488667	0.651083	protein_coding	Suv39h1
ENSMUSG00000009035.16	414.473	-0.466654	0.237304	-1.96648	0.0492428	0.651764	protein_coding	Tmem184b
ENSMUSG00000030882.20	46.6584	-0.703391	0.357754	-1.96613	0.0492838	0.651764	protein_coding	Dnhd1
ENSMUSG00000031278.13	1715.69	0.498407	0.253461	1.9664	0.0492519	0.651764	protein_coding	Acsl4
ENSMUSG00000031504.7	116.759	0.458974	0.233255	1.96769	0.0491037	0.651764	protein_coding	Rab20
ENSMUSG00000032372.15	292.652	-0.421743	0.214393	-1.96715	0.0491658	0.651764	protein_coding	Plscr2
ENSMUSG00000044071.10	18.952	-1.51686	0.770812	-1.96787	0.0490825	0.651764	protein_coding	Tafa2
ENSMUSG00000057182.16	7.26621	2.63145	1.33799	1.96671	0.0492161	0.651764	protein_coding	Scn3a
ENSMUSG00000060244.3	54.411	0.580247	0.295093	1.96632	0.0492614	0.651764	protein_coding	Alyref2
ENSMUSG00000055653.14	9.6514	1.58986	0.808899	1.96546	0.0493609	0.652178	protein_coding	Gpc3
ENSMUSG00000010025.20	5667.63	-1.10452	0.562377	-1.96403	0.0495272	0.653162	protein_coding	Aldh3a2
ENSMUSG00000056185.6	66.728	-0.666364	0.339243	-1.96427	0.0494988	0.653162	protein_coding	Snx32
ENSMUSG00000000740.13	2259.9	0.277225	0.141692	1.95653	0.0504026	0.657403	protein_coding	Rpl13
ENSMUSG00000004865.17	448.059	0.296775	0.151604	1.95756	0.0502816	0.657403	protein_coding	Srpk1
ENSMUSG00000015568.17	400.878	0.648561	0.331222	1.95809	0.05022	0.657403	protein_coding	Lpl
ENSMUSG00000021493.16	92.9801	0.584345	0.298638	1.9567	0.0503829	0.657403	protein_coding	Pdlim7
ENSMUSG00000026527.14	6.32143	1.76798	0.903053	1.95779	0.0502551	0.657403	protein_coding	Rgs7
ENSMUSG00000030868.7	424.22	0.299939	0.153248	1.95722	0.0503222	0.657403	protein_coding	Dctn5
ENSMUSG00000035914.12	69.3855	-0.851787	0.434813	-1.95897	0.0501158	0.657403	protein_coding	Cd276
ENSMUSG00000048731.16	130.295	-0.411215	0.210162	-1.95666	0.050388	0.657403	protein_coding	Ggnbp1
ENSMUSG00000050069.4	136.504	1.00738	0.513974	1.95998	0.0499978	0.657403	protein_coding	Grem2
ENSMUSG00000057614.7	47.1829	-0.758309	0.387361	-1.95763	0.0502736	0.657403	protein_coding	Gnai1
ENSMUSG00000087612.2	6.8936	1.91351	0.97697	1.95862	0.0501571	0.657403	lncRNA	A230005M16Rik
ENSMUSG00000090733.7	29.5424	1.40651	0.717927	1.95913	0.0500974	0.657403	protein_coding	Rps27
ENSMUSG00000030417.16	258.852	0.337719	0.17272	1.9553	0.0505476	0.658691	protein_coding	Pdcd5
ENSMUSG00000003053.18	20736.9	-0.344705	0.176604	-1.95185	0.0509566	0.659795	protein_coding	Cyp2c29
ENSMUSG00000020883.19	880.07	-0.303748	0.155544	-1.95282	0.0508415	0.659795	protein_coding	Fbxl20
ENSMUSG00000021149.9	799.289	0.414101	0.212148	1.95194	0.0509453	0.659795	protein_coding	Gtpbp4
ENSMUSG00000027187.11	62082.7	-0.263362	0.13477	-1.95416	0.0506821	0.659795	protein_coding	Cat
ENSMUSG00000032553.15	558.676	0.398644	0.204231	1.95193	0.0509464	0.659795	protein_coding	Srprb
ENSMUSG00000032558.20	157.312	0.567394	0.29046	1.95343	0.0507688	0.659795	protein_coding	Nphp3
ENSMUSG00000035891.17	80.0612	0.493234	0.252619	1.95248	0.0508812	0.659795	protein_coding	Cerk
ENSMUSG00000097785.4	26.4129	-1.08377	0.555435	-1.95121	0.0510318	0.660168	lncRNA	B230217O12Rik
ENSMUSG00000024411.12	74.3636	-1.33067	0.683103	-1.94799	0.0514167	0.66274	protein_coding	Aqp4
ENSMUSG00000048163.14	39.3982	0.720759	0.369944	1.94829	0.05138	0.66274	protein_coding	Selplg
ENSMUSG00000069743.6	70.0642	-0.536799	0.275524	-1.94828	0.0513811	0.66274	protein_coding	Zfp820
ENSMUSG00000069972.7	214.168	0.463944	0.238025	1.94914	0.0512783	0.66274	processed_pseudogene	Rps13-ps2
ENSMUSG00000029771.13	275.943	0.70901	0.364215	1.94668	0.051573	0.662955	protein_coding	Irf5
ENSMUSG00000037343.9	412.212	0.362078	0.185987	1.9468	0.051559	0.662955	protein_coding	Taf2
ENSMUSG00000089917.8	216.617	0.36212	0.185988	1.94701	0.0515339	0.662955	protein_coding	Uckl1
ENSMUSG00000018861.9	286.906	-0.317917	0.163426	-1.94533	0.0517357	0.663849	protein_coding	Fdxr
ENSMUSG00000027004.4	25.6525	0.900774	0.462956	1.9457	0.0516905	0.663849	protein_coding	Frzb
ENSMUSG00000033676.14	41.5614	0.740046	0.380739	1.94371	0.0519303	0.66464	protein_coding	Gabrb3
ENSMUSG00000060548.14	89.7241	-0.668057	0.3436	-1.94429	0.0518609	0.66464	protein_coding	Tnfrsf19
ENSMUSG00000105597.2	13.0748	-1.2596	0.648056	-1.94365	0.0519374	0.66464	TEC	4633401B06Rik
ENSMUSG00000028641.17	250.459	0.359161	0.184902	1.94244	0.0520843	0.664729	protein_coding	P3h1
ENSMUSG00000031897.10	310.168	0.427435	0.22003	1.94262	0.0520617	0.664729	protein_coding	Psmb10
ENSMUSG00000032387.16	907.353	-0.274775	0.141406	-1.94317	0.0519961	0.664729	protein_coding	Rbpms2
ENSMUSG00000049606.17	375.809	-0.376912	0.194109	-1.94175	0.0521675	0.665194	protein_coding	Zfp644
ENSMUSG00000005681.13	62485.9	-0.30593	0.157796	-1.93877	0.0525295	0.666224	protein_coding	Apoa2
ENSMUSG00000028410.14	5894.5	0.641149	0.330733	1.93857	0.0525536	0.666224	protein_coding	Dnaja1
ENSMUSG00000031343.14	40.0301	0.682639	0.352168	1.93839	0.0525757	0.666224	protein_coding	Gabra3
ENSMUSG00000038843.19	11.0973	1.30337	0.672323	1.93861	0.052549	0.666224	protein_coding	Gcnt1
ENSMUSG00000056666.14	4103.2	-0.550475	0.28384	-1.93939	0.0524544	0.666224	protein_coding	Retsat
ENSMUSG00000061815.12	5.77438	-2.21803	1.14326	-1.9401	0.0523676	0.666224	protein_coding	Rufy4
ENSMUSG00000067719.6	192.414	-0.521862	0.269094	-1.93933	0.0524616	0.666224	processed_pseudogene	Gm10221
ENSMUSG00000008384.9	86.7055	1.14788	0.592389	1.93771	0.0526581	0.666363	protein_coding	Sertad1
ENSMUSG00000030718.10	386.512	0.401836	0.207396	1.93753	0.0526803	0.666363	protein_coding	Ppme1
ENSMUSG00000110344.2	70.9736	-0.755392	0.389976	-1.93702	0.0527427	0.666561	protein_coding	Smim36
ENSMUSG00000021281.16	632.478	0.475472	0.245672	1.9354	0.0529418	0.666717	protein_coding	Tnfaip2
ENSMUSG00000034334.9	59.165	-0.656199	0.339052	-1.93539	0.0529423	0.666717	protein_coding	Fam151b
ENSMUSG00000041961.15	223.644	-0.389253	0.201018	-1.93641	0.0528177	0.666717	protein_coding	Znrf3
ENSMUSG00000047843.17	393.712	-0.347948	0.179739	-1.93585	0.0528867	0.666717	protein_coding	Bri3
ENSMUSG00000020818.17	232.021	-0.43476	0.224796	-1.93402	0.0531107	0.666878	protein_coding	Mfsd11
ENSMUSG00000020843.16	166.694	-0.504874	0.260955	-1.93471	0.0530254	0.666878	protein_coding	Timm22
ENSMUSG00000030786.19	37.3688	1.23131	0.636733	1.93379	0.0531387	0.666878	protein_coding	Itgam
ENSMUSG00000032028.16	598.59	-0.573499	0.296572	-1.93376	0.0531424	0.666878	protein_coding	Nxpe2
ENSMUSG00000034640.10	199.155	0.584947	0.302558	1.93334	0.0531943	0.666942	protein_coding	Tiparp
ENSMUSG00000034111.7	94.9113	0.573223	0.296625	1.93249	0.0532996	0.667675	protein_coding	Tmed8
ENSMUSG00000039168.16	3344.38	0.33157	0.171652	1.93165	0.053403	0.667795	protein_coding	Dap
ENSMUSG00000048410.18	181.281	0.439958	0.227726	1.93196	0.0533644	0.667795	protein_coding	Zfp407
ENSMUSG00000031075.20	37.2809	-0.708438	0.367093	-1.92986	0.0536244	0.669388	protein_coding	Ano1
ENSMUSG00000055302.6	2512.33	0.229033	0.118672	1.92997	0.0536106	0.669388	protein_coding	Mrfap1
ENSMUSG00000026185.9	100.737	0.854016	0.442982	1.92788	0.05387	0.670266	protein_coding	Igfbp5
ENSMUSG00000031155.18	64.6802	0.752599	0.390372	1.9279	0.0538672	0.670266	protein_coding	Pim2
ENSMUSG00000037225.14	16.3051	1.01846	0.528299	1.92782	0.0538779	0.670266	protein_coding	Fgf2
ENSMUSG00000085990.3	24.3274	-0.884649	0.458896	-1.92778	0.0538829	0.670266	lncRNA	Gm16731
ENSMUSG00000039328.12	5.99014	2.01232	1.04506	1.92555	0.0541609	0.672703	protein_coding	Rnf122
ENSMUSG00000060703.13	4090.04	0.378108	0.196413	1.92507	0.0542205	0.672703	protein_coding	Cd302
ENSMUSG00000068762.12	1643.47	-0.342049	0.177663	-1.92527	0.0541951	0.672703	protein_coding	Gstm6
ENSMUSG00000057069.8	2232	0.428335	0.222681	1.92354	0.0544124	0.674496	protein_coding	Ero1b
ENSMUSG00000019577.7	293.315	-0.711775	0.370926	-1.91891	0.0549952	0.675629	protein_coding	Pdk4
ENSMUSG00000022425.17	1039.52	-0.332591	0.173547	-1.91643	0.0553102	0.675629	protein_coding	Enpp2
ENSMUSG00000024487.6	1005.38	0.368351	0.192116	1.91733	0.0551957	0.675629	protein_coding	Yipf5
ENSMUSG00000026274.12	17.5148	-1.48363	0.773956	-1.91695	0.0552445	0.675629	protein_coding	Pask
ENSMUSG00000027506.16	301.873	0.311724	0.162186	1.92201	0.0546046	0.675629	protein_coding	Tpd52
ENSMUSG00000029269.12	434.889	-0.45493	0.237344	-1.91675	0.0552693	0.675629	protein_coding	Sult1b1
ENSMUSG00000030935.16	1874.33	-0.34975	0.182366	-1.91785	0.0551304	0.675629	protein_coding	Acsm3
ENSMUSG00000033965.11	3334.8	-0.27923	0.145675	-1.9168	0.0552638	0.675629	protein_coding	Slc16a2
ENSMUSG00000036442.9	216.367	-0.342819	0.178542	-1.9201	0.0548447	0.675629	protein_coding	Thap11
ENSMUSG00000040134.9	18134.4	-0.239703	0.124738	-1.92166	0.0546491	0.675629	protein_coding	Rdh7
ENSMUSG00000042842.12	48.5151	-0.675367	0.352201	-1.91756	0.055167	0.675629	protein_coding	Serpinb6b
ENSMUSG00000055737.13	12935.8	-0.249242	0.129939	-1.91814	0.0550927	0.675629	protein_coding	Ghr
ENSMUSG00000056899.11	280.583	-0.395789	0.206432	-1.91729	0.0552016	0.675629	protein_coding	Immp2l
ENSMUSG00000073771.12	22.143	1.12953	0.589162	1.91718	0.0552155	0.675629	protein_coding	Btbd19
ENSMUSG00000105703.3	2513.55	1.44796	0.755398	1.91682	0.0552614	0.675629	lncRNA	Gm43305
ENSMUSG00000112539.3	46.7454	-0.646311	0.336514	-1.9206	0.0547815	0.675629	lncRNA	Gm40787
ENSMUSG00000115852.4	343.559	-0.314568	0.163941	-1.91879	0.0550115	0.675629	transcribed_processed_pseudogene	Gm52969
ENSMUSG00000063108.16	328.057	-0.313001	0.163376	-1.91584	0.0553859	0.675974	protein_coding	Zfp26
ENSMUSG00000042271.14	580.127	-0.36174	0.188931	-1.91467	0.0555351	0.676636	protein_coding	Nxt2
ENSMUSG00000042379.9	17.3955	1.69731	0.886352	1.91494	0.0554997	0.676636	protein_coding	Esm1
ENSMUSG00000010601.15	1783.85	-0.496377	0.260224	-1.9075	0.0564561	0.678794	protein_coding	Apol7a
ENSMUSG00000015340.11	301.476	0.616052	0.322432	1.91064	0.0560506	0.678794	protein_coding	Cybb
ENSMUSG00000021210.17	20419.8	-0.189415	0.0991809	-1.90979	0.0561602	0.678794	protein_coding	Akr1c6
ENSMUSG00000021693.21	210.355	-0.607493	0.318759	-1.9058	0.0566756	0.678794	protein_coding	Kif2a
ENSMUSG00000022129.5	86.8316	0.683664	0.358271	1.90823	0.0563613	0.678794	protein_coding	Dct
ENSMUSG00000022181.17	6449.98	0.397685	0.20793	1.91259	0.0558005	0.678794	protein_coding	C6
ENSMUSG00000025650.14	20.4197	2.17594	1.1389	1.91057	0.0560595	0.678794	protein_coding	Col7a1
ENSMUSG00000025747.13	97.4056	0.520676	0.273147	1.90621	0.0566227	0.678794	protein_coding	Tyms
ENSMUSG00000026463.18	119.805	-0.490653	0.256893	-1.90995	0.0561395	0.678794	protein_coding	Atp2b4
ENSMUSG00000026739.14	530.429	0.412462	0.216384	1.90615	0.0566302	0.678794	protein_coding	Bmi1
ENSMUSG00000031842.16	207.691	-0.453799	0.238115	-1.9058	0.0566761	0.678794	protein_coding	Pde4c
ENSMUSG00000032041.16	687.919	0.496956	0.259897	1.91212	0.0558602	0.678794	protein_coding	Tirap
ENSMUSG00000038155.12	273.242	0.796541	0.417507	1.90785	0.0564102	0.678794	protein_coding	Gstp2
ENSMUSG00000038500.16	78.9764	-0.495104	0.259047	-1.91125	0.0559725	0.678794	protein_coding	Prr3
ENSMUSG00000039457.5	283.963	1.85129	0.970175	1.90821	0.0563646	0.678794	protein_coding	Ppl
ENSMUSG00000042638.15	9.45493	1.67227	0.876307	1.90831	0.0563506	0.678794	protein_coding	Gucy2c
ENSMUSG00000049404.8	976.435	0.392553	0.205473	1.91049	0.0560702	0.678794	protein_coding	Rarres1
ENSMUSG00000050335.18	58.605	0.616778	0.322653	1.91158	0.0559297	0.678794	protein_coding	Lgals3
ENSMUSG00000060317.10	523.178	1.5633	0.820407	1.90552	0.0567131	0.678794	protein_coding	Acnat2
ENSMUSG00000110386.2	531.134	1.47618	0.773607	1.90818	0.0563683	0.678794	lncRNA	Gm42031
ENSMUSG00000117879.2	47.3585	0.681622	0.357568	1.90627	0.0566149	0.678794	lncRNA	2310015A16Rik
ENSMUSG00000025877.15	69.316	0.61636	0.323592	1.90475	0.0568129	0.679337	protein_coding	Hk3
ENSMUSG00000121485.1	21.7359	0.927752	0.487154	1.90443	0.0568538	0.679337	lncRNA	ENSMUSG00000121485
ENSMUSG00000075256.10	35.2528	-0.973598	0.511444	-1.90363	0.0569589	0.680021	protein_coding	Cerkl
ENSMUSG00000041653.6	53.2769	0.996595	0.523723	1.9029	0.0570532	0.680577	protein_coding	Pnpla3
ENSMUSG00000020649.12	104.293	0.530937	0.279209	1.90158	0.0572263	0.680704	protein_coding	Rrm2
ENSMUSG00000024521.9	13.6628	1.17284	0.616599	1.90211	0.0571572	0.680704	protein_coding	Pmaip1
ENSMUSG00000038838.16	386.924	-0.336546	0.176939	-1.90205	0.0571652	0.680704	protein_coding	Vars2
ENSMUSG00000054630.8	18295.2	-0.301308	0.15847	-1.90136	0.057255	0.680704	protein_coding	Ugt2b5
ENSMUSG00000022469.18	54.466	-0.727388	0.382774	-1.90031	0.057393	0.681775	protein_coding	Rapgef3
ENSMUSG00000009293.18	607.022	0.472197	0.248562	1.89972	0.0574703	0.682046	protein_coding	Ube2g2
ENSMUSG00000090137.9	1371.51	-0.306914	0.161585	-1.8994	0.0575115	0.682046	protein_coding	Uba52
ENSMUSG00000021221.16	19.6305	-0.963741	0.507944	-1.89734	0.0577835	0.684441	protein_coding	Dpf3
ENSMUSG00000026946.10	267.584	0.350302	0.184842	1.89514	0.0580739	0.684441	protein_coding	Nmi
ENSMUSG00000027199.15	176.601	-0.421448	0.222515	-1.89402	0.0582227	0.684441	protein_coding	Gatm
ENSMUSG00000028494.13	8234.4	-0.368002	0.19422	-1.89477	0.058123	0.684441	protein_coding	Plin2
ENSMUSG00000028647.14	246.484	0.413393	0.218285	1.89382	0.058249	0.684441	protein_coding	Mycbp
ENSMUSG00000030972.7	2105.47	-0.265283	0.140031	-1.89445	0.0581648	0.684441	protein_coding	Acsm5
ENSMUSG00000043004.14	46.9936	0.968479	0.511009	1.89523	0.0580618	0.684441	protein_coding	Gng2
ENSMUSG00000043079.18	110.825	0.508519	0.268623	1.89306	0.0583499	0.684441	protein_coding	Synpo
ENSMUSG00000043671.15	514.019	0.45052	0.237544	1.89657	0.0578845	0.684441	protein_coding	Dpy19l3
ENSMUSG00000049922.9	307.752	0.476176	0.251574	1.89279	0.0583862	0.684441	protein_coding	Slc35c1
ENSMUSG00000056476.14	79.776	0.693058	0.365792	1.89468	0.0581351	0.684441	protein_coding	Med12l
ENSMUSG00000057561.12	1515.44	0.573431	0.302466	1.89585	0.0579797	0.684441	protein_coding	Eif1a
ENSMUSG00000058407.13	757.984	0.269696	0.14237	1.89434	0.0581804	0.684441	protein_coding	Txndc9
ENSMUSG00000079509.11	436.316	0.377064	0.199211	1.89279	0.058386	0.684441	protein_coding	Zfx
ENSMUSG00000029190.20	1114.09	0.29428	0.155622	1.891	0.0586249	0.684692	protein_coding	D5Ertd579e
ENSMUSG00000039958.18	753.224	0.603278	0.319025	1.89101	0.0586237	0.684692	protein_coding	Etfbkmt
ENSMUSG00000043391.11	181.399	0.505888	0.267475	1.89135	0.0585781	0.684692	protein_coding	2510009E07Rik
ENSMUSG00000045374.19	761.528	-0.2592	0.137	-1.89197	0.0584955	0.684692	protein_coding	Wdr81
ENSMUSG00000059089.5	78.7277	0.843823	0.446273	1.89082	0.058648	0.684692	protein_coding	Fcgr4
ENSMUSG00000031264.14	21.4158	0.874646	0.463079	1.88876	0.0589235	0.687345	protein_coding	Btk
ENSMUSG00000013846.11	2608.74	0.497461	0.26442	1.88133	0.0599267	0.692022	protein_coding	St3gal1
ENSMUSG00000021228.16	42.2428	-1.64343	0.874478	-1.87933	0.0601991	0.692022	protein_coding	Acot3
ENSMUSG00000024290.10	938.082	0.241498	0.128498	1.8794	0.0601904	0.692022	protein_coding	Rock1
ENSMUSG00000025743.15	1114.85	0.56411	0.300041	1.88011	0.0600932	0.692022	protein_coding	Sdc3
ENSMUSG00000028011.17	22627.2	-0.320117	0.169853	-1.88468	0.0594735	0.692022	protein_coding	Tdo2
ENSMUSG00000028156.13	950.674	0.238098	0.126442	1.88306	0.0596926	0.692022	protein_coding	Eif4e
ENSMUSG00000028970.10	38.3125	1.11371	0.591642	1.88241	0.0597805	0.692022	protein_coding	Abcb1b
ENSMUSG00000029815.13	179.565	0.506268	0.269379	1.87939	0.0601916	0.692022	protein_coding	Malsu1
ENSMUSG00000030551.15	473.878	-0.444065	0.236061	-1.88115	0.0599521	0.692022	protein_coding	Nr2f2
ENSMUSG00000033149.18	922.603	-0.356721	0.189387	-1.88356	0.0596249	0.692022	protein_coding	Phldb2
ENSMUSG00000033777.5	28.7575	1.23624	0.656416	1.88332	0.0596573	0.692022	protein_coding	Tlr13
ENSMUSG00000039841.15	221.739	0.438194	0.23303	1.88042	0.0600507	0.692022	protein_coding	Zfp800
ENSMUSG00000052392.6	706.971	-0.62921	0.334474	-1.88119	0.0599454	0.692022	protein_coding	Acot4
ENSMUSG00000052504.8	15.4988	-1.08842	0.578193	-1.88245	0.0597751	0.692022	protein_coding	Epha3
ENSMUSG00000053964.18	140.421	-0.616027	0.327644	-1.88017	0.0600848	0.692022	protein_coding	Lgals4
ENSMUSG00000070704.11	10688.9	-0.285118	0.151566	-1.88115	0.0599511	0.692022	protein_coding	Ugt2b36
ENSMUSG00000071226.12	405.071	0.380421	0.202211	1.8813	0.0599307	0.692022	protein_coding	Cecr2
ENSMUSG00000076617.10	795.144	0.683983	0.363332	1.88253	0.0597639	0.692022	IG_C_gene	Ighm
ENSMUSG00000023348.12	217.931	-0.353639	0.188429	-1.87677	0.0605496	0.692055	protein_coding	Trip6
ENSMUSG00000025026.16	231.545	-0.501263	0.267023	-1.87723	0.0604864	0.692055	protein_coding	Add3
ENSMUSG00000025178.10	1359.26	0.271144	0.144313	1.87886	0.060263	0.692055	protein_coding	Pi4k2a
ENSMUSG00000036390.9	125.804	0.970591	0.517124	1.8769	0.0605318	0.692055	protein_coding	Gadd45a
ENSMUSG00000036880.11	11655.5	-0.260009	0.138411	-1.87853	0.0603092	0.692055	protein_coding	Acaa2
ENSMUSG00000061136.17	1311.16	0.28162	0.15008	1.87647	0.0605907	0.692055	protein_coding	Prpf40a
ENSMUSG00000078496.10	257.704	-0.67796	0.361159	-1.87718	0.0604933	0.692055	protein_coding	Zfp982
ENSMUSG00000114430.2	21.1595	-1.11628	0.594797	-1.87674	0.0605544	0.692055	lncRNA	Gm40264
ENSMUSG00000018347.17	72.9607	0.555831	0.296326	1.87574	0.0606907	0.692088	protein_coding	Zkscan6
ENSMUSG00000083524.2	44.3426	3.25164	1.73322	1.87608	0.0606449	0.692088	unprocessed_pseudogene	Mup-ps21
ENSMUSG00000003123.16	202.176	-0.356341	0.190053	-1.87495	0.0607992	0.692202	protein_coding	Lipe
ENSMUSG00000024413.15	2047.28	-0.413526	0.220593	-1.87461	0.0608466	0.692202	protein_coding	Npc1
ENSMUSG00000037573.6	2111.41	-0.414038	0.220838	-1.87485	0.0608137	0.692202	protein_coding	Tob1
ENSMUSG00000027890.18	906.978	-0.430507	0.229714	-1.8741	0.0609172	0.692454	protein_coding	Gstm4
ENSMUSG00000072664.12	2002.32	-0.455747	0.24323	-1.87373	0.0609676	0.692474	protein_coding	Ugt3a1
ENSMUSG00000040659.4	542.116	0.574758	0.306811	1.87333	0.0610227	0.692547	protein_coding	Efhd2
ENSMUSG00000021846.11	454.006	-0.256186	0.136809	-1.87258	0.0611262	0.692714	protein_coding	Peli2
ENSMUSG00000079355.6	17.8049	-0.995623	0.531702	-1.87252	0.0611347	0.692714	protein_coding	Ackr4
ENSMUSG00000024646.15	11691	-0.25833	0.13814	-1.87005	0.0614767	0.694379	protein_coding	Cyb5a
ENSMUSG00000031568.17	374.604	0.313649	0.16768	1.87053	0.0614105	0.694379	protein_coding	Rwdd4a
ENSMUSG00000107997.2	21.3378	-0.88261	0.471961	-1.87009	0.0614711	0.694379	TEC	Gm44243
ENSMUSG00000121497.1	2862.99	-0.289011	0.154471	-1.87097	0.0613496	0.694379	lncRNA	ENSMUSG00000121497
ENSMUSG00000025531.15	416.305	0.405467	0.216929	1.86912	0.0616054	0.69522	protein_coding	Chm
ENSMUSG00000028737.16	6996.68	-0.244973	0.131103	-1.86855	0.0616856	0.69522	protein_coding	Aldh4a1
ENSMUSG00000054792.16	153.803	0.466714	0.249785	1.86846	0.0616975	0.69522	protein_coding	Klhl18
ENSMUSG00000050052.13	184.277	-0.433526	0.232089	-1.86793	0.0617715	0.695503	protein_coding	Tdrp
ENSMUSG00000006050.13	783.669	0.32746	0.175773	1.86297	0.0624659	0.695718	protein_coding	Sra1
ENSMUSG00000015451.17	1242.07	0.547509	0.293289	1.86679	0.0619311	0.695718	lncRNA	C4a
ENSMUSG00000021271.6	170.447	0.375287	0.201284	1.86446	0.0622574	0.695718	protein_coding	Zfp839
ENSMUSG00000022194.16	888.56	-0.295902	0.158933	-1.8618	0.0626307	0.695718	protein_coding	Pabpn1
ENSMUSG00000027803.15	347.165	-0.30522	0.16349	-1.8669	0.0619156	0.695718	protein_coding	Wwtr1
ENSMUSG00000029804.18	112.705	-0.596043	0.319906	-1.86318	0.062437	0.695718	protein_coding	Herc3
ENSMUSG00000030126.18	646.726	-0.330086	0.17732	-1.86153	0.0626698	0.695718	protein_coding	Tmcc1
ENSMUSG00000032827.16	405.653	-0.429295	0.230613	-1.86154	0.0626679	0.695718	protein_coding	Ppp1r9a
ENSMUSG00000036775.14	2957.63	-0.362627	0.194305	-1.86628	0.0620023	0.695718	protein_coding	Decr2
ENSMUSG00000038781.8	638.485	0.453407	0.243063	1.86539	0.0621271	0.695718	protein_coding	Stap2
ENSMUSG00000041203.10	646.343	0.27372	0.146749	1.86523	0.0621492	0.695718	protein_coding	Trir
ENSMUSG00000043013.11	852.471	1.57789	0.847349	1.86215	0.0625825	0.695718	protein_coding	Onecut1
ENSMUSG00000049303.11	17.8029	1.56499	0.840416	1.86216	0.0625798	0.695718	protein_coding	Syt12
ENSMUSG00000049988.6	46.5015	1.00389	0.539223	1.86173	0.0626412	0.695718	protein_coding	Lrrc25
ENSMUSG00000079164.11	204.3	-0.762961	0.409447	-1.8634	0.0624066	0.695718	protein_coding	Tlr5
ENSMUSG00000086938.11	91.8663	0.58925	0.316041	1.86447	0.0622558	0.695718	lncRNA	4930481A15Rik
ENSMUSG00000098188.2	149.173	0.478527	0.256666	1.86439	0.0622666	0.695718	protein_coding	Sowahc
ENSMUSG00000105987.6	69.8051	0.827897	0.443774	1.86558	0.0621001	0.695718	lncRNA	AI506816
ENSMUSG00000023073.3	966.075	1.20089	0.645991	1.85899	0.0630289	0.699159	protein_coding	Slc10a2
ENSMUSG00000020137.6	252.79	0.438189	0.236131	1.8557	0.0634959	0.70055	protein_coding	Thap2
ENSMUSG00000024044.20	45.2728	0.869148	0.468017	1.85709	0.063299	0.70055	protein_coding	Epb41l3
ENSMUSG00000025612.6	937.27	0.74605	0.401855	1.85652	0.0633799	0.70055	protein_coding	Bach1
ENSMUSG00000026674.10	96.0498	0.582471	0.313864	1.8558	0.0634814	0.70055	protein_coding	Ddr2
ENSMUSG00000036905.9	599.69	0.569871	0.307083	1.85575	0.0634888	0.70055	protein_coding	C1qb
ENSMUSG00000042446.17	244.386	-0.362029	0.195092	-1.85568	0.0634986	0.70055	protein_coding	Zmym4
ENSMUSG00000054545.18	3073.51	-0.228354	0.122997	-1.85659	0.0633699	0.70055	protein_coding	Ugt1a6a
ENSMUSG00000085882.3	399.496	-0.334699	0.180398	-1.85534	0.063548	0.700553	lncRNA	2610507I01Rik
ENSMUSG00000031271.15	1555.27	-0.65731	0.354587	-1.85374	0.0637768	0.701165	protein_coding	Serpina7
ENSMUSG00000031996.18	5713.92	-0.271216	0.146348	-1.85323	0.0638496	0.701165	protein_coding	Aplp2
ENSMUSG00000032602.7	1555.37	-0.355743	0.191919	-1.85361	0.0637945	0.701165	protein_coding	Slc25a20
ENSMUSG00000035441.15	301.961	-0.307644	0.165937	-1.85398	0.0637425	0.701165	protein_coding	Myo1d
ENSMUSG00000109297.2	16.9636	-1.11223	0.60009	-1.85344	0.0638191	0.701165	lncRNA	Gm31522
ENSMUSG00000027533.11	1540.44	1.62947	0.879691	1.85232	0.0639793	0.701507	protein_coding	Fabp5
ENSMUSG00000032782.20	118.82	-0.736168	0.397394	-1.85249	0.0639556	0.701507	protein_coding	Cntrob
ENSMUSG00000090100.8	161.879	0.480542	0.259492	1.85185	0.064047	0.701709	protein_coding	Ttbk2
ENSMUSG00000001674.12	365.469	0.366934	0.1984	1.84947	0.0643897	0.70373	protein_coding	Ddx18
ENSMUSG00000024132.7	1450.08	-0.393804	0.212959	-1.8492	0.0644292	0.70373	protein_coding	Eci1
ENSMUSG00000028229.12	321.685	-0.299801	0.162072	-1.8498	0.0643427	0.70373	protein_coding	Rmdn1
ENSMUSG00000081058.6	8.18498	1.57474	0.851447	1.84949	0.0643868	0.70373	protein_coding	H3c15
ENSMUSG00000000732.10	17.2189	1.2988	0.705507	1.84095	0.0656293	0.704427	protein_coding	Icosl
ENSMUSG00000001281.11	25.3828	0.841565	0.457188	1.84074	0.0656595	0.704427	protein_coding	Itgb7
ENSMUSG00000021712.16	299.435	-0.310172	0.16805	-1.84571	0.0649343	0.704427	protein_coding	Trim23
ENSMUSG00000022218.17	123.9	0.520312	0.28165	1.84737	0.0646933	0.704427	protein_coding	Tgm1
ENSMUSG00000022322.9	6.28222	1.79993	0.977672	1.84103	0.0656164	0.704427	protein_coding	Shcbp1
ENSMUSG00000025225.16	146.734	0.886136	0.481523	1.84028	0.0657275	0.704427	protein_coding	Nfkb2
ENSMUSG00000026353.10	2425.6	0.357329	0.194276	1.83928	0.0658738	0.704427	protein_coding	Ubxn4
ENSMUSG00000027365.15	1183.12	-0.257744	0.139736	-1.84451	0.0651094	0.704427	protein_coding	Trpm7
ENSMUSG00000030058.18	1637.17	0.373571	0.203106	1.83929	0.0658718	0.704427	protein_coding	Copg1
ENSMUSG00000030256.12	25.1674	-0.92049	0.499709	-1.84205	0.0654677	0.704427	protein_coding	Bhlhe41
ENSMUSG00000030967.16	948.969	-0.221838	0.1202	-1.84557	0.064955	0.704427	protein_coding	Zranb1
ENSMUSG00000032232.15	1676.56	-0.216664	0.117483	-1.84422	0.0651511	0.704427	protein_coding	Cgnl1
ENSMUSG00000032531.16	534.901	-0.473342	0.257198	-1.84038	0.0657119	0.704427	protein_coding	Amotl2
ENSMUSG00000036983.8	132.811	0.401354	0.217985	1.8412	0.0655917	0.704427	protein_coding	Tfb1m
ENSMUSG00000037204.8	397.307	-0.329662	0.178441	-1.84745	0.0646815	0.704427	protein_coding	Atg101
ENSMUSG00000038503.16	461.535	0.441444	0.239883	1.84025	0.0657321	0.704427	protein_coding	Mesd
ENSMUSG00000039648.15	2112.38	-0.248605	0.134537	-1.84786	0.0646232	0.704427	protein_coding	Kyat1
ENSMUSG00000039873.5	30.4736	-0.738965	0.40103	-1.84267	0.0653773	0.704427	protein_coding	Neurl2
ENSMUSG00000040006.14	717.129	0.263701	0.143314	1.84002	0.0657648	0.704427	protein_coding	Ginm1
ENSMUSG00000040017.9	6748.39	0.600616	0.32605	1.8421	0.0654609	0.704427	protein_coding	Saa4
ENSMUSG00000047631.5	10149.9	0.215656	0.116822	1.84602	0.0648888	0.704427	protein_coding	Apof
ENSMUSG00000048218.7	85.9317	-0.555105	0.300963	-1.84443	0.0651212	0.704427	protein_coding	Amigo2
ENSMUSG00000062397.9	1730.77	-0.24991	0.135901	-1.83892	0.0659272	0.704427	protein_coding	Zfp706
ENSMUSG00000069919.8	1084.9	0.287021	0.155294	1.84825	0.064566	0.704427	protein_coding	Hba-a1
ENSMUSG00000070690.8	868.391	-0.335616	0.182345	-1.84055	0.0656877	0.704427	protein_coding	Albfm1
ENSMUSG00000072872.4	458.463	0.364192	0.19741	1.84485	0.0650593	0.704427	protein_coding	Rybp
ENSMUSG00000098557.2	295.255	0.392681	0.21353	1.83899	0.0659164	0.704427	protein_coding	Kctd12
ENSMUSG00000120013.1	21.8975	-0.906206	0.491794	-1.84266	0.0653794	0.704427	lncRNA	ENSMUSG00000120013
ENSMUSG00000120841.1	1533.74	1.19177	0.647703	1.83999	0.0657693	0.704427	lncRNA	ENSMUSG00000120841
ENSMUSG00000027932.15	18.1076	1.25661	0.683484	1.83853	0.0659839	0.704504	protein_coding	Slc27a3
ENSMUSG00000040612.14	612.049	0.515986	0.280783	1.83767	0.0661112	0.705148	protein_coding	Ildr2
ENSMUSG00000040746.16	625.691	-0.275111	0.149724	-1.83745	0.0661432	0.705148	protein_coding	Rnf167
ENSMUSG00000037966.16	1570.88	0.215022	0.117095	1.8363	0.0663134	0.705378	protein_coding	Ninj1
ENSMUSG00000040506.17	529.002	-0.404514	0.220265	-1.83648	0.066286	0.705378	protein_coding	Ambra1
ENSMUSG00000109093.2	319.44	0.329327	0.179329	1.83644	0.0662933	0.705378	lncRNA	Gm39079
ENSMUSG00000021420.14	417.224	-0.309773	0.168862	-1.83447	0.0665844	0.7076	protein_coding	Fars2
ENSMUSG00000061436.16	902.768	-0.289515	0.15787	-1.83388	0.0666712	0.7076	protein_coding	Hipk2
ENSMUSG00000096929.9	168.796	-0.467685	0.254995	-1.8341	0.0666398	0.7076	lncRNA	A330023F24Rik
ENSMUSG00000048644.9	5.69432	-1.8504	1.00977	-1.8325	0.0668763	0.70872	protein_coding	Ctxn1
ENSMUSG00000063558.5	2549.5	-0.397315	0.216799	-1.83264	0.0668561	0.70872	protein_coding	Aox1
ENSMUSG00000029413.15	52.0891	0.710331	0.387844	1.83148	0.0670284	0.708857	protein_coding	Naaa
ENSMUSG00000030056.9	276.888	-0.355949	0.194357	-1.83142	0.0670386	0.708857	protein_coding	Isy1
ENSMUSG00000030934.10	11627.6	-0.226685	0.12374	-1.83194	0.0669602	0.708857	protein_coding	Oat
ENSMUSG00000020143.16	59.4024	0.688423	0.376153	1.83017	0.0672247	0.709527	protein_coding	Dock2
ENSMUSG00000030243.17	114.978	0.486801	0.266008	1.83003	0.067246	0.709527	protein_coding	Recql
ENSMUSG00000054766.14	1448.97	0.223851	0.122323	1.82999	0.0672514	0.709527	protein_coding	Set
ENSMUSG00000003814.9	14978.3	0.257383	0.140782	1.82824	0.0675137	0.710074	protein_coding	Calr
ENSMUSG00000032456.14	101.629	-0.458281	0.250686	-1.82811	0.0675326	0.710074	protein_coding	Nmnat3
ENSMUSG00000038930.12	48.0108	0.641981	0.351261	1.82765	0.0676024	0.710074	protein_coding	Rccd1
ENSMUSG00000044847.14	67.7112	-0.713232	0.390221	-1.82776	0.067585	0.710074	protein_coding	Lsm11
ENSMUSG00000057933.11	263.319	-0.68921	0.376875	-1.82875	0.0674374	0.710074	protein_coding	Gsta2
ENSMUSG00000073643.12	617.785	-0.229529	0.125562	-1.82801	0.0675476	0.710074	protein_coding	Wdfy1
ENSMUSG00000028655.12	399.828	-0.830438	0.454658	-1.82651	0.0677729	0.710489	protein_coding	Mfsd2a
ENSMUSG00000037316.10	766.425	-0.42366	0.231966	-1.82639	0.0677915	0.710489	protein_coding	Bag4
ENSMUSG00000059866.14	79.2717	0.512619	0.280641	1.8266	0.0677598	0.710489	protein_coding	Tnip2
ENSMUSG00000012187.14	15.637	-1.45456	0.79716	-1.82467	0.0680503	0.710619	protein_coding	Mogat1
ENSMUSG00000030347.7	149.551	0.375994	0.205972	1.82546	0.0679311	0.710619	protein_coding	D6Wsu163e
ENSMUSG00000064128.9	68.5629	0.654651	0.35859	1.82563	0.0679067	0.710619	protein_coding	Cenpj
ENSMUSG00000094156.3	24.942	-0.837122	0.458662	-1.82514	0.0679802	0.710619	protein_coding	Sult2a7
ENSMUSG00000121319.1	43.4082	0.697396	0.382207	1.82465	0.0680534	0.710619	lncRNA	ENSMUSG00000121319
ENSMUSG00000055313.16	8.09242	-1.38683	0.760261	-1.82415	0.0681287	0.710885	protein_coding	Pgbd1
ENSMUSG00000036120.11	420.155	0.425529	0.233335	1.82369	0.0681995	0.711102	protein_coding	Rfxank
ENSMUSG00000026972.16	40.6709	0.655345	0.359534	1.82276	0.0683393	0.712038	protein_coding	Arrdc1
ENSMUSG00000001416.14	1518.2	0.280372	0.153986	1.82077	0.0686424	0.712438	protein_coding	Cct3
ENSMUSG00000003344.16	300.372	-0.328926	0.18065	-1.82079	0.0686393	0.712438	protein_coding	Btbd2
ENSMUSG00000025935.11	3309	0.212592	0.116769	1.82062	0.0686644	0.712438	protein_coding	Tram1
ENSMUSG00000059423.14	117.55	0.441478	0.242499	1.82053	0.0686778	0.712438	protein_coding	Zfp933
ENSMUSG00000067813.4	410.443	-0.297609	0.163407	-1.82127	0.0685656	0.712438	protein_coding	Xkr9
ENSMUSG00000113800.2	26.4198	-0.932531	0.511873	-1.8218	0.0684854	0.712438	lncRNA	2210039B01Rik
ENSMUSG00000001128.8	319.917	0.617839	0.339643	1.81908	0.0688986	0.713171	protein_coding	Cfp
ENSMUSG00000023393.16	95.5341	0.620552	0.341104	1.81925	0.0688735	0.713171	protein_coding	Slc17a9
ENSMUSG00000048126.17	118.544	0.722767	0.397307	1.81916	0.0688863	0.713171	protein_coding	Col6a3
ENSMUSG00000027639.17	459.538	0.309805	0.17046	1.81746	0.0691463	0.71366	protein_coding	Samhd1
ENSMUSG00000032375.16	47.2656	0.772134	0.424819	1.81756	0.0691316	0.71366	protein_coding	Aph1b
ENSMUSG00000038827.12	83.6367	0.497863	0.273862	1.81793	0.0690743	0.71366	protein_coding	Abitram
ENSMUSG00000091867.3	13.497	-1.78613	0.982511	-1.81793	0.0690754	0.71366	protein_coding	Cyp2a22
ENSMUSG00000028252.21	444.943	0.274137	0.150863	1.81712	0.0691985	0.713682	protein_coding	Ccnc
ENSMUSG00000037003.17	1019.04	-0.470369	0.258918	-1.81667	0.0692676	0.713877	protein_coding	Tns2
ENSMUSG00000032485.15	2451.19	-0.299337	0.164842	-1.8159	0.0693854	0.714574	protein_coding	Scap
ENSMUSG00000022747.18	34.3103	0.70745	0.389987	1.81404	0.0696723	0.71644	protein_coding	St3gal6
ENSMUSG00000027222.15	974.292	-0.304434	0.167879	-1.81342	0.0697677	0.71644	protein_coding	Pex16
ENSMUSG00000027698.15	486.661	-0.571285	0.314916	-1.81409	0.0696641	0.71644	protein_coding	Nceh1
ENSMUSG00000098112.9	62.5848	0.856452	0.472212	1.8137	0.0697238	0.71644	protein_coding	Bin2
ENSMUSG00000038522.8	920.669	-0.303298	0.167376	-1.81208	0.0699736	0.71752	protein_coding	Mfsd4b1
ENSMUSG00000055235.12	5.76825	-2.04012	1.12576	-1.81221	0.0699533	0.71752	protein_coding	Wdr86
ENSMUSG00000025089.16	3013.16	0.358618	0.198013	1.81108	0.0701283	0.717537	protein_coding	Gfra1
ENSMUSG00000030082.15	3692.69	0.362684	0.200295	1.81075	0.0701793	0.717537	protein_coding	Sec61a1
ENSMUSG00000036112.16	1186.58	0.21633	0.11949	1.81044	0.0702272	0.717537	protein_coding	Metap2
ENSMUSG00000049577.16	830.583	-0.45971	0.25389	-1.81067	0.0701922	0.717537	protein_coding	Zfpm1
ENSMUSG00000104664.2	39.5073	0.786715	0.434341	1.81128	0.0700968	0.717537	processed_pseudogene	Idi1-ps2
ENSMUSG00000022964.15	111.955	0.410332	0.226858	1.80876	0.070488	0.719169	protein_coding	Tmem50b
ENSMUSG00000042042.15	274.004	0.350639	0.193827	1.80903	0.0704458	0.719169	protein_coding	Csgalnact2
ENSMUSG00000025260.11	1744.81	-0.346183	0.191753	-1.80536	0.0710184	0.721953	protein_coding	Hsd17b10
ENSMUSG00000037266.19	4645.11	-0.341745	0.189285	-1.80545	0.0710043	0.721953	protein_coding	Rsrp1
ENSMUSG00000038351.15	148.562	-0.492848	0.272966	-1.80553	0.0709916	0.721953	protein_coding	Sgsm2
ENSMUSG00000041698.12	12979.9	-0.285772	0.158261	-1.8057	0.0709648	0.721953	protein_coding	Slco1a1
ENSMUSG00000060591.10	1682.66	0.3566	0.197555	1.80506	0.071065	0.721953	protein_coding	Ifitm2
ENSMUSG00000087470.4	98.4184	-0.708598	0.392447	-1.80559	0.0709826	0.721953	lncRNA	A630031M04Rik
ENSMUSG00000032458.7	2852.38	0.213623	0.118389	1.80442	0.0711659	0.722463	protein_coding	Copb2
ENSMUSG00000043773.6	15.2039	1.12367	0.622859	1.80405	0.0712233	0.722531	lncRNA	1700048O20Rik
ENSMUSG00000022149.19	13283.2	0.429561	0.238294	1.80265	0.0714434	0.722703	protein_coding	C9
ENSMUSG00000030731.14	82.6451	-0.572743	0.31777	-1.80238	0.0714853	0.722703	protein_coding	Syt3
ENSMUSG00000037434.8	771.083	0.25949	0.143933	1.80285	0.071412	0.722703	protein_coding	Slc30a1
ENSMUSG00000055312.3	327.889	-0.293373	0.162775	-1.80233	0.071494	0.722703	protein_coding	Them7
ENSMUSG00000063919.12	159.34	0.914212	0.507101	1.80282	0.0714167	0.722703	protein_coding	Srrm4
ENSMUSG00000011114.19	702.01	0.321016	0.178173	1.80171	0.0715908	0.722839	protein_coding	Tbrg1
ENSMUSG00000026019.16	290.925	0.496096	0.275445	1.80107	0.0716914	0.722839	protein_coding	Wdr12
ENSMUSG00000075701.11	1068.09	0.298027	0.165434	1.80148	0.0716271	0.722839	protein_coding	Selenos
ENSMUSG00000092021.10	91.2562	1.01825	0.565394	1.80095	0.0717104	0.722839	protein_coding	Gbp11
ENSMUSG00000002588.14	13450.9	-0.289762	0.160953	-1.80028	0.0718159	0.72339	protein_coding	Pon1
ENSMUSG00000026377.13	490.177	0.350669	0.194881	1.7994	0.0719557	0.724286	protein_coding	Nifk
ENSMUSG00000019261.4	84.787	0.493836	0.274902	1.79641	0.0724299	0.72803	protein_coding	Map1s
ENSMUSG00000022401.13	504.29	0.325087	0.180954	1.79652	0.0724122	0.72803	protein_coding	Xpnpep3
ENSMUSG00000026249.11	491.161	0.433907	0.241627	1.79577	0.0725313	0.728497	protein_coding	Serpine2
ENSMUSG00000034771.16	194.911	-0.425599	0.23704	-1.79547	0.0725786	0.728497	protein_coding	Tle2
ENSMUSG00000004562.17	140.478	-0.653811	0.364318	-1.79461	0.0727151	0.729278	protein_coding	Arhgef40
ENSMUSG00000021262.16	53.3906	0.61509	0.342821	1.7942	0.0727814	0.729278	protein_coding	Evl
ENSMUSG00000024423.7	258.837	0.511973	0.285399	1.79389	0.072831	0.729278	protein_coding	Impact
ENSMUSG00000041124.12	425.295	0.286891	0.159944	1.7937	0.0728612	0.729278	protein_coding	Msantd4
ENSMUSG00000000168.11	1167.16	-0.310707	0.173278	-1.79311	0.0729554	0.729374	protein_coding	Dlat
ENSMUSG00000005125.14	192.696	-0.416663	0.232489	-1.79218	0.0731039	0.729374	protein_coding	Ndrg1
ENSMUSG00000030244.8	2316.75	-0.345679	0.192897	-1.79204	0.0731269	0.729374	protein_coding	Gys2
ENSMUSG00000052707.9	1144.16	-0.234015	0.130576	-1.79218	0.0731039	0.729374	protein_coding	Tnrc6a
ENSMUSG00000074890.5	141.812	0.399246	0.222719	1.7926	0.0730368	0.729374	protein_coding	Lcmt2
ENSMUSG00000052560.16	99.3689	1.01367	0.565865	1.79137	0.0732345	0.729936	protein_coding	Cpne8
ENSMUSG00000029490.5	62.6182	-0.786306	0.43915	-1.79052	0.0733704	0.730779	protein_coding	Mfsd7a
ENSMUSG00000025040.14	145.018	0.392273	0.219634	1.78603	0.0740941	0.731612	protein_coding	Fundc1
ENSMUSG00000029038.10	612.748	0.26006	0.14554	1.78686	0.0739607	0.731612	protein_coding	Ssu72
ENSMUSG00000036782.14	96.6539	0.571143	0.319723	1.78637	0.0740397	0.731612	protein_coding	Klhl13
ENSMUSG00000036887.6	646.142	0.543987	0.304551	1.78619	0.0740681	0.731612	protein_coding	C1qa
ENSMUSG00000038599.15	134.337	0.736201	0.411813	1.78771	0.0738234	0.731612	protein_coding	Capn8
ENSMUSG00000041895.16	346.846	0.325768	0.182104	1.78892	0.0736279	0.731612	protein_coding	Wipi1
ENSMUSG00000042426.7	299.791	0.274846	0.153824	1.78676	0.0739765	0.731612	protein_coding	Dhx29
ENSMUSG00000044206.4	519.041	0.54536	0.305337	1.7861	0.0740838	0.731612	protein_coding	Vsig4
ENSMUSG00000049878.14	377.266	0.504997	0.282775	1.78586	0.0741218	0.731612	protein_coding	Rlf
ENSMUSG00000054827.13	11217.6	-0.427625	0.239411	-1.78615	0.0740742	0.731612	protein_coding	Cyp2c50
ENSMUSG00000070336.4	10.9062	-1.22849	0.687821	-1.78606	0.0740903	0.731612	protein_coding	Fbxo47
ENSMUSG00000079108.7	609.011	0.339139	0.189552	1.78916	0.0735888	0.731612	protein_coding	Srp54c
ENSMUSG00000084923.2	43.0024	0.785937	0.439398	1.78867	0.0736686	0.731612	lncRNA	Gm15611
ENSMUSG00000025386.3	7.05748	-1.48762	0.833228	-1.78537	0.0742016	0.731893	protein_coding	Pde6g
ENSMUSG00000027998.12	482.93	0.292673	0.163986	1.78475	0.0743024	0.73238	protein_coding	Plrg1
ENSMUSG00000039886.9	550.386	-0.260193	0.145835	-1.78416	0.0743976	0.732811	protein_coding	Tmem120a
ENSMUSG00000069516.9	1181.77	1.03189	0.578563	1.78354	0.0744983	0.733296	protein_coding	Lyz2
ENSMUSG00000052748.15	353.429	0.465593	0.261168	1.78274	0.074629	0.734075	protein_coding	Swt1
ENSMUSG00000018217.13	66.7187	0.494772	0.277658	1.78195	0.0747574	0.734099	protein_coding	Pmp22
ENSMUSG00000024845.20	576.234	-0.317658	0.178282	-1.78177	0.0747861	0.734099	protein_coding	Tmem134
ENSMUSG00000028327.15	4574.96	0.245163	0.137568	1.78212	0.0747294	0.734099	protein_coding	Stra6l
ENSMUSG00000024677.14	28.6846	0.826375	0.463979	1.78106	0.0749028	0.734682	protein_coding	Ms4a6b
ENSMUSG00000028167.16	166.59	-0.367483	0.206361	-1.78078	0.0749486	0.734682	protein_coding	Bdh2
ENSMUSG00000121018.1	10.8844	-1.29172	0.725886	-1.77951	0.0751557	0.736205	lncRNA	ENSMUSG00000121018
ENSMUSG00000027806.10	544.306	0.347971	0.195581	1.77916	0.0752131	0.736261	protein_coding	Tsc22d2
ENSMUSG00000039263.17	808.4	-0.290138	0.163326	-1.77643	0.0756621	0.740148	protein_coding	Npepl1
ENSMUSG00000041333.7	24.8404	1.23707	0.697141	1.77448	0.075983	0.741827	protein_coding	Mup4
ENSMUSG00000042216.14	90.9317	0.686857	0.38707	1.7745	0.0759803	0.741827	protein_coding	Sgsm1
ENSMUSG00000044033.17	227.832	-0.401159	0.226116	-1.77413	0.0760421	0.741827	protein_coding	Ccdc141
ENSMUSG00000102805.6	21.4285	-1.82831	1.03043	-1.77432	0.0760108	0.741827	protein_coding	Gm37240
ENSMUSG00000030643.15	151.908	-0.697742	0.393358	-1.77381	0.0760949	0.741835	protein_coding	Rab30
ENSMUSG00000022139.18	964.902	0.26481	0.149418	1.77228	0.0763487	0.743799	protein_coding	Mbnl2
ENSMUSG00000020571.14	5271.58	0.286822	0.16191	1.77148	0.0764806	0.744575	protein_coding	Pdia6
ENSMUSG00000046169.11	29.0577	-0.787902	0.444912	-1.77092	0.0765743	0.744978	protein_coding	Adamts6
ENSMUSG00000057982.9	580.807	0.504402	0.28495	1.77014	0.0767038	0.74522	protein_coding	Zfp809
ENSMUSG00000060044.9	40.9862	0.87393	0.49368	1.77024	0.0766878	0.74522	protein_coding	Tmem26
ENSMUSG00000021096.12	2031.35	-0.231152	0.130696	-1.76862	0.0769565	0.745642	protein_coding	Ppm1a
ENSMUSG00000024426.18	273.457	-0.345098	0.19506	-1.76919	0.0768619	0.745642	protein_coding	Atat1
ENSMUSG00000031709.16	34.562	0.751513	0.424914	1.76862	0.0769566	0.745642	protein_coding	Tbc1d9
ENSMUSG00000074466.14	111.757	-0.38654	0.218539	-1.76875	0.0769358	0.745642	lncRNA	Gm15417
ENSMUSG00000004698.12	23.7778	0.918991	0.51972	1.76824	0.0770203	0.745693	protein_coding	Hdac9
ENSMUSG00000048668.17	81.0875	-0.485605	0.274669	-1.76797	0.0770667	0.745693	protein_coding	Rhno1
ENSMUSG00000026621.14	6254.86	-0.2657	0.15035	-1.76721	0.0771933	0.745737	protein_coding	Mtarc1
ENSMUSG00000042500.12	85.375	-0.579666	0.327982	-1.76737	0.0771659	0.745737	protein_coding	2004-08-01
ENSMUSG00000057425.4	28.2377	0.778742	0.440714	1.767	0.0772283	0.745737	protein_coding	Ugt2b37
ENSMUSG00000035725.14	112.221	0.414439	0.234695	1.76586	0.0774188	0.747071	protein_coding	Prkx
ENSMUSG00000020807.16	52.1204	-0.798263	0.45217	-1.7654	0.0774957	0.747307	protein_coding	4933427D14Rik
ENSMUSG00000072849.11	161925	0.586409	0.332231	1.76507	0.0775527	0.74735	protein_coding	Serpina1e
ENSMUSG00000039660.17	207.185	0.316234	0.179343	1.76329	0.0778518	0.749219	protein_coding	Spout1
ENSMUSG00000106682.2	10.4066	-1.34953	0.765349	-1.76329	0.0778515	0.749219	TEC	Gm42648
ENSMUSG00000003948.18	2603.51	-0.370999	0.210756	-1.76033	0.0783524	0.751497	protein_coding	Mmd
ENSMUSG00000028461.13	527.261	-0.299993	0.170417	-1.76035	0.0783491	0.751497	protein_coding	Ccdc107
ENSMUSG00000031778.14	12.0004	1.1027	0.626381	1.76043	0.0783343	0.751497	protein_coding	Cx3cl1
ENSMUSG00000039096.11	173.342	-0.465592	0.264483	-1.76039	0.0783418	0.751497	protein_coding	Rsad1
ENSMUSG00000054364.6	419.377	0.59357	0.337114	1.76074	0.0782821	0.751497	protein_coding	Rhob
ENSMUSG00000071715.13	24.213	1.12391	0.638762	1.75951	0.0784907	0.752317	protein_coding	Ncf4
ENSMUSG00000021701.9	204.057	-0.549978	0.312674	-1.75895	0.0785865	0.752729	protein_coding	Plk2
ENSMUSG00000021871.20	453.642	0.299853	0.170581	1.75783	0.0787764	0.754013	protein_coding	Gm49342
ENSMUSG00000025574.14	203.766	-0.495973	0.282198	-1.75754	0.0788265	0.754013	protein_coding	Tk1
ENSMUSG00000006717.8	510.205	-0.316289	0.179997	-1.75719	0.0788862	0.754078	protein_coding	Acot13
ENSMUSG00000000827.19	460.482	0.319874	0.182262	1.75502	0.0792551	0.754578	protein_coding	Tpd52l2
ENSMUSG00000020423.7	537.033	1.71731	0.978113	1.75574	0.0791333	0.754578	protein_coding	Btg2
ENSMUSG00000028560.12	432.232	0.324496	0.184889	1.75509	0.0792438	0.754578	protein_coding	Usp1
ENSMUSG00000030323.14	50.8867	0.70588	0.402207	1.75502	0.0792564	0.754578	protein_coding	Ift122
ENSMUSG00000030560.18	1487.69	0.477587	0.27197	1.75603	0.0790837	0.754578	protein_coding	Ctsc
ENSMUSG00000116048.2	1403.04	0.204713	0.116601	1.75568	0.0791436	0.754578	protein_coding	Septin2
ENSMUSG00000063450.15	974	-0.380825	0.217166	-1.75361	0.0794971	0.756365	protein_coding	Syne2
ENSMUSG00000029311.17	2117.64	-0.302717	0.17269	-1.75295	0.0796102	0.756429	protein_coding	Hsd17b11
ENSMUSG00000030104.10	4520.38	0.316989	0.1808	1.75326	0.0795572	0.756429	protein_coding	Edem1
ENSMUSG00000041548.5	3419.37	0.48844	0.278905	1.75128	0.0798981	0.758659	protein_coding	Hspb8
ENSMUSG00000037542.14	6380.44	-0.213587	0.122029	-1.7503	0.0800665	0.759751	protein_coding	Aldh8a1
ENSMUSG00000001767.6	361.622	0.349139	0.199546	1.74967	0.0801759	0.760283	protein_coding	Crnkl1
ENSMUSG00000032577.17	66.9608	0.819189	0.468439	1.74876	0.0803318	0.760748	protein_coding	Mapkapk3
ENSMUSG00000038384.17	612.087	-0.316865	0.181172	-1.74897	0.0802965	0.760748	protein_coding	Setd1b
ENSMUSG00000004655.6	1330.99	-0.319881	0.183028	-1.74772	0.0805126	0.761954	protein_coding	Aqp1
ENSMUSG00000023947.9	52.7078	0.651595	0.373172	1.7461	0.0807933	0.762152	protein_coding	Nfkbie
ENSMUSG00000023959.11	63.4614	-0.795638	0.455491	-1.74677	0.0806777	0.762152	protein_coding	Clic5
ENSMUSG00000028132.16	5586.25	-0.400815	0.229504	-1.74644	0.0807338	0.762152	protein_coding	Tlcd4
ENSMUSG00000028469.16	1076	-0.241951	0.13857	-1.74606	0.0808011	0.762152	protein_coding	Npr2
ENSMUSG00000111429.2	20.5399	-0.963373	0.551579	-1.74657	0.0807115	0.762152	lncRNA	Gm32511
ENSMUSG00000039745.9	387.399	-0.288998	0.165557	-1.74561	0.0808792	0.762384	protein_coding	Htatip2
ENSMUSG00000026311.17	135.359	0.444602	0.254757	1.7452	0.0809503	0.762549	protein_coding	Asb1
ENSMUSG00000015085.9	46.3991	-0.578963	0.332032	-1.7437	0.0812122	0.762658	protein_coding	Entpd2
ENSMUSG00000019579.14	896.161	0.253212	0.145137	1.74464	0.0810481	0.762658	protein_coding	Mydgf
ENSMUSG00000019774.9	86.7436	0.761874	0.436936	1.74368	0.0812155	0.762658	protein_coding	Mtrf1l
ENSMUSG00000024524.18	10.9157	-1.20321	0.690028	-1.74371	0.0812102	0.762658	protein_coding	Gnal
ENSMUSG00000032366.16	461.535	0.326022	0.186983	1.7436	0.0812296	0.762658	protein_coding	Tpm1
ENSMUSG00000020228.12	284.436	-0.280655	0.161038	-1.74278	0.0813719	0.763136	protein_coding	Helb
ENSMUSG00000078700.12	22.7854	0.799036	0.458587	1.74238	0.0814412	0.763136	lncRNA	D030028A08Rik
ENSMUSG00000110411.2	33.6617	-0.742731	0.42626	-1.74244	0.081432	0.763136	TEC	Gm45457
ENSMUSG00000055917.16	220.792	-0.321962	0.184855	-1.7417	0.0815603	0.76375	protein_coding	Zfp277
ENSMUSG00000004270.14	1702.88	-0.304042	0.174674	-1.74063	0.081748	0.764174	protein_coding	Lpcat3
ENSMUSG00000030364.7	82.6072	-0.751013	0.431385	-1.74093	0.0816954	0.764174	protein_coding	Clec2h
ENSMUSG00000115074.2	7.80861	-2.08229	1.19636	-1.74053	0.0817666	0.764174	protein_coding	Ndor1
ENSMUSG00000004609.12	35.9692	1.18554	0.681755	1.73895	0.0820443	0.765801	protein_coding	Cd33
ENSMUSG00000062960.11	740.978	-0.356553	0.205043	-1.73892	0.0820482	0.765801	protein_coding	Kdr
ENSMUSG00000022244.8	2066.37	-0.312327	0.179884	-1.73627	0.0825157	0.769323	protein_coding	Amacr
ENSMUSG00000029623.15	762.647	0.273181	0.157365	1.73596	0.0825701	0.769323	protein_coding	Pdap1
ENSMUSG00000035239.7	33.3906	0.808449	0.465897	1.73526	0.0826956	0.769323	protein_coding	Neu3
ENSMUSG00000049488.15	63.7898	0.507194	0.292242	1.73553	0.0826472	0.769323	protein_coding	Tmem67
ENSMUSG00000097571.11	67.4697	-0.605779	0.349018	-1.73566	0.0826233	0.769323	lncRNA	Jpx
ENSMUSG00000036892.13	2441.54	-0.263482	0.151881	-1.73479	0.082778	0.769561	protein_coding	Prodh2
ENSMUSG00000117098.2	418.078	0.2468	0.142289	1.7345	0.0828292	0.769561	protein_coding	Gm49909
ENSMUSG00000075054.6	545.663	0.289639	0.167124	1.73308	0.0830816	0.7709	protein_coding	Yae1d1
ENSMUSG00000121489.1	41.1344	-0.587768	0.33914	-1.73312	0.0830749	0.7709	lncRNA	1810014B01Rik
ENSMUSG00000092564.4	16.0514	-1.00589	0.580764	-1.73201	0.0832726	0.772169	lncRNA	BC051226
ENSMUSG00000041688.17	166.041	0.544604	0.314492	1.73169	0.083328	0.77218	protein_coding	Amot
ENSMUSG00000004462.8	472.197	0.350486	0.202725	1.72887	0.0838319	0.772866	protein_coding	Tbccd1
ENSMUSG00000022391.17	916.485	0.327452	0.189372	1.72915	0.0837829	0.772866	protein_coding	Rangap1
ENSMUSG00000022505.10	167.048	-0.448852	0.259625	-1.72885	0.0838361	0.772866	protein_coding	Emp2
ENSMUSG00000026657.18	138.792	0.373732	0.216137	1.72915	0.083783	0.772866	protein_coding	Frmd4a
ENSMUSG00000027804.14	849.567	0.32175	0.186046	1.72941	0.0837355	0.772866	protein_coding	Ppid
ENSMUSG00000037096.7	112.406	-0.442722	0.255791	-1.7308	0.0834875	0.772866	processed_pseudogene	Gm9762
ENSMUSG00000062181.15	8654.4	0.312974	0.180849	1.73058	0.0835266	0.772866	protein_coding	Ces3b
ENSMUSG00000110350.2	38.5328	-0.59583	0.344447	-1.72981	0.0836636	0.772866	TEC	Gm10252
ENSMUSG00000017686.18	786.031	-0.231648	0.134093	-1.72752	0.084074	0.773176	protein_coding	Rhot1
ENSMUSG00000032434.10	2629.2	0.234115	0.135505	1.72773	0.084037	0.773176	protein_coding	Cmtm6
ENSMUSG00000040706.5	2025.82	-0.220655	0.127757	-1.72715	0.0841412	0.773176	protein_coding	Agmat
ENSMUSG00000043183.19	190.06	-0.456535	0.264312	-1.72726	0.0841214	0.773176	protein_coding	Simc1
ENSMUSG00000061411.13	27.4635	1.00471	0.581697	1.72721	0.08413	0.773176	protein_coding	Nol4l
ENSMUSG00000030304.12	1041.42	0.2973	0.172208	1.72641	0.0842745	0.773902	protein_coding	Ergic2
ENSMUSG00000025969.16	386.533	-0.365167	0.211614	-1.72563	0.0844147	0.77469	protein_coding	Nrp2
ENSMUSG00000029416.18	268.86	-0.35196	0.204003	-1.72527	0.0844783	0.774774	protein_coding	Slc15a4
ENSMUSG00000023913.18	55.4968	0.841303	0.487743	1.72489	0.0845471	0.774906	protein_coding	Pla2g7
ENSMUSG00000038764.15	873.69	0.34333	0.199168	1.72382	0.0847398	0.775509	protein_coding	Ptpn3
ENSMUSG00000045934.16	32.713	0.919942	0.533815	1.72333	0.084828	0.775509	protein_coding	Mtmr11
ENSMUSG00000048960.14	138.696	-0.419291	0.243304	-1.72332	0.0848306	0.775509	protein_coding	Prex2
ENSMUSG00000055632.19	7.21471	-1.4539	0.843447	-1.72376	0.0847505	0.775509	protein_coding	Hmcn2
ENSMUSG00000025198.17	980.7	0.22476	0.130562	1.72148	0.085163	0.777051	protein_coding	Erlin1
ENSMUSG00000028457.19	13.2207	-1.27632	0.741224	-1.72191	0.085085	0.777051	protein_coding	Atp8b5
ENSMUSG00000046324.13	712.947	-0.356939	0.207337	-1.72154	0.0851536	0.777051	protein_coding	Ermp1
ENSMUSG00000031150.14	16.7269	-1.69105	0.982611	-1.72098	0.0852547	0.77739	protein_coding	Ccdc120
ENSMUSG00000090021.3	21.2424	1.44683	0.84094	1.7205	0.0853425	0.777692	processed_pseudogene	Gm6493
ENSMUSG00000062797.15	220.11	0.339002	0.197134	1.71965	0.0854964	0.778596	protein_coding	Hikeshi
ENSMUSG00000113986.2	36.3802	-0.872599	0.50756	-1.7192	0.0855776	0.778838	lncRNA	Gm31333
ENSMUSG00000121494.1	45.9932	0.702011	0.408713	1.71761	0.0858669	0.780973	lncRNA	9030619P08Rik
ENSMUSG00000014232.15	71.7127	0.538212	0.314003	1.71404	0.0865221	0.783714	protein_coding	Cluap1
ENSMUSG00000020175.16	10.1066	1.2667	0.739427	1.71308	0.0866984	0.783714	protein_coding	Rab36
ENSMUSG00000024331.12	872.877	-0.375089	0.218776	-1.71449	0.0864383	0.783714	protein_coding	Dsc2
ENSMUSG00000026986.15	472.341	-0.268192	0.156589	-1.71272	0.0867646	0.783714	protein_coding	Hnmt
ENSMUSG00000034430.17	226.912	0.343294	0.200186	1.71488	0.0863672	0.783714	protein_coding	Zxdc
ENSMUSG00000034998.19	337.819	0.341729	0.199565	1.71237	0.0868286	0.783714	protein_coding	Foxn2
ENSMUSG00000038502.18	529.281	-0.248064	0.144866	-1.71237	0.0868285	0.783714	protein_coding	Ptov1
ENSMUSG00000039474.14	239.616	0.339668	0.198308	1.71283	0.0867436	0.783714	protein_coding	Wfs1
ENSMUSG00000050445.5	6964.74	-0.434308	0.253354	-1.71424	0.0864852	0.783714	protein_coding	Cyp8b1
ENSMUSG00000055561.10	13.0206	1.05652	0.616034	1.71504	0.086338	0.783714	protein_coding	Spink5
ENSMUSG00000062861.9	37.5146	-1.20387	0.70262	-1.7134	0.086639	0.783714	protein_coding	Zfp28
ENSMUSG00000066880.16	412.758	0.328552	0.19158	1.71496	0.0863525	0.783714	protein_coding	Zfp617
ENSMUSG00000026542.7	2265.16	0.962222	0.562531	1.71052	0.0871696	0.784844	protein_coding	Apcs
ENSMUSG00000039942.16	8.13393	1.56867	0.917084	1.7105	0.0871742	0.784844	protein_coding	Ptger4
ENSMUSG00000071014.11	707.476	-0.242932	0.141987	-1.71094	0.0870917	0.784844	protein_coding	Ndufb6
ENSMUSG00000087381.10	9.62956	-1.3076	0.764414	-1.7106	0.0871559	0.784844	lncRNA	Gm16008
ENSMUSG00000000753.16	9663.7	-0.203412	0.119262	-1.70558	0.0880856	0.786007	protein_coding	Serpinf1
ENSMUSG00000001380.8	580.797	0.288145	0.171336	1.68175	0.0926165	0.786007	protein_coding	Hars
ENSMUSG00000002477.6	187.532	0.39896	0.236513	1.68684	0.0916335	0.786007	protein_coding	Snrpd1
ENSMUSG00000003206.8	7.76093	1.31474	0.781791	1.6817	0.0926265	0.786007	protein_coding	Ebi3
ENSMUSG00000003644.18	217.592	-0.59586	0.355419	-1.6765	0.0936399	0.786007	protein_coding	Rps6ka1
ENSMUSG00000004951.11	239.32	0.408935	0.242409	1.68697	0.0916101	0.786007	protein_coding	Hspb1
ENSMUSG00000005611.16	39.3265	-0.661396	0.39465	-1.67591	0.0937566	0.786007	protein_coding	Irag1
ENSMUSG00000006585.4	27.4938	-0.923342	0.541399	-1.70547	0.0881061	0.786007	protein_coding	Cdt1
ENSMUSG00000006958.15	101.63	0.505932	0.296161	1.7083	0.0875809	0.786007	protein_coding	Chrd
ENSMUSG00000007613.16	757.02	0.422001	0.247192	1.70718	0.087789	0.786007	protein_coding	Tgfbr1
ENSMUSG00000007659.19	515.634	0.445416	0.264967	1.68102	0.0927588	0.786007	protein_coding	Bcl2l1
ENSMUSG00000007827.11	128.954	-0.356382	0.210359	-1.69416	0.0902354	0.786007	protein_coding	Ankrd26
ENSMUSG00000009621.19	791.682	-0.218538	0.130394	-1.67598	0.0937413	0.786007	protein_coding	Vav2
ENSMUSG00000010936.12	364.047	-0.275489	0.161745	-1.70323	0.0885247	0.786007	protein_coding	Vac14
ENSMUSG00000014353.16	577.602	0.257617	0.152147	1.69322	0.090414	0.786007	protein_coding	Tmem87b
ENSMUSG00000016018.5	550.263	0.327824	0.193102	1.69767	0.0895703	0.786007	protein_coding	Mtrex
ENSMUSG00000017057.10	1066.01	0.493782	0.29272	1.68687	0.091628	0.786007	protein_coding	Il13ra1
ENSMUSG00000017264.17	405.114	0.288903	0.172153	1.67818	0.0933119	0.786007	protein_coding	Exosc10
ENSMUSG00000020088.11	1493.4	0.248349	0.147994	1.6781	0.0933267	0.786007	protein_coding	Sar1a
ENSMUSG00000020389.20	8.01697	1.55974	0.913283	1.70784	0.0876657	0.786007	protein_coding	Cdkl3
ENSMUSG00000020721.17	362.081	0.317538	0.188028	1.68878	0.091261	0.786007	protein_coding	Helz
ENSMUSG00000021102.5	793.537	-0.280154	0.164852	-1.69943	0.0892373	0.786007	protein_coding	Glrx5
ENSMUSG00000021268.19	28.7268	-1.12017	0.669285	-1.67368	0.0941944	0.786007	lncRNA	Meg3
ENSMUSG00000021481.12	95.062	0.455605	0.271934	1.67542	0.0938509	0.786007	protein_coding	Zfp346
ENSMUSG00000021696.10	5.6592	-1.55105	0.9113	-1.70202	0.0887519	0.786007	protein_coding	Elovl7
ENSMUSG00000021877.13	2245.54	0.311717	0.186259	1.67357	0.0942158	0.786007	protein_coding	Arf4
ENSMUSG00000021905.15	284.61	0.334716	0.199393	1.67867	0.0932154	0.786007	protein_coding	Dph3
ENSMUSG00000021936.15	435.07	-0.272346	0.160561	-1.69622	0.0898446	0.786007	protein_coding	Mapk8
ENSMUSG00000022035.7	988.281	0.22445	0.133815	1.67731	0.0934816	0.786007	protein_coding	Ccdc25
ENSMUSG00000022377.17	347.092	0.416138	0.244341	1.70311	0.0885482	0.786007	protein_coding	Asap1
ENSMUSG00000022443.18	2470.37	0.334674	0.198556	1.68554	0.0918841	0.786007	protein_coding	Myh9
ENSMUSG00000022466.7	147.895	0.43059	0.255931	1.68244	0.0924829	0.786007	protein_coding	Rpap3
ENSMUSG00000022621.17	32.9835	0.627439	0.37172	1.68794	0.0914235	0.786007	protein_coding	Rabl2
ENSMUSG00000022707.17	2585.16	-0.221782	0.130815	-1.69538	0.0900037	0.786007	protein_coding	Gbe1
ENSMUSG00000022912.9	1200.06	0.327453	0.195837	1.67207	0.094511	0.786007	protein_coding	Pros1
ENSMUSG00000023723.18	328.835	0.284261	0.169567	1.67639	0.0936614	0.786007	protein_coding	Mrps23
ENSMUSG00000023939.8	423.349	-0.26818	0.158068	-1.69661	0.0897699	0.786007	protein_coding	Mrpl14
ENSMUSG00000023994.14	188.719	0.371838	0.220008	1.69011	0.091007	0.786007	protein_coding	Nfya
ENSMUSG00000024462.18	47.0045	-0.630071	0.37512	-1.67965	0.0930255	0.786007	protein_coding	Gabbr1
ENSMUSG00000024621.17	891.046	0.539019	0.319648	1.68629	0.0917401	0.786007	protein_coding	Csf1r
ENSMUSG00000024885.10	31.8254	0.832944	0.491852	1.69348	0.0903633	0.786007	protein_coding	Aldh3b1
ENSMUSG00000025142.19	1129.62	-0.197032	0.117276	-1.68007	0.0929429	0.786007	protein_coding	Aspscr1
ENSMUSG00000025153.10	17648	0.310859	0.182784	1.70069	0.0890019	0.786007	protein_coding	Fasn
ENSMUSG00000025350.16	210.553	0.353853	0.20941	1.68977	0.0910726	0.786007	protein_coding	Rdh5
ENSMUSG00000025588.5	34.8431	-0.78242	0.46147	-1.69549	0.0899817	0.786007	protein_coding	Nat1
ENSMUSG00000026209.16	681.976	0.256751	0.153204	1.67588	0.0937622	0.786007	protein_coding	Dnpep
ENSMUSG00000026259.15	285.618	-0.34472	0.203712	-1.69219	0.0906102	0.786007	protein_coding	Ngef
ENSMUSG00000026361.10	525.308	0.334675	0.198912	1.68253	0.0924669	0.786007	protein_coding	Cdc73
ENSMUSG00000026480.13	49.7247	0.782477	0.466211	1.67838	0.0932738	0.786007	protein_coding	Ncf2
ENSMUSG00000026490.19	680.809	-0.243338	0.145321	-1.67449	0.0940349	0.786007	protein_coding	Cdc42bpa
ENSMUSG00000026605.15	6.87769	1.54778	0.921177	1.68023	0.0929134	0.786007	protein_coding	Cenpf
ENSMUSG00000026925.17	138.593	0.410825	0.243708	1.68573	0.0918487	0.786007	protein_coding	Inpp5e
ENSMUSG00000027016.18	169.849	-0.376611	0.221321	-1.70165	0.088821	0.786007	protein_coding	Zfp385b
ENSMUSG00000027490.18	51.677	-0.572306	0.341014	-1.67825	0.0932991	0.786007	protein_coding	E2f1
ENSMUSG00000027762.7	824.581	-1.11551	0.657819	-1.69576	0.0899304	0.786007	protein_coding	Sucnr1
ENSMUSG00000028249.16	1083.01	0.250006	0.146957	1.70122	0.088902	0.786007	protein_coding	Sdcbp
ENSMUSG00000028322.12	168.99	0.361876	0.213052	1.69853	0.0894073	0.786007	protein_coding	Exosc3
ENSMUSG00000028453.11	43.3554	-0.606535	0.36002	-1.68473	0.0920413	0.786007	protein_coding	Fancg
ENSMUSG00000028692.15	5604.94	-0.175495	0.104071	-1.6863	0.0917379	0.786007	protein_coding	Akr1a1
ENSMUSG00000029630.16	11139.8	-0.364699	0.21512	-1.69533	0.0900128	0.786007	protein_coding	Cyp3a25
ENSMUSG00000030276.20	18.1861	1.21117	0.713593	1.69728	0.0896438	0.786007	protein_coding	Ttll3
ENSMUSG00000030409.17	293.841	0.4424	0.259516	1.70471	0.0882481	0.786007	protein_coding	Dmpk
ENSMUSG00000030483.15	17.9269	-1.83408	1.07899	-1.69981	0.0891672	0.786007	protein_coding	Cyp2b10
ENSMUSG00000030762.12	2619.48	-0.623407	0.368146	-1.69337	0.0903855	0.786007	protein_coding	Aqp8
ENSMUSG00000031101.7	22.0649	0.87506	0.521686	1.67737	0.0934704	0.786007	protein_coding	Sash3
ENSMUSG00000031298.16	21.004	-1.26435	0.756028	-1.67236	0.0944533	0.786007	protein_coding	Adgrg2
ENSMUSG00000031480.16	52.8868	-0.610924	0.364827	-1.67456	0.0940208	0.786007	protein_coding	Thsd1
ENSMUSG00000031613.10	1337.18	-0.433403	0.257081	-1.68586	0.0918218	0.786007	protein_coding	Hpgd
ENSMUSG00000031723.9	162.322	-0.349703	0.205016	-1.70574	0.0880568	0.786007	protein_coding	Txnl4b
ENSMUSG00000032080.7	4165.72	0.520578	0.306574	1.69805	0.0894985	0.786007	protein_coding	Apoa4
ENSMUSG00000032171.8	215.919	0.297894	0.175263	1.6997	0.0891871	0.786007	protein_coding	Pin1
ENSMUSG00000032172.9	18.2575	-0.829301	0.494898	-1.6757	0.0937972	0.786007	protein_coding	Olfm2
ENSMUSG00000032265.15	244.924	0.588704	0.344726	1.70774	0.0876838	0.786007	protein_coding	Tent5a
ENSMUSG00000032557.14	758.633	0.327125	0.195634	1.67213	0.0944987	0.786007	protein_coding	Uba5
ENSMUSG00000032604.17	860.522	0.385493	0.228185	1.68939	0.091145	0.786007	protein_coding	Qars
ENSMUSG00000033596.6	464.684	0.267771	0.160065	1.67289	0.0943496	0.786007	protein_coding	Rfwd3
ENSMUSG00000033819.17	349.449	-0.255332	0.151031	-1.69059	0.0909158	0.786007	protein_coding	Ppp1r16a
ENSMUSG00000034522.11	594.889	-0.589812	0.351642	-1.67731	0.0934822	0.786007	protein_coding	Zfp395
ENSMUSG00000034673.15	269.548	-0.346636	0.205056	-1.69044	0.0909439	0.786007	protein_coding	Pbx2
ENSMUSG00000034926.4	11532.4	0.216944	0.129572	1.67431	0.0940691	0.786007	protein_coding	Dhcr24
ENSMUSG00000037239.9	15.1932	-0.919291	0.548883	-1.67484	0.0939655	0.786007	protein_coding	Spred3
ENSMUSG00000038174.15	722.941	-0.264562	0.156448	-1.69106	0.0908261	0.786007	protein_coding	Hycc2
ENSMUSG00000038390.12	21.4979	0.857561	0.506633	1.69267	0.0905191	0.786007	protein_coding	Gpr162
ENSMUSG00000038984.5	9.88565	-1.37976	0.82136	-1.67985	0.0929865	0.786007	protein_coding	Tspyl5
ENSMUSG00000039477.17	671.819	-0.339438	0.200598	-1.69213	0.0906207	0.786007	protein_coding	Tnrc18
ENSMUSG00000039656.18	478.632	-0.235253	0.139962	-1.68083	0.0927954	0.786007	protein_coding	Rxrb
ENSMUSG00000040620.16	600.752	0.251294	0.149711	1.67852	0.0932447	0.786007	protein_coding	Dhx33
ENSMUSG00000040651.10	833.334	-0.27478	0.163535	-1.68025	0.092909	0.786007	protein_coding	Tasor
ENSMUSG00000041828.16	2191.25	-0.42273	0.24811	-1.7038	0.0884179	0.786007	protein_coding	Abca8a
ENSMUSG00000041870.18	443.06	0.292326	0.173409	1.68576	0.0918414	0.786007	protein_coding	Ankrd13a
ENSMUSG00000041920.15	214.87	0.735515	0.437734	1.68028	0.0929033	0.786007	protein_coding	Slc16a6
ENSMUSG00000046032.17	167.727	0.343293	0.203145	1.68989	0.0910485	0.786007	protein_coding	Snx12
ENSMUSG00000046603.17	444.229	0.310896	0.184019	1.68948	0.0911269	0.786007	protein_coding	Tcaim
ENSMUSG00000046862.15	150.262	0.337707	0.19922	1.69515	0.0900473	0.786007	protein_coding	Pramel12
ENSMUSG00000046982.12	296.779	0.292304	0.171108	1.7083	0.0875798	0.786007	protein_coding	Tshz1
ENSMUSG00000047036.9	2517.08	0.419366	0.248745	1.68593	0.0918095	0.786007	protein_coding	Zfp445
ENSMUSG00000049086.9	62.944	0.586101	0.345863	1.69461	0.0901502	0.786007	protein_coding	Bmyc
ENSMUSG00000050144.14	1693.56	0.285693	0.168811	1.69238	0.0905733	0.786007	protein_coding	Slc25a44
ENSMUSG00000050390.13	1347.52	-0.259251	0.151937	-1.70631	0.0879503	0.786007	protein_coding	C77080
ENSMUSG00000050953.11	70.849	0.614377	0.367017	1.67397	0.0941358	0.786007	protein_coding	Gja1
ENSMUSG00000051716.7	6141.06	0.231599	0.13852	1.67196	0.0945327	0.786007	protein_coding	Apon
ENSMUSG00000052270.8	20.4202	1.11146	0.656549	1.69288	0.0904774	0.786007	protein_coding	Fpr2
ENSMUSG00000054793.9	194.052	0.52223	0.311002	1.67919	0.0931156	0.786007	protein_coding	Cadm4
ENSMUSG00000058396.8	413.863	-0.393447	0.233632	-1.68405	0.0921722	0.786007	protein_coding	Gpr182
ENSMUSG00000058952.13	11906.5	0.292639	0.172186	1.69955	0.0892162	0.786007	protein_coding	Cfi
ENSMUSG00000062901.4	1585.42	-0.273682	0.16358	-1.67308	0.0943109	0.786007	protein_coding	Klhl24
ENSMUSG00000064120.15	1811.51	-0.291162	0.173928	-1.67404	0.094123	0.786007	protein_coding	Mocs1
ENSMUSG00000066477.14	294.808	0.432856	0.258155	1.67673	0.0935951	0.786007	lncRNA	Gm16551
ENSMUSG00000066595.10	73.8301	0.542309	0.319683	1.6964	0.0898108	0.786007	protein_coding	Flvcr1
ENSMUSG00000070572.8	8.45846	6.58888	3.91226	1.68416	0.0921502	0.786007	processed_pseudogene	Trmt112-ps2
ENSMUSG00000074794.11	5313	-0.932567	0.550875	-1.69288	0.0904775	0.786007	protein_coding	Arrdc3
ENSMUSG00000075044.15	12.5357	-1.13569	0.678318	-1.67427	0.0940766	0.786007	protein_coding	Slc22a29
ENSMUSG00000078864.11	12.7018	1.27167	0.757466	1.67885	0.093181	0.786007	protein_coding	Gm14322
ENSMUSG00000082363.2	236.056	0.806745	0.47565	1.69609	0.0898687	0.786007	unprocessed_pseudogene	Mup-ps18
ENSMUSG00000084839.2	22.6757	-1.13385	0.666912	-1.70015	0.0891021	0.786007	lncRNA	Gm14097
ENSMUSG00000084915.3	7.22826	-1.64717	0.965507	-1.70602	0.0880043	0.786007	lncRNA	C230037L18Rik
ENSMUSG00000085404.2	46.6865	-0.708848	0.423007	-1.67574	0.0937898	0.786007	lncRNA	Gm12909
ENSMUSG00000086247.9	9.25536	-1.19196	0.701127	-1.70006	0.0891197	0.786007	lncRNA	Gm15787
ENSMUSG00000087516.9	86.0952	-0.485266	0.286095	-1.69617	0.0898532	0.786007	lncRNA	Tbx3os1
ENSMUSG00000090145.8	2854.91	-0.235933	0.138238	-1.70671	0.0878753	0.786007	protein_coding	Ugt1a6b
ENSMUSG00000090996.2	8.57579	6.60916	3.91218	1.68938	0.0911465	0.786007	protein_coding	Gm20458
ENSMUSG00000105517.2	10.7419	-1.34641	0.800372	-1.68224	0.0925232	0.786007	TEC	Gm42436
ENSMUSG00000107023.3	183.121	-0.410789	0.243919	-1.68412	0.0921585	0.786007	protein_coding	Gm42715
ENSMUSG00000108207.3	47.2398	-0.591917	0.350388	-1.68932	0.091158	0.786007	lncRNA	1810059H22Rik
ENSMUSG00000108436.2	24.0077	-0.893656	0.532071	-1.67958	0.093039	0.786007	lncRNA	Gm44851
ENSMUSG00000108456.2	6.67782	2.03905	1.20398	1.69358	0.0903446	0.786007	lncRNA	4732496C06Rik
ENSMUSG00000110424.3	15.0025	-1.0739	0.630317	-1.70374	0.08843	0.786007	lncRNA	Zbed5-ps
ENSMUSG00000112530.2	21.9589	-0.794666	0.470901	-1.68754	0.0914988	0.786007	lncRNA	Gm47738
ENSMUSG00000118671.1	563.205	0.478274	0.281584	1.69851	0.0894116	0.786007	protein_coding	Eppk1
ENSMUSG00000120200.1	332.685	0.385505	0.227288	1.69611	0.0898654	0.786007	lncRNA	ENSMUSG00000120200
ENSMUSG00000121068.1	40.6435	-0.675694	0.399009	-1.69343	0.0903734	0.786007	lncRNA	ENSMUSG00000121068
ENSMUSG00000037104.10	133.445	0.417837	0.249952	1.67167	0.0945892	0.786017	protein_coding	Socs5
ENSMUSG00000015749.13	436.558	0.249179	0.149316	1.6688	0.0951569	0.786229	protein_coding	Anp32e
ENSMUSG00000015806.13	6757.73	-0.203795	0.122119	-1.66883	0.095151	0.786229	protein_coding	Qdpr
ENSMUSG00000018339.13	63.1259	0.543083	0.325217	1.66991	0.0949373	0.786229	protein_coding	Gpx3
ENSMUSG00000021706.15	187.375	0.34849	0.208623	1.67043	0.0948349	0.786229	protein_coding	Zfyve16
ENSMUSG00000022641.16	337.504	0.261082	0.156344	1.66992	0.0949348	0.786229	protein_coding	Bbx
ENSMUSG00000026821.17	30.3007	0.721125	0.432399	1.66773	0.0953689	0.786229	protein_coding	Ralgds
ENSMUSG00000029097.12	65.3215	-0.536822	0.321715	-1.66862	0.095192	0.786229	protein_coding	Trmt44
ENSMUSG00000029669.15	2705.64	-0.230874	0.138149	-1.67119	0.0946835	0.786229	protein_coding	Tspan12
ENSMUSG00000048497.12	16.7528	1.00273	0.600407	1.67009	0.094902	0.786229	protein_coding	Mmgt2
ENSMUSG00000051615.15	489.204	-0.428155	0.256621	-1.66844	0.095229	0.786229	protein_coding	Rap2a
ENSMUSG00000055991.16	247.862	0.308319	0.184872	1.66775	0.0953663	0.786229	protein_coding	Zkscan5
ENSMUSG00000056492.7	561.971	-0.289575	0.173673	-1.66736	0.0954427	0.786229	protein_coding	Adgrf5
ENSMUSG00000059873.5	13.495	-1.05023	0.629749	-1.6677	0.0953753	0.786229	protein_coding	Or5m11b
ENSMUSG00000113603.2	5.66339	-1.58997	0.952175	-1.66983	0.0949535	0.786229	TEC	Gm47004
ENSMUSG00000120050.1	42.9542	-1.39107	0.834238	-1.66747	0.0954212	0.786229	lncRNA	ENSMUSG00000120050
ENSMUSG00000001670.14	21215.6	-0.334052	0.200443	-1.66656	0.0956012	0.786754	protein_coding	Tat
ENSMUSG00000121500.1	890.156	-0.351195	0.21074	-1.66649	0.0956168	0.786754	lncRNA	ENSMUSG00000121500
ENSMUSG00000002475.17	1016.57	-0.234809	0.141064	-1.66456	0.0960013	0.787141	protein_coding	Abhd3
ENSMUSG00000022789.16	1179.48	0.206034	0.123828	1.66387	0.0961384	0.787141	protein_coding	Dnm1l
ENSMUSG00000025492.7	3491.55	0.348957	0.20974	1.66376	0.0961613	0.787141	protein_coding	Ifitm3
ENSMUSG00000026483.14	103.364	0.493667	0.296515	1.6649	0.0959329	0.787141	protein_coding	Niban1
ENSMUSG00000035941.16	1518.17	0.313905	0.188448	1.66573	0.0957667	0.787141	protein_coding	Ibtk
ENSMUSG00000052477.16	7.08571	1.46885	0.881938	1.66547	0.0958182	0.787141	protein_coding	C130026I21Rik
ENSMUSG00000058655.10	4956.74	-0.174188	0.104602	-1.66525	0.0958627	0.787141	protein_coding	Eif4b
ENSMUSG00000060314.14	16.9118	1.03693	0.623225	1.66381	0.0961511	0.787141	protein_coding	Zfp941
ENSMUSG00000081406.5	1197.45	0.208102	0.125068	1.66391	0.0961305	0.787141	processed_pseudogene	Rps6-ps4
ENSMUSG00000003198.11	120.13	0.3945	0.237345	1.66214	0.0964851	0.787532	protein_coding	Zfp959
ENSMUSG00000022372.15	47.2488	0.710813	0.427388	1.66316	0.0962807	0.787532	protein_coding	Sla
ENSMUSG00000022809.5	849.074	-0.275693	0.165858	-1.66223	0.0964674	0.787532	protein_coding	Nr1i2
ENSMUSG00000054277.9	210.666	0.564012	0.33933	1.66214	0.0964856	0.787532	protein_coding	Arfgap3
ENSMUSG00000106978.2	29.2832	-0.865509	0.52062	-1.66246	0.0964209	0.787532	lncRNA	N4bp2os
ENSMUSG00000024937.16	205.839	0.391961	0.235886	1.66165	0.0965821	0.787869	protein_coding	Ehbp1l1
ENSMUSG00000033365.15	244.62	0.278194	0.167526	1.6606	0.0967934	0.78914	protein_coding	Ipo13
ENSMUSG00000024558.13	25.7553	-1.00248	0.604101	-1.65945	0.0970246	0.789271	protein_coding	Mapk4
ENSMUSG00000028532.15	19.5981	-0.960359	0.578783	-1.65927	0.0970609	0.789271	protein_coding	Cachd1
ENSMUSG00000041679.10	55.4972	-0.482934	0.291074	-1.65915	0.0970865	0.789271	protein_coding	Fbxl9
ENSMUSG00000046985.12	1223.86	-0.241812	0.145714	-1.6595	0.0970155	0.789271	protein_coding	Tapt1
ENSMUSG00000093405.2	15.8676	0.95389	0.574698	1.65981	0.0969524	0.789271	lncRNA	Gm20684
ENSMUSG00000042351.10	10.0862	1.52222	0.91763	1.65886	0.0971438	0.789287	protein_coding	Grap2
ENSMUSG00000024397.15	64.495	0.673864	0.406362	1.65828	0.0972603	0.789783	protein_coding	Aif1
ENSMUSG00000018068.14	169.9	0.64707	0.390642	1.65643	0.0976352	0.790124	protein_coding	Ints2
ENSMUSG00000020309.7	382.764	-0.386613	0.233358	-1.65673	0.0975731	0.790124	protein_coding	Chac2
ENSMUSG00000026395.17	241.655	0.452516	0.273125	1.65681	0.0975581	0.790124	protein_coding	Ptprc
ENSMUSG00000029407.11	2654.75	0.292984	0.176794	1.6572	0.0974786	0.790124	protein_coding	Uso1
ENSMUSG00000029780.15	313.138	-0.279103	0.16849	-1.65649	0.097622	0.790124	protein_coding	Nt5c3
ENSMUSG00000039063.6	1046.71	-0.25629	0.154638	-1.65735	0.0974489	0.790124	protein_coding	Echdc3
ENSMUSG00000022863.16	84.3219	0.853999	0.516363	1.65387	0.098153	0.790165	protein_coding	Btg3
ENSMUSG00000026956.16	57.243	-0.679786	0.411086	-1.65364	0.0982017	0.790165	protein_coding	Uap1l1
ENSMUSG00000028645.12	137.034	-0.628395	0.380126	-1.65312	0.098306	0.790165	protein_coding	Slc2a1
ENSMUSG00000029338.14	534.353	0.323	0.195364	1.65333	0.0982642	0.790165	protein_coding	Antxr2
ENSMUSG00000034422.15	749.165	0.326201	0.197292	1.65339	0.0982511	0.790165	protein_coding	Parp14
ENSMUSG00000035203.17	2111.85	-0.179243	0.108251	-1.65581	0.0977605	0.790165	protein_coding	Epn1
ENSMUSG00000051682.16	72.4619	0.686196	0.41483	1.65416	0.0980946	0.790165	protein_coding	Treml4
ENSMUSG00000061331.6	13.6349	-1.23285	0.745456	-1.65382	0.0981635	0.790165	unprocessed_pseudogene	Gm17132
ENSMUSG00000063354.8	314.109	0.605308	0.36574	1.65502	0.0979199	0.790165	protein_coding	Slc39a4
ENSMUSG00000068227.10	34.3961	0.754706	0.456349	1.65379	0.0981701	0.790165	protein_coding	Il2rb
ENSMUSG00000086288.2	6.48188	-1.65178	0.997776	-1.65546	0.0978308	0.790165	lncRNA	Gm15265
ENSMUSG00000090952.4	65.5412	-0.553699	0.334882	-1.65342	0.0982457	0.790165	lncRNA	Gm17251
ENSMUSG00000100658.3	23.7821	0.856594	0.518426	1.6523	0.0984738	0.791067	lncRNA	F730311O21Rik
ENSMUSG00000070392.6	98.5343	0.547739	0.33159	1.65185	0.0985642	0.791347	lncRNA	Gm20634
ENSMUSG00000027479.15	663.806	0.363902	0.220465	1.65061	0.0988173	0.792202	protein_coding	Mapre1
ENSMUSG00000035671.7	179.191	0.592695	0.359063	1.65067	0.0988055	0.792202	protein_coding	Zswim4
ENSMUSG00000117679.2	251.817	0.684426	0.414674	1.65052	0.0988375	0.792202	protein_coding	Apbb3
ENSMUSG00000078570.11	170.803	0.321265	0.194741	1.64971	0.0990032	0.793083	protein_coding	1110065P20Rik
ENSMUSG00000001774.9	1001.01	0.450169	0.273018	1.64886	0.0991761	0.793128	protein_coding	Chordc1
ENSMUSG00000024726.11	483.041	0.309749	0.18798	1.64777	0.0993993	0.793128	protein_coding	Carnmt1
ENSMUSG00000032085.6	76.6065	0.72333	0.439045	1.64751	0.0994542	0.793128	protein_coding	Tagln
ENSMUSG00000035969.16	281.966	-0.596361	0.361876	-1.64797	0.0993585	0.793128	protein_coding	Rusc2
ENSMUSG00000039813.15	22.8872	0.885447	0.537131	1.64848	0.0992549	0.793128	protein_coding	Tbc1d2
ENSMUSG00000062110.15	158.799	0.384144	0.233111	1.6479	0.0993736	0.793128	protein_coding	Scfd2
ENSMUSG00000079242.3	10.4792	-1.15256	0.699222	-1.64834	0.0992823	0.793128	lncRNA	C730034F03Rik
ENSMUSG00000107277.2	15.5394	-0.927858	0.562826	-1.64857	0.099236	0.793128	TEC	Gm10461
ENSMUSG00000024501.21	30.7692	-0.69725	0.423314	-1.64712	0.0995326	0.793309	protein_coding	Dpysl3
ENSMUSG00000038967.14	1294.76	-0.32488	0.197339	-1.6463	0.0997011	0.793763	protein_coding	Pdk2
ENSMUSG00000086320.2	123.66	0.515887	0.31334	1.64641	0.0996793	0.793763	lncRNA	Gm12840
ENSMUSG00000026796.17	110.67	-0.717156	0.435732	-1.64586	0.0997916	0.79404	protein_coding	Niban2
ENSMUSG00000000301.17	3411.43	-0.18748	0.114031	-1.64412	0.100151	0.794434	protein_coding	Pemt
ENSMUSG00000018924.7	12.1959	5.16242	3.13929	1.64445	0.100083	0.794434	protein_coding	Alox15
ENSMUSG00000019971.11	66.6936	0.481365	0.292941	1.64321	0.100339	0.794434	protein_coding	Cep290
ENSMUSG00000020358.18	2626.93	0.225733	0.137243	1.64476	0.100019	0.794434	protein_coding	Hnrnpab
ENSMUSG00000021250.14	161.692	-1.68284	1.02393	-1.64351	0.100277	0.794434	protein_coding	Fos
ENSMUSG00000021259.6	32.2138	-0.752233	0.457451	-1.6444	0.100093	0.794434	protein_coding	Cyp46a1
ENSMUSG00000022235.16	1699.76	-0.309252	0.188296	-1.64237	0.100513	0.794434	protein_coding	Cmbl
ENSMUSG00000022865.15	2973.99	0.236019	0.143634	1.64319	0.100344	0.794434	protein_coding	Cxadr
ENSMUSG00000026295.13	932.441	-0.282228	0.171774	-1.64302	0.100379	0.794434	protein_coding	Spp2
ENSMUSG00000027722.15	86.7908	-0.594758	0.362226	-1.64195	0.1006	0.794434	protein_coding	Spata5
ENSMUSG00000030775.12	7.24273	2.49842	1.5192	1.64456	0.10006	0.794434	protein_coding	Trat1
ENSMUSG00000031012.18	410.345	-0.316715	0.192816	-1.64257	0.100471	0.794434	protein_coding	Cask
ENSMUSG00000045917.18	137.342	0.409139	0.249195	1.64185	0.100622	0.794434	protein_coding	Tmem268
ENSMUSG00000057729.13	34.3422	2.95181	1.79764	1.64205	0.10058	0.794434	protein_coding	Prtn3
ENSMUSG00000032815.17	11.7587	1.55614	0.94842	1.64077	0.100846	0.795503	protein_coding	Fanca
ENSMUSG00000073676.5	1409.83	0.222596	0.135697	1.64039	0.100925	0.795503	protein_coding	Hspe1
ENSMUSG00000085148.2	587.574	-0.354829	0.216292	-1.64051	0.1009	0.795503	lncRNA	Mir22hg
ENSMUSG00000011382.9	3696.91	-0.312581	0.190746	-1.63873	0.10127	0.795617	protein_coding	Dhdh
ENSMUSG00000021417.16	2456.65	-0.394078	0.240441	-1.63898	0.101218	0.795617	protein_coding	Eci2
ENSMUSG00000027099.10	701.057	-0.251485	0.153557	-1.63773	0.101478	0.795617	protein_coding	Mtx2
ENSMUSG00000030579.11	158.361	0.568903	0.347393	1.63763	0.101498	0.795617	protein_coding	Tyrobp
ENSMUSG00000031342.18	9.59572	-1.28387	0.782986	-1.63971	0.101066	0.795617	protein_coding	Gpm6b
ENSMUSG00000032965.12	9.37196	1.18731	0.724601	1.63858	0.101302	0.795617	protein_coding	Ift57
ENSMUSG00000033066.18	70.1857	-0.617113	0.376751	-1.63799	0.101424	0.795617	protein_coding	Gas7
ENSMUSG00000039234.12	1973.88	0.302389	0.184516	1.63882	0.10125	0.795617	protein_coding	Sec24d
ENSMUSG00000054640.16	58.8706	1.07761	0.657384	1.63924	0.101164	0.795617	protein_coding	Slc8a1
ENSMUSG00000079036.11	161.122	0.54336	0.331706	1.63808	0.101405	0.795617	protein_coding	Alkbh1
ENSMUSG00000020982.10	678.864	0.322198	0.196786	1.6373	0.101567	0.795723	protein_coding	Nemf
ENSMUSG00000015165.17	1343.26	-0.189581	0.115822	-1.63684	0.101665	0.795755	protein_coding	Hnrnpl
ENSMUSG00000021670.15	1993.58	0.533177	0.325914	1.63595	0.101851	0.795755	protein_coding	Hmgcr
ENSMUSG00000029071.17	1016.44	-0.205057	0.12533	-1.63614	0.101811	0.795755	protein_coding	Dvl1
ENSMUSG00000029352.15	15.8052	1.16722	0.713317	1.63633	0.101772	0.795755	protein_coding	Crybb3
ENSMUSG00000055320.19	191.306	-0.35559	0.217277	-1.63657	0.101719	0.795755	protein_coding	Tead1
ENSMUSG00000003949.17	790.055	-0.272795	0.166843	-1.63504	0.10204	0.795921	protein_coding	Hlf
ENSMUSG00000032915.7	127.83	0.721025	0.440939	1.6352	0.102006	0.795921	protein_coding	Adgre4
ENSMUSG00000080875.5	8.1199	-6.3977	3.91201	-1.6354	0.101965	0.795921	processed_pseudogene	Gm7332
ENSMUSG00000022463.9	1105.25	0.272842	0.166987	1.63392	0.102276	0.796734	protein_coding	Srebf2
ENSMUSG00000024474.8	1339.7	0.304491	0.18637	1.6338	0.102301	0.796734	protein_coding	Ik
ENSMUSG00000041846.16	1658.89	0.229515	0.140484	1.63375	0.102312	0.796734	protein_coding	Ppp4r3a
ENSMUSG00000033114.12	806.665	-0.20268	0.124096	-1.63326	0.102415	0.797104	protein_coding	Slc35d2
ENSMUSG00000046245.14	72.6735	0.842639	0.516034	1.63292	0.102487	0.797226	protein_coding	Pilra
ENSMUSG00000019731.14	1117.37	0.306131	0.187525	1.63248	0.102579	0.797503	protein_coding	Slc35e1
ENSMUSG00000000134.18	561.724	0.519401	0.318497	1.63079	0.102935	0.797783	protein_coding	Tfe3
ENSMUSG00000003623.5	14557.5	-0.234974	0.144114	-1.63048	0.103	0.797783	protein_coding	Crot
ENSMUSG00000021754.18	314.292	0.487485	0.298988	1.63045	0.103007	0.797783	protein_coding	Map3k1
ENSMUSG00000022756.18	14.0342	-0.997238	0.611557	-1.63065	0.102963	0.797783	protein_coding	Slc7a4
ENSMUSG00000029146.15	256.798	0.331642	0.203255	1.63166	0.102752	0.797783	protein_coding	Snx17
ENSMUSG00000044139.13	101.431	-0.443973	0.272053	-1.63194	0.102692	0.797783	protein_coding	Prss53
ENSMUSG00000047712.9	14.0148	0.945359	0.579722	1.63071	0.102951	0.797783	protein_coding	Ust
ENSMUSG00000107094.2	6.08479	-1.49265	0.916159	-1.62925	0.103261	0.799318	TEC	Gm43294
ENSMUSG00000020629.13	2374.75	-0.241897	0.14858	-1.62805	0.103513	0.800403	protein_coding	Adi1
ENSMUSG00000068566.14	486.977	0.403982	0.24812	1.62817	0.103489	0.800403	protein_coding	Myadm
ENSMUSG00000005034.16	950.765	-0.209829	0.128933	-1.62742	0.103647	0.800784	protein_coding	Prkacb
ENSMUSG00000035642.17	181.141	0.339876	0.208894	1.62703	0.103731	0.800784	protein_coding	Aamdc
ENSMUSG00000038370.7	52.527	-0.569582	0.350027	-1.62725	0.103683	0.800784	protein_coding	Pcp4l1
ENSMUSG00000052915.15	858.957	-0.224606	0.138123	-1.62613	0.103923	0.801828	protein_coding	Msl1
ENSMUSG00000017309.12	258.851	-0.343591	0.211536	-1.62427	0.104318	0.801837	protein_coding	Cd300lg
ENSMUSG00000031594.10	7838.17	1.39594	0.858898	1.62526	0.104106	0.801837	protein_coding	Fgl1
ENSMUSG00000034064.15	241.994	0.266272	0.163905	1.62456	0.104257	0.801837	protein_coding	Poglut1
ENSMUSG00000036278.8	470.246	-0.310401	0.190969	-1.6254	0.104078	0.801837	protein_coding	Macrod1
ENSMUSG00000038267.16	1803.69	-0.218014	0.134184	-1.62473	0.104219	0.801837	protein_coding	Slc22a23
ENSMUSG00000041515.11	98.4402	0.528043	0.325048	1.62451	0.104267	0.801837	protein_coding	Irf8
ENSMUSG00000078622.9	2091	0.245056	0.150808	1.62495	0.104173	0.801837	protein_coding	Ccdc47
ENSMUSG00000030031.15	48.948	0.785704	0.484053	1.62318	0.104551	0.803197	protein_coding	Kbtbd8
ENSMUSG00000107742.2	5.88351	-1.44293	0.889327	-1.6225	0.104697	0.803881	TEC	9530085L11Rik
ENSMUSG00000006281.9	350.917	0.442783	0.273279	1.62026	0.105177	0.80527	protein_coding	Tep1
ENSMUSG00000015745.10	73.5188	0.686364	0.423834	1.61942	0.105358	0.80527	protein_coding	Plekho1
ENSMUSG00000016239.12	41.9942	0.684592	0.422925	1.61871	0.10551	0.80527	protein_coding	Lonrf3
ENSMUSG00000021423.7	82.2837	0.635326	0.392304	1.61947	0.105345	0.80527	protein_coding	Ly86
ENSMUSG00000022637.12	142.997	-0.370089	0.228809	-1.61746	0.105779	0.80527	protein_coding	Cblb
ENSMUSG00000023809.11	34.3814	0.657873	0.406513	1.61833	0.105591	0.80527	protein_coding	Rps6ka2
ENSMUSG00000024026.14	9875.98	-0.246004	0.151929	-1.61921	0.105403	0.80527	protein_coding	Glo1
ENSMUSG00000024986.13	1387.58	0.6041	0.372939	1.61983	0.105268	0.80527	protein_coding	Hhex
ENSMUSG00000025544.14	3258.43	0.21032	0.130023	1.61755	0.105759	0.80527	protein_coding	Tm9sf2
ENSMUSG00000031782.16	1363.8	-0.212017	0.131038	-1.61798	0.105667	0.80527	protein_coding	Coq9
ENSMUSG00000032381.6	574.715	0.21802	0.134793	1.61744	0.105783	0.80527	protein_coding	Ciao2a
ENSMUSG00000034858.17	1562.63	-0.3519	0.217417	-1.61855	0.105544	0.80527	protein_coding	Atosa
ENSMUSG00000036330.13	74.0669	-0.638324	0.39423	-1.61917	0.105411	0.80527	protein_coding	Slc18a1
ENSMUSG00000039159.17	1895.02	-0.270143	0.16689	-1.61869	0.105514	0.80527	protein_coding	Ube2h
ENSMUSG00000041642.19	49.3028	0.537734	0.332387	1.61779	0.105707	0.80527	protein_coding	Kif21b
ENSMUSG00000054099.12	90.1476	-0.488206	0.301352	-1.62005	0.105221	0.80527	protein_coding	Slc25a40
ENSMUSG00000004633.18	559.366	-0.228464	0.141279	-1.61712	0.105853	0.805378	protein_coding	Chn2
ENSMUSG00000034930.17	138.843	0.468056	0.289553	1.61648	0.105992	0.806	protein_coding	Rtkn
ENSMUSG00000015363.14	1633.8	0.246826	0.152732	1.61607	0.106079	0.806233	protein_coding	Trabd
ENSMUSG00000022120.5	32.6911	0.61831	0.382784	1.6153	0.106246	0.806322	protein_coding	Obi1
ENSMUSG00000030782.18	27.6109	0.678679	0.420085	1.61557	0.106186	0.806322	protein_coding	Tgfb1i1
ENSMUSG00000038007.15	234.729	0.373183	0.23104	1.61523	0.10626	0.806322	protein_coding	Acer2
ENSMUSG00000025086.14	258.861	-0.307762	0.190578	-1.61489	0.106334	0.806454	protein_coding	Trub1
ENSMUSG00000078887.11	53.7561	0.716501	0.443778	1.61455	0.106409	0.806589	protein_coding	Gm6710
ENSMUSG00000035632.17	406.679	-0.286964	0.177826	-1.61374	0.106585	0.806636	protein_coding	Cnot3
ENSMUSG00000052609.10	692.072	-0.293576	0.181885	-1.61408	0.106511	0.806636	protein_coding	Plekhg3
ENSMUSG00000064294.13	18729.7	-0.279387	0.173116	-1.61387	0.106555	0.806636	protein_coding	Aox3
ENSMUSG00000021957.8	2238.73	-0.203951	0.126644	-1.61043	0.107303	0.808393	protein_coding	Tkt
ENSMUSG00000026434.13	1432.55	0.271469	0.168583	1.6103	0.107332	0.808393	protein_coding	Nucks1
ENSMUSG00000026656.16	908.321	-0.307752	0.19109	-1.61051	0.107287	0.808393	protein_coding	Fcgr2b
ENSMUSG00000026669.15	1146.45	-0.373283	0.231755	-1.61068	0.107249	0.808393	protein_coding	Mcm10
ENSMUSG00000027399.2	64.4099	0.609551	0.378382	1.61094	0.107192	0.808393	protein_coding	Il1a
ENSMUSG00000027708.15	1148.65	0.251081	0.155728	1.6123	0.106896	0.808393	protein_coding	Dcun1d1
ENSMUSG00000031808.8	68.3885	-0.522013	0.32411	-1.61061	0.107265	0.808393	protein_coding	Slc27a1
ENSMUSG00000033157.18	87.4032	0.403837	0.250831	1.60999	0.107399	0.808393	protein_coding	Abhd10
ENSMUSG00000042743.14	41.4926	-0.710021	0.4406	-1.61149	0.107074	0.808393	protein_coding	Sgtb
ENSMUSG00000042751.15	5.85894	-1.43832	0.892612	-1.61136	0.107101	0.808393	protein_coding	Nmnat2
ENSMUSG00000054619.8	4031.82	-0.223755	0.138995	-1.6098	0.107441	0.808393	protein_coding	Mettl7a1
ENSMUSG00000026170.7	8555.79	-0.20261	0.12591	-1.60917	0.107579	0.808507	protein_coding	Cyp27a1
ENSMUSG00000061175.13	507.837	-0.349238	0.217059	-1.60895	0.107627	0.808507	protein_coding	Fnip2
ENSMUSG00000086437.3	8.26559	-1.26523	0.786231	-1.60924	0.107564	0.808507	lncRNA	Gm13021
ENSMUSG00000057193.9	127.978	-0.35648	0.221638	-1.60839	0.107751	0.80901	protein_coding	Slc44a2
ENSMUSG00000004264.18	2140.79	-0.176638	0.109859	-1.60786	0.107865	0.809016	protein_coding	Phb2
ENSMUSG00000027670.5	24.5666	0.80386	0.499942	1.60791	0.107856	0.809016	protein_coding	Ocstamp
ENSMUSG00000023075.10	668.707	0.271085	0.168773	1.60621	0.108227	0.809599	protein_coding	Akirin1
ENSMUSG00000030870.13	808.586	0.392302	0.244173	1.60666	0.10813	0.809599	protein_coding	Ubfd1
ENSMUSG00000036975.6	137.14	-0.394	0.245166	-1.60707	0.108038	0.809599	protein_coding	Tmem177
ENSMUSG00000041044.10	331.427	-0.426535	0.265488	-1.60661	0.108141	0.809599	protein_coding	Lrit1
ENSMUSG00000079484.13	845.067	-0.245308	0.152724	-1.60622	0.108226	0.809599	protein_coding	Phyhd1
ENSMUSG00000097431.4	153.061	0.420459	0.261812	1.60595	0.108284	0.809599	lncRNA	Gm26782
ENSMUSG00000000916.16	141.619	-0.356847	0.222368	-1.60476	0.108546	0.809633	protein_coding	Nsun5
ENSMUSG00000021947.12	212.722	-0.311468	0.194029	-1.60527	0.108434	0.809633	protein_coding	Cryl1
ENSMUSG00000022148.17	125.915	0.625479	0.390266	1.6027	0.109001	0.809633	protein_coding	Fyb
ENSMUSG00000022184.9	185.17	0.387315	0.241653	1.60277	0.108985	0.809633	protein_coding	Fbxo4
ENSMUSG00000023068.17	1153.06	0.221972	0.138527	1.60237	0.109073	0.809633	protein_coding	Nus1
ENSMUSG00000024222.18	348.44	1.09006	0.680103	1.60278	0.108983	0.809633	protein_coding	Fkbp5
ENSMUSG00000029992.15	873.389	0.428718	0.267238	1.60425	0.108658	0.809633	protein_coding	Gfpt1
ENSMUSG00000030629.16	1474.12	-0.232818	0.145175	-1.60371	0.108779	0.809633	protein_coding	Zfand6
ENSMUSG00000030827.6	92.9849	-1.00833	0.629208	-1.60255	0.109035	0.809633	protein_coding	Fgf21
ENSMUSG00000031309.16	319.693	0.252574	0.157321	1.60547	0.108391	0.809633	protein_coding	Rps6ka3
ENSMUSG00000048120.17	96.987	0.654266	0.408216	1.60274	0.108992	0.809633	protein_coding	Entpd1
ENSMUSG00000070699.6	161.214	-0.307417	0.191857	-1.60232	0.109084	0.809633	protein_coding	Sars2
ENSMUSG00000078584.10	1329.01	-0.303431	0.189091	-1.60469	0.108563	0.809633	protein_coding	AU022252
ENSMUSG00000110791.2	7.99254	-1.33351	0.831495	-1.60375	0.108769	0.809633	TEC	Gm47508
ENSMUSG00000022584.15	9.73562	1.38316	0.863578	1.60167	0.109229	0.810289	protein_coding	Ly6c2
ENSMUSG00000009654.5	391.523	-0.371059	0.231897	-1.6001	0.109576	0.810393	protein_coding	Oit3
ENSMUSG00000019861.16	751.402	0.206705	0.129253	1.59923	0.10977	0.810393	protein_coding	Gopc
ENSMUSG00000020381.11	104.505	-0.49621	0.310318	-1.59904	0.109812	0.810393	protein_coding	Mrnip
ENSMUSG00000026113.18	310.277	0.258456	0.161621	1.59915	0.109787	0.810393	protein_coding	Inpp4a
ENSMUSG00000035041.9	4011.07	-0.236423	0.147841	-1.59917	0.109782	0.810393	protein_coding	Creb3l3
ENSMUSG00000040463.17	879.169	0.324237	0.202653	1.59996	0.109607	0.810393	protein_coding	Mybbp1a
ENSMUSG00000048856.10	8871.97	-0.441318	0.275938	-1.59934	0.109746	0.810393	protein_coding	Slc25a47
ENSMUSG00000069808.14	63.2856	0.515402	0.321985	1.6007	0.109443	0.810393	protein_coding	Tlcd3a
ENSMUSG00000073096.12	93.1984	0.494253	0.308898	1.60005	0.109587	0.810393	protein_coding	Lrrc61
ENSMUSG00000101678.4	10.1449	1.22502	0.765749	1.59977	0.10965	0.810393	protein_coding	Gm29609
ENSMUSG00000024737.3	125.016	0.473741	0.296381	1.59842	0.10995	0.810744	protein_coding	Slc15a3
ENSMUSG00000057367.13	434.385	0.382697	0.239438	1.59831	0.109974	0.810744	protein_coding	Birc2
ENSMUSG00000019979.13	61.1066	-0.642439	0.402032	-1.59798	0.110048	0.81087	protein_coding	Apaf1
ENSMUSG00000111013.3	89.1947	-0.735327	0.460285	-1.59755	0.110144	0.811158	lncRNA	Gm32468
ENSMUSG00000022210.8	1783.22	-0.290317	0.181808	-1.59684	0.110302	0.811827	protein_coding	Dhrs4
ENSMUSG00000037822.13	1442.81	0.21499	0.134653	1.59663	0.110349	0.811827	protein_coding	Smim14
ENSMUSG00000020471.12	154.843	0.321625	0.20156	1.59567	0.110562	0.812455	protein_coding	Pold2
ENSMUSG00000021238.12	8638.37	-0.255729	0.16031	-1.59522	0.110664	0.812455	protein_coding	Aldh6a1
ENSMUSG00000031465.7	12.1556	1.02531	0.642555	1.59568	0.11056	0.812455	protein_coding	Angpt2
ENSMUSG00000040740.8	64.5304	-0.745832	0.467476	-1.59544	0.110613	0.812455	protein_coding	Slc25a34
ENSMUSG00000082065.2	11.8239	-1.24237	0.778929	-1.59497	0.110719	0.812455	unprocessed_pseudogene	Mup-ps14
ENSMUSG00000022205.16	777.513	0.23099	0.144928	1.59382	0.110975	0.812456	protein_coding	Sub1
ENSMUSG00000024338.16	371.179	0.390791	0.245074	1.59458	0.110805	0.812456	protein_coding	Psmb8
ENSMUSG00000035158.16	96.1014	0.538465	0.337792	1.59407	0.11092	0.812456	protein_coding	Mitf
ENSMUSG00000051335.7	70.568	0.719036	0.451248	1.59344	0.111062	0.812456	protein_coding	Gfod1
ENSMUSG00000051435.12	24.7362	0.921107	0.577861	1.594	0.110937	0.812456	protein_coding	Fhad1
ENSMUSG00000096768.9	366.114	0.489087	0.306895	1.59366	0.111012	0.812456	lncRNA	Gm47283
ENSMUSG00000059689.16	176.422	-0.330251	0.207571	-1.59103	0.111603	0.815321	protein_coding	Zfp637
ENSMUSG00000062017.16	10.4411	-1.207	0.758458	-1.59139	0.111522	0.815321	protein_coding	Abca14
ENSMUSG00000066042.5	28.4686	-0.731899	0.460061	-1.59087	0.111638	0.815321	protein_coding	Med18
ENSMUSG00000073557.13	155.932	-0.321302	0.201991	-1.59068	0.111682	0.815321	protein_coding	Ppp1r12b
ENSMUSG00000039221.11	332.964	0.295196	0.18572	1.58947	0.111955	0.815637	protein_coding	Rpl22l1
ENSMUSG00000041629.8	251.913	0.276508	0.173935	1.58972	0.111898	0.815637	protein_coding	Fam104a
ENSMUSG00000045502.7	10.8553	1.81472	1.14169	1.5895	0.111948	0.815637	protein_coding	Hcar2
ENSMUSG00000073471.4	217.371	0.276858	0.174175	1.58954	0.11194	0.815637	protein_coding	Rsph3a
ENSMUSG00000005413.9	348.95	0.451417	0.284518	1.5866	0.112602	0.816354	protein_coding	Hmox1
ENSMUSG00000020133.9	179.487	-0.330152	0.207844	-1.58846	0.112183	0.816354	protein_coding	2310011J03Rik
ENSMUSG00000021079.17	384.368	-0.276834	0.174504	-1.5864	0.112648	0.816354	protein_coding	Timm9
ENSMUSG00000022982.11	10883.9	-0.168382	0.106106	-1.58692	0.112531	0.816354	protein_coding	Sod1
ENSMUSG00000029408.14	33.6588	-0.685067	0.431642	-1.58712	0.112486	0.816354	protein_coding	Abcb9
ENSMUSG00000032064.18	387.052	-0.561948	0.353908	-1.58784	0.112323	0.816354	protein_coding	Dixdc1
ENSMUSG00000036934.10	110.589	0.393034	0.247651	1.58705	0.112501	0.816354	protein_coding	4921524J17Rik
ENSMUSG00000039640.8	1294.33	-0.191131	0.1205	-1.58615	0.112704	0.816354	protein_coding	Mrpl12
ENSMUSG00000040785.20	432.265	-0.399523	0.251938	-1.5858	0.112785	0.816354	protein_coding	Ttc3
ENSMUSG00000043099.6	42.1221	0.553816	0.349248	1.58574	0.112798	0.816354	protein_coding	Hic1
ENSMUSG00000049414.8	7.11571	-6.20716	3.91275	-1.5864	0.11265	0.816354	processed_pseudogene	Gm5417
ENSMUSG00000104660.2	6.49096	6.20647	3.91392	1.58574	0.112798	0.816354	TEC	Gm43601
ENSMUSG00000120097.1	5.65323	-1.49224	0.940918	-1.58594	0.112753	0.816354	lncRNA	ENSMUSG00000120097
ENSMUSG00000027340.16	448.046	-0.31848	0.200939	-1.58496	0.112976	0.816397	protein_coding	Slc23a2
ENSMUSG00000030968.4	212.235	-0.34825	0.219656	-1.58543	0.112868	0.816397	protein_coding	Pdilt
ENSMUSG00000054733.10	2130.74	-0.196043	0.123676	-1.58513	0.112936	0.816397	protein_coding	Msra
ENSMUSG00000015668.14	255.686	0.308423	0.194733	1.58383	0.113233	0.817052	protein_coding	Pdzd11
ENSMUSG00000024137.10	125.206	0.512673	0.323734	1.58362	0.113279	0.817052	protein_coding	E4f1
ENSMUSG00000035992.16	794.425	-0.247496	0.156247	-1.58401	0.113191	0.817052	protein_coding	Fnip1
ENSMUSG00000087579.9	1353.91	-0.953509	0.602134	-1.58355	0.113296	0.817052	lncRNA	Hectd2os
ENSMUSG00000042605.17	1222.49	-0.269551	0.170253	-1.58324	0.113368	0.817154	protein_coding	Atxn2
ENSMUSG00000002032.18	564.516	-0.28031	0.177111	-1.58268	0.113494	0.817371	protein_coding	Tmem25
ENSMUSG00000002658.10	318.122	0.367307	0.233197	1.5751	0.115234	0.817371	protein_coding	Gtf2f1
ENSMUSG00000006378.16	1226.93	-0.207385	0.131213	-1.58052	0.113987	0.817371	protein_coding	Gcat
ENSMUSG00000009575.15	726.717	0.244443	0.15488	1.57827	0.114503	0.817371	protein_coding	Cbx5
ENSMUSG00000011960.13	620.094	0.283484	0.179815	1.57653	0.114904	0.817371	protein_coding	Ccnt1
ENSMUSG00000016028.12	491.559	0.44947	0.284027	1.58249	0.113538	0.817371	protein_coding	Celsr1
ENSMUSG00000016257.16	540.542	0.27298	0.173072	1.57726	0.114735	0.817371	protein_coding	Prelid3b
ENSMUSG00000017843.15	972.358	0.199267	0.126348	1.57713	0.114765	0.817371	protein_coding	Ppp2r5c
ENSMUSG00000021906.15	436.894	0.251503	0.159261	1.57919	0.114293	0.817371	protein_coding	Oxnad1
ENSMUSG00000026074.16	227.263	0.378094	0.239305	1.57996	0.114115	0.817371	protein_coding	Map4k4
ENSMUSG00000027227.8	21887.9	-0.261797	0.165657	-1.58036	0.114024	0.817371	protein_coding	Sord
ENSMUSG00000027546.16	949.984	-0.303685	0.192338	-1.57891	0.114357	0.817371	protein_coding	Atp9a
ENSMUSG00000027879.10	1086.26	0.304432	0.192786	1.57912	0.114309	0.817371	protein_coding	Sec22b
ENSMUSG00000028923.15	131.403	0.505702	0.319807	1.58127	0.113816	0.817371	protein_coding	Necap2
ENSMUSG00000029009.18	371.914	0.434	0.274806	1.57929	0.114268	0.817371	protein_coding	Mthfr
ENSMUSG00000029776.12	5607.62	-0.216481	0.137077	-1.57926	0.114276	0.817371	protein_coding	Hibadh
ENSMUSG00000031604.11	4073.83	0.297664	0.188933	1.5755	0.115141	0.817371	protein_coding	Msmo1
ENSMUSG00000032641.19	41.8585	-0.535942	0.339823	-1.57712	0.114768	0.817371	protein_coding	Gpr19
ENSMUSG00000032892.15	19.7791	0.781865	0.494894	1.57986	0.114139	0.817371	protein_coding	Rangrf
ENSMUSG00000033184.15	2633.77	0.282417	0.179228	1.57574	0.115086	0.817371	protein_coding	Tmed7
ENSMUSG00000034266.7	6.85061	1.37355	0.868531	1.58146	0.113772	0.817371	protein_coding	Batf
ENSMUSG00000034271.17	26.3365	0.961681	0.61048	1.57529	0.11519	0.817371	protein_coding	Jdp2
[truncated: 14,498 more rows]
