# Supplementary material for: Loss of ADAM29 does not affect viability and fertility in mice but improves wound healing
Source: iScience. 2024 May 29;27(6):110135. doi: 10.1016/j.isci.2024.110135 (PMC11223086; doi:10.1016/j.isci.2024.110135)
Supplement: Table S2. GSEA results using Hallmark as gene sets (S2A) and GO Biological Processes (S2B) as gene sets (Adam29 knock-out vs. Adam29 wild-type), related to Figure 4 [file mmc3.xlsx]

## Sheet: Supp. Table S2A
Table S2A. GSEA results using Hallmark as gene sets (Adam29 knock-out vs. Adam29 wild-type). Related to Figure 4.
NAME	SIZE	ES	NES	NOM p-val	FDR q-val	FWER p-val	RANK AT MAX	LEADING EDGE
HALLMARK_UNFOLDED_PROTEIN_RESPONSE	108	0.868993	1.72973	0	0	0	853	tags=24%, list=6%, signal=25%
HALLMARK_ALLOGRAFT_REJECTION	143	0.820816	1.65362	0	0.00207915	0.003	1837	tags=34%, list=13%, signal=38%
HALLMARK_INTERFERON_GAMMA_RESPONSE	173	0.779372	1.62596	0.00210084	0.00625161	0.013	1901	tags=34%, list=13%, signal=38%
HALLMARK_MYC_TARGETS_V2	56	0.795846	1.45467	0.0214844	0.128738	0.28	1745	tags=23%, list=12%, signal=26%
HALLMARK_INTERFERON_ALPHA_RESPONSE	90	0.77048	1.45399	0.0119522	0.1036	0.282	1796	tags=31%, list=13%, signal=35%
HALLMARK_MYC_TARGETS_V1	194	0.685475	1.44669	0.00643777	0.094788	0.306	1552	tags=15%, list=11%, signal=17%
HALLMARK_E2F_TARGETS	182	0.67934	1.43319	0.00817996	0.0982075	0.355	1447	tags=9%, list=10%, signal=10%
HALLMARK_APOPTOSIS	141	0.697574	1.42395	0.0168067	0.0977145	0.395	1508	tags=26%, list=11%, signal=29%
HALLMARK_ANDROGEN_RESPONSE	89	0.742812	1.42386	0.0285714	0.0870042	0.395	1089	tags=25%, list=8%, signal=27%
HALLMARK_MTORC1_SIGNALING	191	0.671402	1.41763	0.0113895	0.0852038	0.424	1478	tags=25%, list=10%, signal=28%
HALLMARK_APICAL_SURFACE	33	0.84067	1.40368	0.0321932	0.0926324	0.478	931	tags=21%, list=7%, signal=23%
HALLMARK_COMPLEMENT	160	0.65731	1.35046	0.0338266	0.154504	0.714	1339	tags=21%, list=9%, signal=23%
HALLMARK_TNFA_SIGNALING_VIA_NFKB	162	0.640992	1.32398	0.0512295	0.184477	0.801	1059	tags=32%, list=7%, signal=34%
HALLMARK_INFLAMMATORY_RESPONSE	139	0.650688	1.3132	0.0679406	0.190622	0.835	1311	tags=30%, list=9%, signal=33%
HALLMARK_TGF_BETA_SIGNALING	52	0.737209	1.31216	0.116327	0.180009	0.839	834	tags=12%, list=6%, signal=12%
HALLMARK_APICAL_JUNCTION	149	0.634695	1.30877	0.0487288	0.173394	0.847	1036	tags=13%, list=7%, signal=14%
HALLMARK_IL6_JAK_STAT3_SIGNALING	67	0.696156	1.29099	0.109127	0.190864	0.886	1311	tags=30%, list=9%, signal=33%
HALLMARK_IL2_STAT5_SIGNALING	167	0.613988	1.24633	0.0892019	0.248896	0.953	1324	tags=15%, list=9%, signal=16%
HALLMARK_G2M_CHECKPOINT	174	0.592955	1.24203	0.0907217	0.242221	0.957	1524	tags=11%, list=11%, signal=12%
HALLMARK_ANGIOGENESIS	27	0.756305	1.22609	0.203358	0.255401	0.966	560	tags=15%, list=4%, signal=15%
HALLMARK_ESTROGEN_RESPONSE_EARLY	160	0.573262	1.18365	0.171079	0.322705	0.989	1067	tags=20%, list=7%, signal=21%
HALLMARK_ESTROGEN_RESPONSE_LATE	147	0.570313	1.16691	0.183406	0.338162	0.994	1071	tags=20%, list=8%, signal=21%
HALLMARK_DNA_REPAIR	145	0.568563	1.1642	0.17759	0.328053	0.994	1740	tags=12%, list=12%, signal=14%
HALLMARK_CHOLESTEROL_HOMEOSTASIS	70	0.610683	1.14052	0.241803	0.356201	0.997	1449	tags=33%, list=10%, signal=36%
HALLMARK_PROTEIN_SECRETION	91	0.593642	1.13158	0.246939	0.359625	0.998	2052	tags=25%, list=14%, signal=29%
HALLMARK_COAGULATION	116	0.555348	1.11033	0.244259	0.387063	0.999	1643	tags=22%, list=12%, signal=25%
HALLMARK_KRAS_SIGNALING_UP	151	0.540035	1.09401	0.295011	0.404007	0.999	1451	tags=22%, list=10%, signal=24%
HALLMARK_UV_RESPONSE_UP	131	0.527482	1.06345	0.336226	0.447915	1	1030	tags=15%, list=7%, signal=15%
HALLMARK_PANCREAS_BETA_CELLS	16	0.703216	1.04973	0.448405	0.461331	1	569	tags=19%, list=4%, signal=20%
HALLMARK_GLYCOLYSIS	172	0.498399	1.03374	0.361656	0.477426	1	1133	tags=13%, list=8%, signal=14%
HALLMARK_PI3K_AKT_MTOR_SIGNALING	96	0.523366	1.01067	0.422594	0.509405	1	1006	tags=13%, list=7%, signal=13%
HALLMARK_WNT_BETA_CATENIN_SIGNALING	34	0.584582	0.995558	0.47025	0.525168	1	1207	tags=15%, list=8%, signal=16%
HALLMARK_HYPOXIA	165	0.479842	0.984201	0.473461	0.533704	1	1413	tags=16%, list=10%, signal=17%
HALLMARK_MITOTIC_SPINDLE	190	0.422955	0.892691	0.69697	0.715332	1	934	tags=6%, list=7%, signal=7%
HALLMARK_NOTCH_SIGNALING	32	0.506643	0.847584	0.698795	0.801118	1	1546	tags=19%, list=11%, signal=21%
HALLMARK_P53_PATHWAY	177	0.383962	0.800692	0.910638	0.888151	1	1075	tags=10%, list=8%, signal=10%
HALLMARK_REACTIVE_OXIGEN_SPECIES_PATHWAY	47	0.385663	0.695408	0.943867	0.981829	1	983	tags=9%, list=7%, signal=9%
HALLMARK_EPITHELIAL_MESENCHYMAL_TRANSITION	153	-0.403318	-0.817326	0.84913	0.807359	1	432	tags=5%, list=3%, signal=5%
HALLMARK_SPERMATOGENESIS	68	-0.451919	-0.830143	0.721063	0.844712	1	770	tags=4%, list=5%, signal=5%
HALLMARK_HEDGEHOG_SIGNALING	25	-0.548597	-0.87938	0.624733	0.801122	1	1277	tags=16%, list=9%, signal=18%
HALLMARK_HEME_METABOLISM	166	-0.438878	-0.8894	0.678846	0.856934	1	991	tags=10%, list=7%, signal=10%
HALLMARK_UV_RESPONSE_DN	132	-0.484174	-0.956457	0.533333	0.761796	1	1049	tags=16%, list=7%, signal=17%
HALLMARK_KRAS_SIGNALING_DN	76	-0.54272	-1.00604	0.452158	0.713005	1	437	tags=9%, list=3%, signal=9%
HALLMARK_MYOGENESIS	131	-0.657421	-1.27367	0.0962264	0.196406	0.939	312	tags=6%, list=2%, signal=6%
HALLMARK_FATTY_ACID_METABOLISM	138	-0.745322	-1.4561	0.00386847	0.0331592	0.324	709	tags=22%, list=5%, signal=23%
HALLMARK_OXIDATIVE_PHOSPHORYLATION	194	-0.721435	-1.4591	0.0039604	0.0382877	0.314	1828	tags=23%, list=13%, signal=26%
HALLMARK_PEROXISOME	91	-0.789816	-1.49401	0.0152672	0.0279569	0.201	1181	tags=31%, list=8%, signal=33%
HALLMARK_ADIPOGENESIS	192	-0.732595	-1.49777	0.0037037	0.0353358	0.193	1334	tags=26%, list=9%, signal=28%
HALLMARK_BILE_ACID_METABOLISM	105	-0.811993	-1.55174	0.00582524	0.0178378	0.068	936	tags=32%, list=7%, signal=34%
HALLMARK_XENOBIOTIC_METABOLISM	186	-0.774398	-1.5701	0.00375235	0.024585	0.047	643	tags=18%, list=5%, signal=18%

## Sheet: Supp. Table S2B
Table S2B. GSEA results using GO Biological Processes as gene sets (Adam29 knock-out vs. Adam29 wild-type). Related to Figure 4.
NAME	SIZE	ES	NES	NOM p-val	FDR q-val	FWER p-val	RANK AT MAX	LEADING EDGE
GOBP_RESPONSE_TO_TOPOLOGICALLY_INCORRECT_PROTEIN	130	0.856037	1.73266	0	0.00231173	0.002	832	tags=19%, list=6%, signal=20%
GOBP_LEUKOCYTE_CHEMOTAXIS	155	0.840182	1.72461	0	0.00174269	0.003	1141	tags=24%, list=8%, signal=26%
GOBP_MYELOID_LEUKOCYTE_MIGRATION	165	0.829328	1.71369	0	0.00272022	0.007	1339	tags=25%, list=9%, signal=27%
GOBP_GRANULOCYTE_MIGRATION	102	0.859573	1.70113	0	0.00410699	0.014	1141	tags=32%, list=8%, signal=35%
GOBP_LEUKOCYTE_MIGRATION	265	0.789675	1.7002	0	0.003517	0.015	1141	tags=19%, list=8%, signal=20%
GOBP_RESPONSE_TO_UNFOLDED_PROTEIN	107	0.856939	1.69974	0	0.00293084	0.015	832	tags=22%, list=6%, signal=24%
GOBP_GRANULOCYTE_CHEMOTAXIS	82	0.88343	1.69028	0	0.00317204	0.019	1141	tags=34%, list=8%, signal=37%
GOBP_CELLULAR_RESPONSE_TO_TOPOLOGICALLY_INCORRECT_PROTEIN	105	0.844464	1.67728	0	0.00497001	0.033	824	tags=17%, list=6%, signal=18%
GOBP_POSITIVE_REGULATION_OF_LEUKOCYTE_MIGRATION	116	0.84256	1.67144	0	0.00611624	0.045	1062	tags=23%, list=7%, signal=25%
GOBP_REGULATION_OF_LEUKOCYTE_CHEMOTAXIS	87	0.859139	1.66952	0	0.00609016	0.05	1062	tags=25%, list=7%, signal=27%
GOBP_NEUTROPHIL_MIGRATION	83	0.859386	1.65404	0.00204499	0.0114862	0.1	1141	tags=34%, list=8%, signal=36%
GOBP_POSITIVE_REGULATION_OF_CHEMOTAXIS	106	0.838132	1.64799	0	0.0133504	0.122	1062	tags=23%, list=7%, signal=24%
GOBP_PROTEIN_FOLDING	147	0.812109	1.64489	0.002079	0.0134977	0.134	1071	tags=21%, list=8%, signal=23%
GOBP_NEUTROPHIL_CHEMOTAXIS	65	0.886539	1.64123	0	0.0141285	0.149	1141	tags=35%, list=8%, signal=38%
GOBP_REGULATION_OF_LEUKOCYTE_MIGRATION	169	0.789097	1.63859	0	0.0141281	0.16	1062	tags=18%, list=7%, signal=19%
GOBP_MONONUCLEAR_CELL_MIGRATION	128	0.816827	1.62851	0	0.0188907	0.226	1062	tags=19%, list=7%, signal=20%
GOBP_CELLULAR_RESPONSE_TO_UNFOLDED_PROTEIN	84	0.842643	1.62673	0.00194932	0.0188097	0.238	824	tags=20%, list=6%, signal=21%
GOBP_GLYCOPROTEIN_METABOLIC_PROCESS	275	0.726415	1.60872	0	0.0347262	0.409	1005	tags=11%, list=7%, signal=12%
GOBP_REGULATION_OF_MONONUCLEAR_CELL_MIGRATION	89	0.842975	1.6052	0.00428265	0.0370571	0.449	1062	tags=20%, list=7%, signal=22%
GOBP_POSITIVE_REGULATION_OF_LEUKOCYTE_CHEMOTAXIS	69	0.870801	1.6006	0.00204499	0.0407813	0.502	1062	tags=30%, list=7%, signal=33%
GOBP_GLYCOPROTEIN_BIOSYNTHETIC_PROCESS	217	0.740614	1.57501	0	0.0863743	0.781	1005	tags=12%, list=7%, signal=12%
GOBP_POSITIVE_REGULATION_OF_AXONOGENESIS	80	0.841117	1.5739	0	0.0853906	0.79	279	tags=6%, list=2%, signal=6%
GOBP_POSITIVE_REGULATION_OF_AXON_EXTENSION	47	0.887313	1.57249	0	0.0850393	0.804	77	tags=6%, list=1%, signal=6%
GOBP_ENDOPLASMIC_RETICULUM_UNFOLDED_PROTEIN_RESPONSE	66	0.852313	1.56863	0	0.0908376	0.837	824	tags=21%, list=6%, signal=22%
GOBP_CELL_CHEMOTAXIS	205	0.752042	1.55981	0.00221239	0.111155	0.903	1169	tags=21%, list=8%, signal=23%
GOBP_EXTRINSIC_APOPTOTIC_SIGNALING_PATHWAY_VIA_DEATH_DOMAIN_RECEPTORS	74	0.82708	1.55612	0.00200401	0.116491	0.928	1030	tags=16%, list=7%, signal=17%
GOBP_REGULATION_OF_GRANULOCYTE_CHEMOTAXIS	40	0.905475	1.55527	0.00192678	0.114518	0.929	998	tags=35%, list=7%, signal=38%
GOBP_HUMORAL_IMMUNE_RESPONSE_MEDIATED_BY_CIRCULATING_IMMUNOGLOBULIN	42	0.895261	1.55266	0	0.118978	0.944	924	tags=36%, list=6%, signal=38%
GOBP_CHAPERONE_MEDIATED_PROTEIN_FOLDING	57	0.860015	1.55163	0.00772201	0.118438	0.951	1286	tags=28%, list=9%, signal=31%
GOBP_ERAD_PATHWAY	94	0.802932	1.54872	0.00419287	0.122598	0.959	824	tags=16%, list=6%, signal=17%
GOBP_INTRACELLULAR_IRON_ION_HOMEOSTASIS	57	0.855268	1.54241	0.00206186	0.138899	0.974	1165	tags=23%, list=8%, signal=25%
GOBP_TRANSLATIONAL_INITIATION	103	0.798418	1.54203	0	0.135514	0.975	1976	tags=27%, list=14%, signal=31%
GOBP_GLYCOSYLATION	172	0.74338	1.54166	0.00412371	0.13305	0.978	1005	tags=13%, list=7%, signal=14%
GOBP_ANTIMICROBIAL_HUMORAL_RESPONSE	56	0.851254	1.52986	0.00201613	0.173032	0.997	825	tags=30%, list=6%, signal=32%
GOBP_PROTEIN_EXIT_FROM_ENDOPLASMIC_RETICULUM	41	0.875801	1.52971	0.00613497	0.168458	0.997	1199	tags=24%, list=8%, signal=27%
GOBP_DETECTION_OF_BIOTIC_STIMULUS	26	0.932728	1.52752	0.00372439	0.172158	0.998	494	tags=23%, list=3%, signal=24%
GOBP_REGULATION_OF_LAMELLIPODIUM_ASSEMBLY	34	0.894212	1.52714	0.00386847	0.168962	0.998	233	tags=12%, list=2%, signal=12%
GOBP_HUMORAL_IMMUNE_RESPONSE	127	0.753199	1.52471	0.0043384	0.174623	0.998	967	tags=29%, list=7%, signal=31%
GOBP_NEGATIVE_REGULATION_OF_NF_KAPPAB_TRANSCRIPTION_FACTOR_ACTIVITY	71	0.814712	1.52434	0.00424628	0.171862	0.998	590	tags=13%, list=4%, signal=13%
GOBP_PROTEIN_N_LINKED_GLYCOSYLATION	55	0.85263	1.52113	0.00380952	0.179746	0.999	499	tags=16%, list=4%, signal=17%
GOBP_RESPONSE_TO_HEAT	75	0.809902	1.52016	0.00617284	0.179432	0.999	1030	tags=24%, list=7%, signal=26%
GOBP_POSITIVE_REGULATION_OF_LEUKOCYTE_MEDIATED_IMMUNITY	119	0.754648	1.51747	0.00206186	0.186585	1	1309	tags=20%, list=9%, signal=22%
GOBP_LYMPHOCYTE_MIGRATION	75	0.814691	1.51687	0.00590551	0.184868	1	1062	tags=20%, list=7%, signal=21%
GOBP_MACROPHAGE_MIGRATION	51	0.862245	1.51394	0.00393701	0.19376	1	1300	tags=24%, list=9%, signal=26%
GOBP_POSITIVE_REGULATION_OF_MONONUCLEAR_CELL_MIGRATION	51	0.837688	1.50667	0.00826446	0.22217	1	1339	tags=25%, list=9%, signal=28%
GOBP_MYELOID_LEUKOCYTE_DIFFERENTIATION	204	0.713494	1.50592	0.00217865	0.220918	1	1117	tags=16%, list=8%, signal=17%
GOBP_TYPE_I_INTERFERON_PRODUCTION	104	0.765827	1.50588	0.01002	0.216391	1	975	tags=15%, list=7%, signal=16%
GOBP_POSITIVE_REGULATION_OF_TELOMERASE_ACTIVITY	29	0.915379	1.50163	0.00808081	0.231527	1	22	tags=7%, list=0%, signal=7%
GOBP_RESPONSE_TO_CHEMOKINE	49	0.838495	1.49886	0.0178218	0.239591	1	1405	tags=22%, list=10%, signal=25%
GOBP_PROTEIN_MATURATION	286	0.675247	1.49666	0	0.245523	1	985	tags=12%, list=7%, signal=12%
GOBP_RESPONSE_TO_MOLECULE_OF_BACTERIAL_ORIGIN	233	0.699858	1.4965	0.00431965	0.241517	1	1006	tags=21%, list=7%, signal=23%
GOBP_REGULATION_OF_STRESS_ACTIVATED_PROTEIN_KINASE_SIGNALING_CASCADE	162	0.719888	1.4953	0.00419287	0.242525	1	1324	tags=14%, list=9%, signal=15%
GOBP_LIPOPOLYSACCHARIDE_MEDIATED_SIGNALING_PATHWAY	58	0.834239	1.49476	0.00387597	0.240293	1	1850	tags=28%, list=13%, signal=32%
GOBP_SOMATIC_STEM_CELL_POPULATION_MAINTENANCE	62	0.816896	1.49329	0.0157791	0.242926	1	244	tags=5%, list=2%, signal=5%
GOBP_INTRACELLULAR_MONOATOMIC_ION_HOMEOSTASIS	364	0.671052	1.49326	0.00224215	0.238659	1	1650	tags=17%, list=12%, signal=19%
GOBP_REGULATION_OF_LAMELLIPODIUM_ORGANIZATION	42	0.857752	1.49324	0.0156863	0.234501	1	312	tags=12%, list=2%, signal=12%
GOBP_HETEROTYPIC_CELL_CELL_ADHESION	44	0.854349	1.49215	0.0183824	0.235968	1	971	tags=34%, list=7%, signal=36%
GOBP_RESPONSE_TO_VIRUS	293	0.682183	1.49005	0	0.242628	1	1523	tags=17%, list=11%, signal=19%
GOBP_POSITIVE_REGULATION_OF_STRESS_ACTIVATED_PROTEIN_KINASE_SIGNALING_CASCADE	105	0.750687	1.48894	0.00627615	0.244016	1	1324	tags=17%, list=9%, signal=19%
GOBP_CELLULAR_RESPONSE_TO_VIRUS	38	0.87792	1.48838	0.00974659	0.242663	1	1175	tags=16%, list=8%, signal=17%
GOBP_POSITIVE_REGULATION_OF_B_CELL_MEDIATED_IMMUNITY	37	0.889612	1.488	0.00598802	0.240516	1	924	tags=16%, list=6%, signal=17%
GOBP_REGULATION_OF_EXTRINSIC_APOPTOTIC_SIGNALING_PATHWAY_VIA_DEATH_DOMAIN_RECEPTORS	45	0.853513	1.48791	0.00394477	0.237109	1	1030	tags=27%, list=7%, signal=29%
GOBP_SEQUESTERING_OF_CALCIUM_ION	85	0.785309	1.48739	0.0122449	0.236025	1	1792	tags=25%, list=13%, signal=28%
GOBP_DOPAMINERGIC_NEURON_DIFFERENTIATION	25	0.919955	1.48625	0.00187266	0.23747	1	244	tags=12%, list=2%, signal=12%
GOBP_CYTOKINE_MEDIATED_SIGNALING_PATHWAY	300	0.675092	1.48612	0.00674157	0.234432	1	1303	tags=18%, list=9%, signal=19%
GOBP_RESPONSE_TO_ENDOPLASMIC_RETICULUM_STRESS	227	0.692279	1.48601	0.0041841	0.23145	1	976	tags=18%, list=7%, signal=19%
GOBP_POSITIVE_REGULATION_OF_ADAPTIVE_IMMUNE_RESPONSE	112	0.74345	1.48438	0.0116732	0.235714	1	1309	tags=18%, list=9%, signal=20%
GOBP_NEGATIVE_REGULATION_OF_TUMOR_NECROSIS_FACTOR_SUPERFAMILY_CYTOKINE_PRODUCTION	51	0.825621	1.48351	0.0124224	0.236263	1	1460	tags=29%, list=10%, signal=33%
GOBP_PROTEIN_LOCALIZATION_TO_ENDOPLASMIC_RETICULUM	69	0.796925	1.48292	0.014553	0.235566	1	1430	tags=26%, list=10%, signal=29%
GOBP_PROTEIN_INSERTION_INTO_MEMBRANE	51	0.830537	1.4825	0.00761905	0.233931	1	976	tags=14%, list=7%, signal=15%
GOBP_P38MAPK_CASCADE	44	0.853645	1.48202	0.00988142	0.232934	1	1324	tags=18%, list=9%, signal=20%
GOBP_CHAPERONE_COFACTOR_DEPENDENT_PROTEIN_REFOLDING	29	0.901251	1.47919	0.0133333	0.242778	1	163	tags=10%, list=1%, signal=10%
GOBP_LAMELLIPODIUM_ORGANIZATION	80	0.768598	1.47876	0.0170213	0.24145	1	1576	tags=15%, list=11%, signal=17%
GOBP_MACROPHAGE_CHEMOTAXIS	34	0.871232	1.47528	0.0130112	0.254509	1	1246	tags=29%, list=9%, signal=32%
GOBP_LAMELLIPODIUM_ASSEMBLY	64	0.799243	1.47067	0.0143443	0.27449	1	1576	tags=16%, list=11%, signal=17%
GOBP_COMPLEMENT_ACTIVATION_CLASSICAL_PATHWAY	30	0.898701	1.47064	0.00782779	0.271034	1	890	tags=30%, list=6%, signal=32%
GOBP_REGULATION_OF_MACROPHAGE_MIGRATION	39	0.852293	1.46868	0.0205607	0.277074	1	1300	tags=23%, list=9%, signal=25%
GOBP_TAIL_ANCHORED_MEMBRANE_PROTEIN_INSERTION_INTO_ER_MEMBRANE	17	0.952535	1.46829	0	0.275479	1	10	tags=6%, list=0%, signal=6%
GOBP_IRON_ION_HOMEOSTASIS	72	0.775894	1.46422	0.0275049	0.292481	1	1165	tags=21%, list=8%, signal=23%
GOBP_PROTEIN_PROCESSING	215	0.682504	1.46401	0	0.290025	1	879	tags=12%, list=6%, signal=13%
GOBP_PHAGOCYTOSIS	197	0.697084	1.46239	0.010917	0.295005	1	975	tags=22%, list=7%, signal=23%
GOBP_CELLULAR_RESPONSE_TO_TYPE_II_INTERFERON	94	0.75597	1.46173	0.0159046	0.295362	1	975	tags=19%, list=7%, signal=20%
GOBP_REGULATION_OF_NEUTROPHIL_CHEMOTAXIS	25	0.907325	1.46026	0.00387597	0.299838	1	908	tags=32%, list=6%, signal=34%
GOBP_REGULATION_OF_NEUTROPHIL_MIGRATION	37	0.87206	1.45932	0.00948767	0.301761	1	994	tags=32%, list=7%, signal=35%
GOBP_REGULATION_OF_CHEMOTAXIS	162	0.709274	1.45908	0.0104167	0.299466	1	1355	tags=20%, list=10%, signal=22%
GOBP_REGULATION_OF_INTRINSIC_APOPTOTIC_SIGNALING_PATHWAY_IN_RESPONSE_TO_DNA_DAMAGE	37	0.85449	1.45734	0.02	0.304727	1	835	tags=14%, list=6%, signal=14%
GOBP_ENDOPLASMIC_RETICULUM_TO_GOLGI_VESICLE_MEDIATED_TRANSPORT	115	0.738796	1.45702	0.0140562	0.302672	1	1438	tags=22%, list=10%, signal=24%
GOBP_RESPONSE_TO_MISFOLDED_PROTEIN	25	0.895589	1.45694	0.011583	0.29966	1	7	tags=4%, list=0%, signal=4%
GOBP_UBIQUITIN_DEPENDENT_ERAD_PATHWAY	72	0.781032	1.4565	0.0214844	0.298758	1	976	tags=21%, list=7%, signal=22%
GOBP_ENDOPLASMIC_RETICULUM_TO_CYTOSOL_TRANSPORT	26	0.907587	1.4552	0.0141414	0.30207	1	788	tags=19%, list=6%, signal=20%
GOBP_TUMOR_NECROSIS_FACTOR_SUPERFAMILY_CYTOKINE_PRODUCTION	153	0.715517	1.45415	0.0140845	0.305051	1	1513	tags=28%, list=11%, signal=31%
GOBP_REGULATION_OF_P38MAPK_CASCADE	34	0.870659	1.45347	0.0182186	0.305323	1	1324	tags=24%, list=9%, signal=26%
GOBP_POSITIVE_REGULATION_OF_LAMELLIPODIUM_ASSEMBLY	25	0.90389	1.45245	0.0152091	0.307776	1	233	tags=16%, list=2%, signal=16%
GOBP_POSITIVE_REGULATION_OF_COLLAGEN_METABOLIC_PROCESS	30	0.877336	1.45196	0.0214425	0.306999	1	674	tags=17%, list=5%, signal=17%
GOBP_EPITHELIAL_CELL_APOPTOTIC_PROCESS	119	0.728752	1.45087	0.022869	0.309745	1	835	tags=13%, list=6%, signal=13%
GOBP_REGULATION_OF_EPITHELIAL_CELL_APOPTOTIC_PROCESS	90	0.769921	1.4503	0.0182556	0.309893	1	824	tags=13%, list=6%, signal=14%
GOBP_REGULATION_OF_TRANSLATIONAL_INITIATION	58	0.805206	1.44988	0.0329897	0.309283	1	1376	tags=14%, list=10%, signal=15%
GOBP_POSITIVE_REGULATION_OF_NEUTROPHIL_MIGRATION	31	0.878369	1.44859	0.0142276	0.312669	1	994	tags=39%, list=7%, signal=42%
GOBP_CELLULAR_RESPONSE_TO_HEAT	46	0.822879	1.44796	0.0307102	0.313373	1	1030	tags=22%, list=7%, signal=23%
GOBP_ACUTE_PHASE_RESPONSE	30	0.880322	1.44777	0.0257937	0.311216	1	1149	tags=47%, list=8%, signal=51%
GOBP_REGULATION_OF_MYELOID_LEUKOCYTE_DIFFERENTIATION	103	0.742237	1.44645	0.0168421	0.31475	1	1117	tags=19%, list=8%, signal=21%
GOBP_REGULATION_OF_T_CELL_CYTOKINE_PRODUCTION	27	0.894439	1.4447	0.0291829	0.321189	1	1300	tags=26%, list=9%, signal=28%
GOBP_ESTABLISHMENT_OF_PROTEIN_LOCALIZATION_TO_ENDOPLASMIC_RETICULUM	43	0.832729	1.44467	0.0212355	0.318334	1	788	tags=33%, list=6%, signal=34%
GOBP_DETECTION_OF_CHEMICAL_STIMULUS	29	0.878138	1.44438	0.0237624	0.316923	1	494	tags=24%, list=3%, signal=25%
GOBP_CELL_CELL_JUNCTION_ASSEMBLY	101	0.737246	1.44413	0.0139165	0.315238	1	1471	tags=15%, list=10%, signal=16%
GOBP_INTRINSIC_APOPTOTIC_SIGNALING_PATHWAY_IN_RESPONSE_TO_DNA_DAMAGE	104	0.732953	1.44278	0.0163599	0.320057	1	1175	tags=13%, list=8%, signal=15%
GOBP_INTERLEUKIN_2_PRODUCTION	60	0.798935	1.44269	0.0217391	0.317462	1	1526	tags=27%, list=11%, signal=30%
GOBP_LONG_TERM_MEMORY	26	0.89491	1.44124	0.0159681	0.322241	1	175	tags=8%, list=1%, signal=8%
GOBP_RESPIRATORY_BURST	24	0.898869	1.43916	0.0117188	0.330757	1	860	tags=33%, list=6%, signal=35%
GOBP_POSITIVE_REGULATION_OF_MYELOID_LEUKOCYTE_MEDIATED_IMMUNITY	23	0.912702	1.43545	0.00591716	0.349781	1	639	tags=30%, list=4%, signal=32%
GOBP_RESPONSE_TO_INTERFERON_ALPHA	25	0.875961	1.43384	0.0389864	0.356622	1	909	tags=16%, list=6%, signal=17%
GOBP_MACROPHAGE_DIFFERENTIATION	47	0.82611	1.43337	0.0327869	0.356223	1	854	tags=15%, list=6%, signal=16%
GOBP_REGULATION_OF_MYELOID_CELL_DIFFERENTIATION	170	0.692278	1.43136	0.0220751	0.365471	1	1931	tags=24%, list=14%, signal=28%
GOBP_REGULATION_OF_DEFENSE_RESPONSE_TO_VIRUS	66	0.784526	1.43088	0.028	0.364976	1	519	tags=12%, list=4%, signal=13%
GOBP_OSTEOCLAST_DIFFERENTIATION	92	0.742086	1.43081	0.038	0.362178	1	1117	tags=16%, list=8%, signal=18%
GOBP_POSITIVE_REGULATION_OF_LAMELLIPODIUM_ORGANIZATION	31	0.863637	1.43071	0.0221328	0.35961	1	233	tags=13%, list=2%, signal=13%
GOBP_POSITIVE_REGULATION_OF_GLIAL_CELL_PROLIFERATION	24	0.892668	1.43063	0.0346821	0.356928	1	324	tags=17%, list=2%, signal=17%
GOBP_REGULATION_OF_HUMORAL_IMMUNE_RESPONSE	38	0.842909	1.42948	0.0221811	0.360332	1	924	tags=26%, list=6%, signal=28%
GOBP_POSITIVE_REGULATION_OF_GRANULOCYTE_CHEMOTAXIS	21	0.908357	1.42919	0.0139721	0.359295	1	908	tags=38%, list=6%, signal=41%
GOBP_REGULATION_OF_PROTEIN_EXIT_FROM_ENDOPLASMIC_RETICULUM	22	0.915222	1.42847	0.00735294	0.360247	1	840	tags=27%, list=6%, signal=29%
GOBP_PROTEIN_N_LINKED_GLYCOSYLATION_VIA_ASPARAGINE	17	0.936245	1.42832	0.00982318	0.358249	1	281	tags=24%, list=2%, signal=24%
GOBP_CELLULAR_EXTRAVASATION	56	0.804482	1.42819	0.0223124	0.356044	1	1563	tags=30%, list=11%, signal=34%
GOBP_REGULATION_OF_AEROBIC_RESPIRATION	34	0.839813	1.42775	0.0253906	0.355583	1	545	tags=9%, list=4%, signal=9%
GOBP_POSITIVE_REGULATION_OF_RESPONSE_TO_EXTERNAL_STIMULUS	447	0.631538	1.4251	0.00224215	0.368168	1	1095	tags=16%, list=8%, signal=17%
GOBP_CHAPERONE_MEDIATED_PROTEIN_COMPLEX_ASSEMBLY	17	0.959941	1.42282	0.00555556	0.378738	1	65	tags=12%, list=0%, signal=12%
GOBP_REGULATION_OF_LYMPHOCYTE_MIGRATION	51	0.799535	1.42222	0.0313112	0.379319	1	1631	tags=20%, list=11%, signal=22%
GOBP_AMINOGLYCAN_BIOSYNTHETIC_PROCESS	46	0.823503	1.42208	0.0366795	0.377155	1	828	tags=11%, list=6%, signal=12%
GOBP_POSITIVE_REGULATION_OF_MACROPHAGE_MIGRATION	23	0.89974	1.42186	0.026465	0.375438	1	998	tags=30%, list=7%, signal=33%
GOBP_CELLULAR_RESPONSE_TO_INTERFERON_ALPHA	16	0.937411	1.42168	0.011811	0.373429	1	22	tags=6%, list=0%, signal=6%
GOBP_LEUKOCYTE_AGGREGATION	15	0.949328	1.42164	0.00561798	0.370772	1	312	tags=33%, list=2%, signal=34%
GOBP_NCRNA_CATABOLIC_PROCESS	36	0.841588	1.42138	0.0319549	0.36944	1	1507	tags=25%, list=11%, signal=28%
GOBP_DNA_TEMPLATED_TRANSCRIPTION_ELONGATION	105	0.723554	1.41847	0.025641	0.383287	1	1931	tags=14%, list=14%, signal=16%
GOBP_PROTEIN_LOCALIZATION_TO_LYSOSOME	44	0.806931	1.41737	0.0290698	0.386983	1	1286	tags=11%, list=9%, signal=12%
GOBP_REGULATION_OF_OSTEOCLAST_DIFFERENTIATION	59	0.78564	1.41468	0.036961	0.400353	1	1117	tags=20%, list=8%, signal=22%
GOBP_RNA_STABILIZATION	59	0.780564	1.41271	0.033543	0.409855	1	1175	tags=14%, list=8%, signal=15%
GOBP_INTERFERON_BETA_PRODUCTION	61	0.772872	1.4127	0.0268041	0.406842	1	625	tags=15%, list=4%, signal=15%
GOBP_MAMMARY_GLAND_EPITHELIAL_CELL_PROLIFERATION	27	0.866335	1.41209	0.037594	0.407634	1	503	tags=15%, list=4%, signal=15%
GOBP_PROTEIN_LOCALIZATION_TO_VACUOLE	63	0.773562	1.41183	0.0257426	0.406136	1	1286	tags=10%, list=9%, signal=10%
GOBP_LYMPHOCYTE_APOPTOTIC_PROCESS	75	0.750964	1.41183	0.034749	0.40324	1	640	tags=11%, list=4%, signal=11%
GOBP_DETECTION_OF_EXTERNAL_BIOTIC_STIMULUS	20	0.929929	1.41173	0.0113636	0.40109	1	494	tags=25%, list=3%, signal=26%
GOBP_NEGATIVE_REGULATION_OF_TOLL_LIKE_RECEPTOR_SIGNALING_PATHWAY	18	0.93342	1.41164	0.00821355	0.398861	1	282	tags=17%, list=2%, signal=17%
GOBP_KILLING_OF_CELLS_OF_ANOTHER_ORGANISM	25	0.874333	1.41105	0.0441177	0.399151	1	1405	tags=32%, list=10%, signal=35%
GOBP_B_CELL_APOPTOTIC_PROCESS	23	0.886009	1.41095	0.0189394	0.397015	1	312	tags=13%, list=2%, signal=13%
GOBP_ANTIMICROBIAL_HUMORAL_IMMUNE_RESPONSE_MEDIATED_BY_ANTIMICROBIAL_PEPTIDE	36	0.830205	1.40943	0.0425926	0.40354	1	825	tags=22%, list=6%, signal=24%
GOBP_LYMPHOCYTE_CHEMOTAXIS	32	0.856595	1.40895	0.0466926	0.403631	1	1062	tags=28%, list=7%, signal=30%
GOBP_STRESS_ACTIVATED_PROTEIN_KINASE_SIGNALING_CASCADE	203	0.666682	1.40786	0.0168067	0.407568	1	1796	tags=17%, list=13%, signal=19%
GOBP_NIK_NF_KAPPAB_SIGNALING	98	0.719805	1.4078	0.0336634	0.405172	1	704	tags=16%, list=5%, signal=17%
GOBP_EPIDERMIS_DEVELOPMENT	213	0.656671	1.40764	0.0123203	0.403388	1	1514	tags=14%, list=11%, signal=16%
GOBP_REGULATION_OF_T_HELPER_17_TYPE_IMMUNE_RESPONSE	20	0.921744	1.40737	0.0116732	0.402313	1	519	tags=15%, list=4%, signal=16%
GOBP_REGULATION_OF_RELEASE_OF_SEQUESTERED_CALCIUM_ION_INTO_CYTOSOL	53	0.793315	1.40733	0.0291262	0.400014	1	1792	tags=26%, list=13%, signal=30%
GOBP_PROTEIN_ACTIVATION_CASCADE	22	0.903108	1.40714	0.0138067	0.398568	1	385	tags=27%, list=3%, signal=28%
GOBP_RIBONUCLEOPROTEIN_COMPLEX_SUBUNIT_ORGANIZATION	170	0.681331	1.40712	0.0177778	0.396085	1	859	tags=6%, list=6%, signal=6%
GOBP_ESTABLISHMENT_OF_PROTEIN_LOCALIZATION_TO_VACUOLE	47	0.799673	1.40682	0.034413	0.395386	1	1286	tags=13%, list=9%, signal=14%
GOBP_POSITIVE_REGULATION_OF_MYELOID_LEUKOCYTE_DIFFERENTIATION	46	0.801682	1.40567	0.0261044	0.399867	1	1711	tags=28%, list=12%, signal=32%
GOBP_MITOCHONDRIAL_CALCIUM_ION_TRANSMEMBRANE_TRANSPORT	17	0.931814	1.40517	0.0170778	0.400469	1	462	tags=12%, list=3%, signal=12%
GOBP_RESPONSE_TO_FUNGUS	41	0.812302	1.40413	0.031068	0.404359	1	1507	tags=20%, list=11%, signal=22%
GOBP_FIBRINOLYSIS	20	0.888878	1.4037	0.0344828	0.404142	1	851	tags=30%, list=6%, signal=32%
GOBP_T_HELPER_17_CELL_DIFFERENTIATION	21	0.872971	1.40247	0.04	0.408999	1	1232	tags=24%, list=9%, signal=26%
GOBP_REGULATION_OF_DEFENSE_RESPONSE_TO_VIRUS_BY_HOST	33	0.829259	1.40159	0.0533597	0.41175	1	519	tags=15%, list=4%, signal=16%
GOBP_WOUND_HEALING	311	0.630101	1.40106	0.00888889	0.412228	1	1059	tags=17%, list=7%, signal=18%
GOBP_PROTEIN_REFOLDING	18	0.927093	1.40101	0.00764818	0.409975	1	581	tags=28%, list=4%, signal=29%
GOBP_POSITIVE_REGULATION_OF_ALPHA_BETA_T_CELL_ACTIVATION	56	0.770574	1.4009	0.04	0.408118	1	2097	tags=36%, list=15%, signal=42%
GOBP_REGULATION_OF_HEPATOCYTE_PROLIFERATION	17	0.947125	1.40055	0.0171103	0.407472	1	337	tags=24%, list=2%, signal=24%
GOBP_TRANSCRIPTION_INITIATION_AT_RNA_POLYMERASE_II_PROMOTER	90	0.714926	1.40006	0.0310559	0.407787	1	1036	tags=10%, list=7%, signal=11%
GOBP_POSITIVE_REGULATION_OF_P38MAPK_CASCADE	23	0.887628	1.39954	0.026616	0.408191	1	1324	tags=35%, list=9%, signal=38%
GOBP_NEGATIVE_REGULATION_OF_TRANSLATIONAL_INITIATION	16	0.936778	1.39839	0.0116732	0.412769	1	358	tags=13%, list=3%, signal=13%
GOBP_PROTEIN_TARGETING_TO_LYSOSOME	27	0.862737	1.39829	0.038	0.410896	1	1286	tags=19%, list=9%, signal=20%
GOBP_REGULATION_OF_AMINO_ACID_TRANSMEMBRANE_TRANSPORT	16	0.938964	1.39764	0.0165746	0.412362	1	221	tags=13%, list=2%, signal=13%
GOBP_RESPONSE_TO_ATP	22	0.892345	1.39696	0.0391389	0.413911	1	161	tags=14%, list=1%, signal=14%
GOBP_TOLERANCE_INDUCTION	21	0.881129	1.39616	0.038835	0.41639	1	454	tags=19%, list=3%, signal=20%
GOBP_REGULATION_OF_CELLULAR_PH	69	0.74627	1.39569	0.0416667	0.416555	1	1449	tags=10%, list=10%, signal=11%
GOBP_REGULATION_OF_EXTRINSIC_APOPTOTIC_SIGNALING_PATHWAY	136	0.682603	1.3955	0.0191898	0.415256	1	1192	tags=19%, list=8%, signal=21%
GOBP_RRNA_METABOLIC_PROCESS	238	0.648442	1.39492	0.0149254	0.416238	1	2270	tags=21%, list=16%, signal=25%
GOBP_REGULATION_OF_VESICLE_MEDIATED_TRANSPORT	466	0.604778	1.39492	0	0.413846	1	950	tags=12%, list=7%, signal=13%
GOBP_REGULATION_OF_MACROPHAGE_CHEMOTAXIS	24	0.877798	1.39486	0.0335306	0.411777	1	1246	tags=33%, list=9%, signal=36%
GOBP_DENDRITIC_CELL_DIFFERENTIATION	31	0.843972	1.39467	0.0376648	0.410612	1	1050	tags=19%, list=7%, signal=21%
GOBP_RESPONSE_TO_PROTOZOAN	33	0.831036	1.39467	0.0508475	0.408312	1	1050	tags=24%, list=7%, signal=26%
GOBP_RESPONSE_TO_IONIZING_RADIATION	127	0.696658	1.39197	0.0306748	0.421196	1	1139	tags=13%, list=8%, signal=14%
GOBP_T_CELL_MIGRATION	51	0.789828	1.39149	0.0599174	0.421846	1	1782	tags=25%, list=13%, signal=29%
GOBP_REGULATION_OF_JNK_CASCADE	116	0.714401	1.39114	0.0239521	0.421572	1	1151	tags=12%, list=8%, signal=13%
GOBP_DEFENSE_RESPONSE_TO_SYMBIONT	245	0.64458	1.38959	0.0105042	0.428296	1	1722	tags=19%, list=12%, signal=21%
GOBP_LEUKOCYTE_APOPTOTIC_PROCESS	102	0.711845	1.38915	0.0414938	0.428749	1	1614	tags=18%, list=11%, signal=20%
GOBP_ALPHA_BETA_T_CELL_PROLIFERATION	41	0.797601	1.38742	0.0392157	0.436334	1	1300	tags=20%, list=9%, signal=21%
GOBP_REGULATION_OF_OXIDATIVE_PHOSPHORYLATION	24	0.872969	1.38659	0.0471698	0.439262	1	545	tags=8%, list=4%, signal=9%
GOBP_POSITIVE_REGULATION_OF_TRANSFORMING_GROWTH_FACTOR_BETA_PRODUCTION	15	0.927019	1.38633	0.0294118	0.438278	1	779	tags=13%, list=5%, signal=14%
GOBP_REGULATION_OF_LIPOPOLYSACCHARIDE_MEDIATED_SIGNALING_PATHWAY	26	0.848238	1.3859	0.0470588	0.438566	1	981	tags=23%, list=7%, signal=25%
GOBP_POSITIVE_REGULATION_OF_PROTEIN_MATURATION	26	0.858913	1.38577	0.0393258	0.436961	1	11	tags=4%, list=0%, signal=4%
GOBP_EXTRACELLULAR_MATRIX_DISASSEMBLY	27	0.847696	1.38567	0.0542056	0.435243	1	674	tags=11%, list=5%, signal=12%
GOBP_POSITIVE_REGULATION_OF_FAT_CELL_DIFFERENTIATION	54	0.768763	1.38524	0.046729	0.435313	1	972	tags=19%, list=7%, signal=20%
GOBP_POSITIVE_REGULATION_OF_VASCULAR_ENDOTHELIAL_GROWTH_FACTOR_PRODUCTION	20	0.871575	1.38475	0.0349515	0.435751	1	1550	tags=30%, list=11%, signal=34%
GOBP_HORMONE_BIOSYNTHETIC_PROCESS	39	0.803173	1.38457	0.0629921	0.434447	1	444	tags=8%, list=3%, signal=8%
GOBP_POSITIVE_REGULATION_OF_PLASMA_MEMBRANE_BOUNDED_CELL_PROJECTION_ASSEMBLY	95	0.721849	1.38433	0.0355649	0.433637	1	1097	tags=15%, list=8%, signal=16%
GOBP_INOSITOL_PHOSPHATE_BIOSYNTHETIC_PROCESS	23	0.881218	1.38424	0.0254403	0.431748	1	1088	tags=22%, list=8%, signal=24%
GOBP_POSITIVE_REGULATION_OF_JNK_CASCADE	77	0.737972	1.38413	0.040568	0.430121	1	1151	tags=13%, list=8%, signal=14%
GOBP_NEGATIVE_REGULATION_OF_WOUND_HEALING	60	0.747805	1.38378	0.0478088	0.4298	1	959	tags=18%, list=7%, signal=20%
GOBP_RESPONSE_TO_TYPE_II_INTERFERON	116	0.702536	1.3833	0.0468432	0.430392	1	975	tags=18%, list=7%, signal=19%
GOBP_EPIDERMIS_MORPHOGENESIS	24	0.874964	1.38314	0.0466019	0.428982	1	593	tags=17%, list=4%, signal=17%
GOBP_POSITIVE_REGULATION_OF_T_CELL_CYTOKINE_PRODUCTION	18	0.905114	1.38308	0.0367505	0.42729	1	867	tags=22%, list=6%, signal=24%
GOBP_POSITIVE_REGULATION_OF_LONG_TERM_SYNAPTIC_POTENTIATION	22	0.882629	1.38307	0.0383877	0.42519	1	12	tags=5%, list=0%, signal=5%
GOBP_ZYMOGEN_ACTIVATION	64	0.751181	1.3825	0.0522244	0.42624	1	874	tags=14%, list=6%, signal=15%
GOBP_BLOOD_COAGULATION_FIBRIN_CLOT_FORMATION	17	0.909911	1.38182	0.0318352	0.428288	1	385	tags=35%, list=3%, signal=36%
GOBP_DE_NOVO_PROTEIN_FOLDING	35	0.818511	1.38177	0.0538033	0.426458	1	163	tags=9%, list=1%, signal=9%
GOBP_FORMATION_OF_PRIMARY_GERM_LAYER	71	0.737566	1.38176	0.0455408	0.424467	1	859	tags=14%, list=6%, signal=15%
GOBP_POSITIVE_REGULATION_OF_NIK_NF_KAPPAB_SIGNALING	53	0.759073	1.38155	0.0628803	0.42355	1	704	tags=13%, list=5%, signal=14%
GOBP_LABYRINTHINE_LAYER_DEVELOPMENT	43	0.790694	1.38117	0.0481696	0.423614	1	549	tags=7%, list=4%, signal=7%
GOBP_REGULATION_OF_INFLAMMATORY_RESPONSE_TO_ANTIGENIC_STIMULUS	21	0.879769	1.38082	0.0495238	0.423558	1	738	tags=19%, list=5%, signal=20%
GOBP_REGULATION_OF_CARBOHYDRATE_CATABOLIC_PROCESS	58	0.762842	1.38075	0.0492126	0.421891	1	442	tags=7%, list=3%, signal=7%
GOBP_NEGATIVE_REGULATION_OF_ACTIN_FILAMENT_POLYMERIZATION	50	0.771417	1.38074	0.0610236	0.419886	1	1444	tags=24%, list=10%, signal=27%
GOBP_REGULATION_OF_TELOMERASE_ACTIVITY	41	0.795181	1.38034	0.0557621	0.420045	1	22	tags=5%, list=0%, signal=5%
GOBP_REGULATION_OF_DNA_TEMPLATED_TRANSCRIPTION_ELONGATION	82	0.719674	1.37948	0.0380762	0.422824	1	1915	tags=16%, list=13%, signal=18%
GOBP_INTERLEUKIN_1_MEDIATED_SIGNALING_PATHWAY	21	0.884839	1.37776	0.0412758	0.430302	1	1423	tags=38%, list=10%, signal=42%
GOBP_DNA_TEMPLATED_TRANSCRIPTION_INITIATION	124	0.692217	1.37633	0.0416667	0.436679	1	1425	tags=14%, list=10%, signal=15%
GOBP_LEUKOCYTE_ADHESION_TO_VASCULAR_ENDOTHELIAL_CELL	35	0.81259	1.37595	0.0547945	0.436791	1	1841	tags=37%, list=13%, signal=43%
GOBP_NEGATIVE_REGULATION_OF_PROTEIN_POLYMERIZATION	63	0.745877	1.37579	0.0446097	0.435728	1	1444	tags=22%, list=10%, signal=25%
GOBP_RESPONSE_TO_INTERLEUKIN_1	71	0.743046	1.37569	0.0582329	0.434259	1	779	tags=24%, list=5%, signal=25%
GOBP_TIGHT_JUNCTION_ORGANIZATION	58	0.758142	1.37528	0.050813	0.434451	1	1834	tags=21%, list=13%, signal=24%
GOBP_NEGATIVE_REGULATION_OF_GLUCONEOGENESIS	16	0.902173	1.37442	0.05	0.437527	1	130	tags=13%, list=1%, signal=13%
GOBP_MEMORY	93	0.705632	1.37318	0.0595238	0.442634	1	719	tags=12%, list=5%, signal=12%
GOBP_INTERLEUKIN_10_PRODUCTION	42	0.787027	1.37244	0.0745968	0.44476	1	1526	tags=29%, list=11%, signal=32%
GOBP_MOLTING_CYCLE	90	0.710729	1.37225	0.0607966	0.443812	1	593	tags=8%, list=4%, signal=8%
GOBP_NEUTROPHIL_HOMEOSTASIS	28	0.825589	1.37134	0.0721063	0.446919	1	1300	tags=36%, list=9%, signal=39%
GOBP_POSITIVE_REGULATION_OF_ACUTE_INFLAMMATORY_RESPONSE	15	0.933	1.37112	0.0322581	0.446018	1	139	tags=20%, list=1%, signal=20%
GOBP_MEMBRANE_PROTEIN_PROTEOLYSIS	48	0.784821	1.3707	0.072549	0.446521	1	950	tags=15%, list=7%, signal=16%
GOBP_NEGATIVE_REGULATION_OF_COAGULATION	45	0.794774	1.37013	0.0478088	0.44773	1	851	tags=16%, list=6%, signal=16%
GOBP_RIBONUCLEOPROTEIN_COMPLEX_BIOGENESIS	403	0.613913	1.37006	0.004329	0.446152	1	2028	tags=15%, list=14%, signal=17%
GOBP_T_CELL_CYTOKINE_PRODUCTION	34	0.823936	1.36949	0.0565302	0.447285	1	1300	tags=24%, list=9%, signal=26%
GOBP_REGULATION_OF_PHAGOCYTOSIS	104	0.701369	1.3693	0.0466531	0.446375	1	950	tags=25%, list=7%, signal=27%
GOBP_MONOCYTE_CHEMOTAXIS	31	0.831044	1.36901	0.0451128	0.446005	1	1339	tags=29%, list=9%, signal=32%
GOBP_POSITIVE_REGULATION_OF_ALPHA_BETA_T_CELL_DIFFERENTIATION	41	0.789628	1.36777	0.0542056	0.450994	1	1896	tags=37%, list=13%, signal=42%
GOBP_CELL_PROLIFERATION_INVOLVED_IN_KIDNEY_DEVELOPMENT	17	0.913752	1.36767	0.0333952	0.449661	1	557	tags=24%, list=4%, signal=24%
GOBP_RIBOSOME_BIOGENESIS	296	0.614343	1.36729	0.0112613	0.449678	1	2274	tags=20%, list=16%, signal=24%
GOBP_REGULATION_OF_LEUKOCYTE_DEGRANULATION	38	0.81116	1.36705	0.0651769	0.448812	1	1300	tags=24%, list=9%, signal=26%
GOBP_TRANSCRIPTION_INITIATION_COUPLED_CHROMATIN_REMODELING	26	0.837567	1.36704	0.0681818	0.446931	1	72	tags=4%, list=1%, signal=4%
GOBP_NUCLEIC_ACID_PHOSPHODIESTER_BOND_HYDROLYSIS	81	0.718548	1.36671	0.0654762	0.446883	1	2125	tags=21%, list=15%, signal=25%
GOBP_POSITIVE_REGULATION_OF_LYASE_ACTIVITY	20	0.876437	1.36621	0.0643939	0.447649	1	12	tags=5%, list=0%, signal=5%
GOBP_POSITIVE_REGULATION_OF_MACROPHAGE_CHEMOTAXIS	17	0.911366	1.36573	0.0441177	0.448278	1	998	tags=41%, list=7%, signal=44%
GOBP_SEQUESTERING_OF_METAL_ION	17	0.90134	1.36565	0.0302457	0.446876	1	930	tags=24%, list=7%, signal=25%
GOBP_POSITIVE_REGULATION_OF_MYELOID_CELL_DIFFERENTIATION	82	0.695379	1.36552	0.0517241	0.4457	1	1879	tags=23%, list=13%, signal=27%
GOBP_PRESYNAPTIC_MODULATION_OF_CHEMICAL_SYNAPTIC_TRANSMISSION	34	0.807419	1.36522	0.0670391	0.445421	1	833	tags=15%, list=6%, signal=16%
GOBP_NEGATIVE_REGULATION_OF_PROTEIN_CONTAINING_COMPLEX_ASSEMBLY	120	0.689731	1.36504	0.0252632	0.444568	1	1482	tags=18%, list=10%, signal=19%
GOBP_NEGATIVE_REGULATION_OF_APOPTOTIC_SIGNALING_PATHWAY	209	0.646537	1.36406	0.0373626	0.447804	1	1209	tags=15%, list=8%, signal=16%
GOBP_REGULATION_OF_PROTEIN_CONTAINING_COMPLEX_DISASSEMBLY	106	0.691047	1.36394	0.0496032	0.446507	1	1453	tags=15%, list=10%, signal=17%
GOBP_SKIN_EPIDERMIS_DEVELOPMENT	105	0.69808	1.36337	0.0516899	0.447906	1	593	tags=9%, list=4%, signal=9%
GOBP_PLATELET_ACTIVATION	75	0.718082	1.3624	0.0645833	0.451382	1	2036	tags=33%, list=14%, signal=39%
GOBP_AXON_EXTENSION	111	0.701249	1.36237	0.0307018	0.449632	1	522	tags=7%, list=4%, signal=7%
GOBP_MEMBRANE_PROTEIN_ECTODOMAIN_PROTEOLYSIS	37	0.796835	1.3622	0.0544747	0.448824	1	950	tags=16%, list=7%, signal=17%
GOBP_ANTIGEN_PROCESSING_AND_PRESENTATION_OF_PEPTIDE_OR_POLYSACCHARIDE_ANTIGEN_VIA_MHC_CLASS_II	22	0.85881	1.36174	0.0838207	0.449426	1	145	tags=9%, list=1%, signal=9%
GOBP_PROTEIN_INSERTION_INTO_ER_MEMBRANE	22	0.874179	1.36132	0.0389864	0.450035	1	976	tags=18%, list=7%, signal=19%
GOBP_NEGATIVE_REGULATION_OF_EPITHELIAL_CELL_APOPTOTIC_PROCESS	57	0.741409	1.36064	0.0670732	0.451935	1	1030	tags=16%, list=7%, signal=17%
GOBP_ARF_PROTEIN_SIGNAL_TRANSDUCTION	17	0.908654	1.36042	0.0327869	0.451391	1	1043	tags=18%, list=7%, signal=19%
GOBP_POSITIVE_REGULATION_OF_EXOCYTOSIS	69	0.741333	1.36034	0.0491803	0.450163	1	908	tags=17%, list=6%, signal=18%
GOBP_NEGATIVE_REGULATION_OF_RNA_CATABOLIC_PROCESS	71	0.735565	1.35963	0.0745968	0.452166	1	1175	tags=13%, list=8%, signal=14%
GOBP_POSITIVE_REGULATION_OF_SMOOTH_MUSCLE_CELL_PROLIFERATION	98	0.701669	1.3594	0.0639175	0.451533	1	1771	tags=17%, list=12%, signal=20%
GOBP_PLATELET_AGGREGATION	45	0.778235	1.35892	0.0712871	0.452378	1	1059	tags=20%, list=7%, signal=22%
GOBP_POST_TRANSLATIONAL_PROTEIN_MODIFICATION	53	0.766666	1.35866	0.0722433	0.451972	1	1629	tags=15%, list=11%, signal=17%
GOBP_POSITIVE_REGULATION_OF_CD4_POSITIVE_ALPHA_BETA_T_CELL_ACTIVATION	29	0.831297	1.35809	0.0698603	0.453136	1	2097	tags=38%, list=15%, signal=44%
GOBP_REGULATION_OF_ANTIGEN_PROCESSING_AND_PRESENTATION	16	0.90984	1.3579	0.0362595	0.452377	1	106	tags=13%, list=1%, signal=13%
GOBP_REGULATION_OF_MAST_CELL_ACTIVATION_INVOLVED_IN_IMMUNE_RESPONSE	28	0.821787	1.35788	0.0659134	0.450696	1	1030	tags=18%, list=7%, signal=19%
GOBP_REGULATION_OF_HETEROTYPIC_CELL_CELL_ADHESION	20	0.890634	1.35698	0.058	0.453908	1	971	tags=45%, list=7%, signal=48%
GOBP_PEPTIDE_CROSS_LINKING	18	0.871067	1.35634	0.0609524	0.455739	1	1413	tags=28%, list=10%, signal=31%
GOBP_INFLAMMATORY_RESPONSE_TO_ANTIGENIC_STIMULUS	40	0.791596	1.35584	0.0818713	0.456659	1	738	tags=18%, list=5%, signal=18%
GOBP_POSITIVE_REGULATION_OF_LYMPHOCYTE_MIGRATION	33	0.808221	1.35515	0.0568807	0.458651	1	1782	tags=30%, list=13%, signal=35%
GOBP_NEGATIVE_REGULATION_OF_VIRAL_LIFE_CYCLE	27	0.834736	1.35455	0.0923077	0.460077	1	1850	tags=26%, list=13%, signal=30%
GOBP_EXTRINSIC_APOPTOTIC_SIGNALING_PATHWAY	197	0.641378	1.35454	0.0149893	0.458441	1	1218	tags=15%, list=9%, signal=16%
GOBP_REGULATION_OF_GLYCOLYTIC_PROCESS	47	0.788257	1.35406	0.0587002	0.459365	1	442	tags=9%, list=3%, signal=9%
GOBP_REGULATION_OF_LIPOPROTEIN_LIPASE_ACTIVITY	17	0.898641	1.35388	0.0280374	0.458758	1	868	tags=18%, list=6%, signal=19%
GOBP_MYELOID_DENDRITIC_CELL_DIFFERENTIATION	18	0.881922	1.35309	0.0453608	0.461187	1	1050	tags=17%, list=7%, signal=18%
GOBP_POSITIVE_REGULATION_OF_LEUKOCYTE_APOPTOTIC_PROCESS	27	0.848021	1.35244	0.0712946	0.463012	1	312	tags=7%, list=2%, signal=8%
GOBP_CELLULAR_RESPONSE_TO_BIOTIC_STIMULUS	190	0.644718	1.35181	0.0250522	0.46429	1	994	tags=22%, list=7%, signal=23%
GOBP_JNK_CASCADE	138	0.667446	1.35164	0.0442656	0.463421	1	1151	tags=12%, list=8%, signal=12%
GOBP_SKIN_DEVELOPMENT	187	0.643109	1.34934	0.0422222	0.473982	1	1514	tags=14%, list=11%, signal=15%
GOBP_NEGATIVE_REGULATION_OF_MRNA_CATABOLIC_PROCESS	57	0.750006	1.34929	0.0697211	0.472503	1	1175	tags=16%, list=8%, signal=17%
GOBP_REGULATION_OF_MYELOID_LEUKOCYTE_MEDIATED_IMMUNITY	54	0.754343	1.3485	0.0629921	0.475021	1	1300	tags=30%, list=9%, signal=32%
GOBP_MYD88_DEPENDENT_TOLL_LIKE_RECEPTOR_SIGNALING_PATHWAY	18	0.888052	1.34827	0.0491493	0.474551	1	646	tags=44%, list=5%, signal=46%
GOBP_RRNA_CATABOLIC_PROCESS	17	0.898719	1.34811	0.0358491	0.473592	1	1182	tags=29%, list=8%, signal=32%
GOBP_MATURATION_OF_5_8S_RRNA	35	0.788049	1.34767	0.0698152	0.474188	1	2270	tags=34%, list=16%, signal=41%
GOBP_INOSITOL_PHOSPHATE_METABOLIC_PROCESS	38	0.793268	1.3476	0.0793037	0.472862	1	1088	tags=13%, list=8%, signal=14%
GOBP_MAINTENANCE_OF_LOCATION_IN_CELL	172	0.65593	1.34637	0.0386364	0.47788	1	1792	tags=23%, list=13%, signal=26%
GOBP_POSITIVE_REGULATION_OF_CHEMOKINE_PRODUCTION	51	0.749699	1.34587	0.0789981	0.47882	1	1316	tags=24%, list=9%, signal=26%
GOBP_PLASMINOGEN_ACTIVATION	21	0.875993	1.34542	0.0667903	0.479525	1	874	tags=33%, list=6%, signal=35%
GOBP_PHOSPHATIDYLINOSITOL_PHOSPHATE_BIOSYNTHETIC_PROCESS	46	0.77154	1.34485	0.0811321	0.480654	1	900	tags=9%, list=6%, signal=9%
GOBP_METANEPHROS_DEVELOPMENT	55	0.740939	1.34422	0.0674374	0.482394	1	557	tags=13%, list=4%, signal=13%
GOBP_TOLL_LIKE_RECEPTOR_2_SIGNALING_PATHWAY	15	0.904833	1.34387	0.0438931	0.482555	1	706	tags=40%, list=5%, signal=42%
GOBP_REGULATION_OF_MAST_CELL_ACTIVATION	39	0.792315	1.34375	0.0772277	0.481488	1	1030	tags=18%, list=7%, signal=19%
GOBP_MYELOID_LEUKOCYTE_MEDIATED_IMMUNITY	85	0.704575	1.34366	0.0524194	0.48026	1	707	tags=15%, list=5%, signal=16%
GOBP_SKELETAL_MUSCLE_TISSUE_REGENERATION	30	0.819515	1.34356	0.0903846	0.479098	1	1944	tags=30%, list=14%, signal=35%
GOBP_BRANCH_ELONGATION_OF_AN_EPITHELIUM	15	0.900906	1.34229	0.0507246	0.484216	1	1093	tags=13%, list=8%, signal=14%
GOBP_PROTEIN_PALMITOYLATION	25	0.84011	1.342	0.0744275	0.48397	1	246	tags=8%, list=2%, signal=8%
GOBP_MRNA_CIS_SPLICING_VIA_SPLICEOSOME	20	0.853987	1.34191	0.0680529	0.482812	1	1184	tags=15%, list=8%, signal=16%
GOBP_TYPE_II_INTERFERON_PRODUCTION	92	0.699273	1.34028	0.0821053	0.489799	1	1309	tags=22%, list=9%, signal=24%
GOBP_POSITIVE_REGULATION_OF_SMOOTHENED_SIGNALING_PATHWAY	33	0.801591	1.33975	0.0972763	0.49109	1	557	tags=9%, list=4%, signal=9%
GOBP_PROTEIN_TARGETING_TO_VACUOLE	39	0.788534	1.33883	0.0670611	0.4943	1	1286	tags=13%, list=9%, signal=14%
GOBP_POSITIVE_REGULATION_OF_MONOOXYGENASE_ACTIVITY	20	0.852472	1.33735	0.0973282	0.500753	1	1003	tags=20%, list=7%, signal=21%
GOBP_ENDOCYTIC_RECYCLING	76	0.726968	1.33687	0.076	0.501727	1	1265	tags=12%, list=9%, signal=13%
GOBP_POSITIVE_REGULATION_OF_INTERLEUKIN_10_PRODUCTION	27	0.827954	1.33615	0.0757282	0.503834	1	2014	tags=37%, list=14%, signal=43%
GOBP_RNA_PHOSPHODIESTER_BOND_HYDROLYSIS_EXONUCLEOLYTIC	16	0.887895	1.336	0.0853432	0.502921	1	864	tags=19%, list=6%, signal=20%
GOBP_DEFENSE_RESPONSE_TO_GRAM_NEGATIVE_BACTERIUM	41	0.785615	1.33523	0.0793651	0.505549	1	761	tags=15%, list=5%, signal=15%
GOBP_RIBOSOMAL_LARGE_SUBUNIT_BIOGENESIS	69	0.718015	1.33473	0.0795918	0.506422	1	2274	tags=29%, list=16%, signal=34%
GOBP_REGULATION_OF_LYASE_ACTIVITY	31	0.793973	1.33421	0.0875486	0.507403	1	12	tags=3%, list=0%, signal=3%
GOBP_RESPONSE_TO_WOUNDING	410	0.585574	1.3334	0.0165877	0.510315	1	1067	tags=14%, list=7%, signal=15%
GOBP_REGULATION_OF_LYMPHOCYTE_CHEMOTAXIS	16	0.899885	1.33303	0.0431373	0.510702	1	301	tags=19%, list=2%, signal=19%
GOBP_REGULATION_OF_LYMPHOCYTE_APOPTOTIC_PROCESS	56	0.735894	1.33288	0.0754352	0.509766	1	640	tags=9%, list=4%, signal=9%
GOBP_REGULATION_OF_RESPONSE_TO_EXTRACELLULAR_STIMULUS	19	0.885039	1.33221	0.0447471	0.511727	1	464	tags=11%, list=3%, signal=11%
GOBP_ACTIVATION_OF_CYSTEINE_TYPE_ENDOPEPTIDASE_ACTIVITY_INVOLVED_IN_APOPTOTIC_PROCESS	63	0.72631	1.3322	0.07431	0.510102	1	1095	tags=16%, list=8%, signal=17%
GOBP_NEGATIVE_REGULATION_OF_PROTEIN_CONTAINING_COMPLEX_DISASSEMBLY	69	0.710933	1.33187	0.0849802	0.510265	1	1453	tags=19%, list=10%, signal=21%
GOBP_PROTEIN_CONTAINING_COMPLEX_DISASSEMBLY	197	0.628087	1.3314	0.0287611	0.511046	1	1485	tags=12%, list=10%, signal=13%
GOBP_NEGATIVE_REGULATION_OF_RESPONSE_TO_EXTERNAL_STIMULUS	303	0.608246	1.33126	0.018711	0.510127	1	1083	tags=15%, list=8%, signal=15%
GOBP_ACUTE_INFLAMMATORY_RESPONSE_TO_ANTIGENIC_STIMULUS	18	0.890602	1.33124	0.0507519	0.508508	1	738	tags=33%, list=5%, signal=35%
GOBP_REGULATION_OF_TRANSLATIONAL_INITIATION_IN_RESPONSE_TO_STRESS	15	0.914262	1.32972	0.0421456	0.514894	1	745	tags=20%, list=5%, signal=21%
GOBP_POSITIVE_REGULATION_OF_CD4_POSITIVE_ALPHA_BETA_T_CELL_DIFFERENTIATION	23	0.853607	1.3293	0.0912863	0.515537	1	1896	tags=43%, list=13%, signal=50%
GOBP_REGULATION_OF_ACTIN_FILAMENT_LENGTH	132	0.655754	1.3293	0.0427699	0.513887	1	1893	tags=19%, list=13%, signal=22%
GOBP_CHEMOKINE_PRODUCTION	81	0.710033	1.32925	0.0685484	0.51245	1	1316	tags=21%, list=9%, signal=23%
GOBP_POSITIVE_REGULATION_OF_CELLULAR_RESPIRATION	17	0.892444	1.32907	0.0500963	0.511875	1	545	tags=12%, list=4%, signal=12%
GOBP_ENDOTHELIAL_CELL_APOPTOTIC_PROCESS	43	0.754164	1.32898	0.101562	0.510709	1	706	tags=21%, list=5%, signal=22%
GOBP_POSITIVE_REGULATION_OF_CYSTEINE_TYPE_ENDOPEPTIDASE_ACTIVITY_INVOLVED_IN_APOPTOTIC_PROCESS	103	0.684493	1.32664	0.0811881	0.521474	1	1095	tags=14%, list=8%, signal=15%
GOBP_MESODERM_MORPHOGENESIS	43	0.744386	1.32661	0.0979284	0.519953	1	1834	tags=19%, list=13%, signal=21%
GOBP_ESTABLISHMENT_OF_PROTEIN_LOCALIZATION_TO_MEMBRANE	222	0.622565	1.3259	0.0189873	0.521915	1	758	tags=9%, list=5%, signal=9%
GOBP_REGULATION_OF_COMPLEMENT_ACTIVATION	23	0.836617	1.32508	0.0912548	0.52466	1	1278	tags=26%, list=9%, signal=29%
GOBP_TRANSITION_METAL_ION_TRANSPORT	81	0.696103	1.32496	0.0841889	0.523666	1	930	tags=16%, list=7%, signal=17%
GOBP_INTERLEUKIN_6_PRODUCTION	132	0.660762	1.32451	0.0593047	0.524434	1	1121	tags=21%, list=8%, signal=23%
GOBP_SUBSTRATE_ADHESION_DEPENDENT_CELL_SPREADING	88	0.684366	1.32442	0.0826446	0.523209	1	971	tags=8%, list=7%, signal=8%
GOBP_INTRACELLULAR_PH_REDUCTION	42	0.771435	1.32387	0.0914397	0.524515	1	1449	tags=12%, list=10%, signal=13%
GOBP_ACTIN_POLYMERIZATION_OR_DEPOLYMERIZATION	155	0.646839	1.32369	0.0375276	0.523827	1	1893	tags=19%, list=13%, signal=21%
GOBP_RESPONSE_TO_INTERLEUKIN_7	17	0.870996	1.32314	0.0988806	0.525043	1	1273	tags=24%, list=9%, signal=26%
GOBP_CELL_CELL_JUNCTION_ORGANIZATION	153	0.644098	1.32271	0.0477178	0.525555	1	1506	tags=15%, list=11%, signal=17%
GOBP_RNA_SURVEILLANCE	15	0.904904	1.32263	0.0669216	0.524389	1	864	tags=20%, list=6%, signal=21%
GOBP_LABYRINTHINE_LAYER_MORPHOGENESIS	20	0.842346	1.32158	0.111984	0.528437	1	6	tags=5%, list=0%, signal=5%
GOBP_CELLULAR_RESPONSE_TO_INTERLEUKIN_1	58	0.73847	1.32126	0.0801603	0.528384	1	779	tags=28%, list=5%, signal=29%
GOBP_STORE_OPERATED_CALCIUM_ENTRY	18	0.877573	1.32082	0.0620155	0.529043	1	194	tags=6%, list=1%, signal=6%
GOBP_POSITIVE_REGULATION_OF_EPITHELIAL_CELL_APOPTOTIC_PROCESS	30	0.800915	1.3207	0.120155	0.528004	1	212	tags=10%, list=1%, signal=10%
GOBP_INTERLEUKIN_8_PRODUCTION	57	0.725174	1.32021	0.0578512	0.528965	1	1121	tags=26%, list=8%, signal=28%
GOBP_MYOTUBE_CELL_DEVELOPMENT	30	0.792579	1.32008	0.0905512	0.52799	1	1384	tags=23%, list=10%, signal=26%
GOBP_POSITIVE_REGULATION_OF_IMMUNE_EFFECTOR_PROCESS	217	0.617637	1.31989	0.0451467	0.527407	1	1341	tags=20%, list=9%, signal=22%
GOBP_REGULATION_OF_T_HELPER_1_TYPE_IMMUNE_RESPONSE	19	0.865449	1.31909	0.0714286	0.529953	1	1300	tags=37%, list=9%, signal=40%
GOBP_POSITIVE_REGULATION_OF_LYMPHOCYTE_APOPTOTIC_PROCESS	17	0.881231	1.31893	0.090573	0.529208	1	22	tags=6%, list=0%, signal=6%
GOBP_VACUOLAR_ACIDIFICATION	23	0.825053	1.31806	0.100592	0.532216	1	1129	tags=9%, list=8%, signal=9%
GOBP_POSITIVE_REGULATION_OF_TYPE_I_INTERFERON_PRODUCTION	64	0.720846	1.31788	0.102249	0.531634	1	1647	tags=17%, list=12%, signal=19%
GOBP_POSITIVE_REGULATION_OF_GLYCOLYTIC_PROCESS	21	0.847059	1.31735	0.0858779	0.532983	1	39	tags=10%, list=0%, signal=10%
GOBP_STEROID_HORMONE_BIOSYNTHETIC_PROCESS	29	0.814188	1.31724	0.0992218	0.531994	1	258	tags=7%, list=2%, signal=7%
GOBP_POSITIVE_REGULATION_OF_ADENYLATE_CYCLASE_ACTIVITY	15	0.884196	1.31689	0.0789981	0.532378	1	12	tags=7%, list=0%, signal=7%
GOBP_PROTEIN_POLYMERIZATION	225	0.618931	1.31685	0.0342612	0.530995	1	1893	tags=20%, list=13%, signal=23%
GOBP_PLACENTA_BLOOD_VESSEL_DEVELOPMENT	29	0.792794	1.31672	0.106299	0.53004	1	549	tags=10%, list=4%, signal=11%
GOBP_RNA_PHOSPHODIESTER_BOND_HYDROLYSIS	66	0.702729	1.31666	0.0679612	0.528817	1	2125	tags=24%, list=15%, signal=28%
GOBP_NEGATIVE_REGULATION_OF_TYPE_I_INTERFERON_MEDIATED_SIGNALING_PATHWAY	18	0.85305	1.31664	0.102913	0.527348	1	1628	tags=28%, list=11%, signal=31%
GOBP_REGULATION_OF_DNA_TEMPLATED_TRANSCRIPTION_INITIATION	79	0.705237	1.31656	0.0669216	0.526251	1	1022	tags=11%, list=7%, signal=12%
GOBP_NEURAL_TUBE_PATTERNING	38	0.783459	1.31425	0.114504	0.536725	1	1087	tags=13%, list=8%, signal=14%
GOBP_REGULATION_OF_MACROPHAGE_DIFFERENTIATION	18	0.860204	1.31424	0.10076	0.535259	1	1551	tags=28%, list=11%, signal=31%
GOBP_POSITIVE_REGULATION_OF_DNA_TEMPLATED_TRANSCRIPTION_INITIATION	71	0.716508	1.31389	0.0861057	0.535346	1	1022	tags=13%, list=7%, signal=14%
GOBP_VIRAL_BUDDING	20	0.83463	1.31341	0.121154	0.536276	1	488	tags=5%, list=3%, signal=5%
GOBP_REGULATION_OF_ATP_METABOLIC_PROCESS	70	0.704298	1.31316	0.0806142	0.535961	1	1121	tags=11%, list=8%, signal=12%
GOBP_COAGULATION	146	0.655608	1.31306	0.0483517	0.534972	1	1059	tags=16%, list=7%, signal=18%
GOBP_POSITIVE_REGULATION_OF_DNA_TEMPLATED_TRANSCRIPTION_ELONGATION	61	0.718326	1.31295	0.0929791	0.534008	1	1915	tags=18%, list=13%, signal=21%
GOBP_POSITIVE_REGULATION_OF_TRANSLATION	119	0.643627	1.31229	0.0576132	0.535828	1	1331	tags=11%, list=9%, signal=12%
GOBP_REGULATION_OF_TRANSCRIPTION_REGULATORY_REGION_DNA_BINDING	37	0.765742	1.31215	0.119181	0.534961	1	433	tags=8%, list=3%, signal=8%
GOBP_ACTIVATION_OF_IMMUNE_RESPONSE	382	0.580748	1.31212	0.0198238	0.533596	1	1015	tags=17%, list=7%, signal=18%
GOBP_POSITIVE_REGULATION_OF_DEFENSE_RESPONSE	344	0.584137	1.31129	0.0315315	0.536292	1	1309	tags=17%, list=9%, signal=19%
GOBP_RESPONSE_TO_UV	136	0.651256	1.31021	0.0604167	0.540321	1	808	tags=8%, list=6%, signal=8%
GOBP_IRON_ION_TRANSPORT	49	0.73839	1.30983	0.0951417	0.540755	1	892	tags=16%, list=6%, signal=17%
GOBP_TRANSCRIPTION_ELONGATION_BY_RNA_POLYMERASE_II	87	0.682691	1.30971	0.0976096	0.539843	1	2572	tags=21%, list=18%, signal=25%
GOBP_POSITIVE_REGULATION_OF_CYTOKINE_PRODUCTION	371	0.590867	1.30958	0.0199557	0.53909	1	1550	tags=19%, list=11%, signal=21%
GOBP_POSITIVE_REGULATION_OF_CYCLASE_ACTIVITY	20	0.83928	1.30934	0.141762	0.538774	1	12	tags=5%, list=0%, signal=5%
GOBP_GLUTAMINE_METABOLIC_PROCESS	21	0.833251	1.3087	0.11068	0.540624	1	1669	tags=14%, list=12%, signal=16%
GOBP_NEURON_DEATH	340	0.586126	1.30703	0.0208768	0.547909	1	957	tags=10%, list=7%, signal=10%
GOBP_POSITIVE_REGULATION_OF_INFLAMMATORY_RESPONSE	107	0.674947	1.30678	0.0896414	0.547773	1	854	tags=19%, list=6%, signal=20%
GOBP_POSITIVE_REGULATION_OF_TRANSLATIONAL_INITIATION	19	0.850693	1.30647	0.113806	0.547876	1	745	tags=11%, list=5%, signal=11%
GOBP_ENDODERM_FORMATION	28	0.806806	1.30642	0.0888031	0.546606	1	859	tags=18%, list=6%, signal=19%
GOBP_DORSAL_VENTRAL_NEURAL_TUBE_PATTERNING	26	0.791896	1.30548	0.132827	0.54964	1	786	tags=12%, list=6%, signal=12%
GOBP_LIPID_EXPORT_FROM_CELL	38	0.76938	1.30481	0.114943	0.551645	1	553	tags=13%, list=4%, signal=14%
GOBP_REGULATION_OF_B_CELL_APOPTOTIC_PROCESS	17	0.878319	1.30475	0.0758197	0.550459	1	312	tags=12%, list=2%, signal=12%
GOBP_REGULATION_OF_PLATELET_AGGREGATION	23	0.822983	1.30474	0.113383	0.549037	1	1414	tags=17%, list=10%, signal=19%
GOBP_REGULATION_OF_LEUKOCYTE_APOPTOTIC_PROCESS	81	0.698719	1.30462	0.0747475	0.548152	1	1551	tags=16%, list=11%, signal=18%
GOBP_POSITIVE_REGULATION_OF_T_CELL_PROLIFERATION	74	0.693287	1.30421	0.0849802	0.548877	1	1836	tags=28%, list=13%, signal=32%
GOBP_COTRANSLATIONAL_PROTEIN_TARGETING_TO_MEMBRANE	18	0.848379	1.30359	0.111984	0.550577	1	1134	tags=50%, list=8%, signal=54%
GOBP_POSITIVE_REGULATION_OF_OSTEOCLAST_DIFFERENTIATION	22	0.836247	1.30353	0.127505	0.549485	1	997	tags=27%, list=7%, signal=29%
GOBP_ESTABLISHMENT_OF_PROTEIN_LOCALIZATION_TO_MITOCHONDRIAL_MEMBRANE	27	0.805983	1.30329	0.106464	0.54927	1	623	tags=11%, list=4%, signal=12%
GOBP_NEGATIVE_REGULATION_OF_TYPE_I_INTERFERON_PRODUCTION	29	0.795271	1.30254	0.137476	0.551601	1	625	tags=17%, list=4%, signal=18%
GOBP_NEGATIVE_REGULATION_OF_MYELOID_CELL_DIFFERENTIATION	72	0.684593	1.3024	0.100402	0.550987	1	1431	tags=19%, list=10%, signal=22%
GOBP_RESPONSE_TO_INTERLEUKIN_17	19	0.850895	1.30112	0.0978887	0.556141	1	444	tags=26%, list=3%, signal=27%
GOBP_REGULATION_OF_VOLTAGE_GATED_CALCIUM_CHANNEL_ACTIVITY	27	0.80247	1.30098	0.114563	0.555383	1	276	tags=4%, list=2%, signal=4%
GOBP_ACTIN_FILAMENT_POLYMERIZATION	132	0.658637	1.30096	0.0539419	0.554036	1	1893	tags=21%, list=13%, signal=24%
GOBP_NEGATIVE_REGULATION_OF_ENDOTHELIAL_CELL_APOPTOTIC_PROCESS	27	0.798725	1.3004	0.105364	0.555497	1	706	tags=26%, list=5%, signal=27%
GOBP_REGULATION_OF_HORMONE_BIOSYNTHETIC_PROCESS	23	0.832465	1.29967	0.115163	0.55764	1	444	tags=9%, list=3%, signal=9%
GOBP_ROOF_OF_MOUTH_DEVELOPMENT	68	0.705258	1.29949	0.0994036	0.55716	1	1506	tags=16%, list=11%, signal=18%
GOBP_CELL_FATE_SPECIFICATION	52	0.721888	1.29901	0.0982659	0.558022	1	595	tags=10%, list=4%, signal=10%
GOBP_INTRA_GOLGI_VESICLE_MEDIATED_TRANSPORT	28	0.795895	1.29897	0.110899	0.5567	1	1790	tags=21%, list=13%, signal=24%
GOBP_T_HELPER_1_TYPE_IMMUNE_RESPONSE	35	0.779688	1.29884	0.0958333	0.55592	1	532	tags=23%, list=4%, signal=24%
GOBP_NEGATIVE_REGULATION_OF_EXTRINSIC_APOPTOTIC_SIGNALING_PATHWAY	82	0.686855	1.29797	0.0978474	0.558739	1	1192	tags=22%, list=8%, signal=24%
GOBP_NEGATIVE_REGULATION_OF_NEURON_DEATH	194	0.619807	1.29717	0.0474138	0.561225	1	869	tags=11%, list=6%, signal=11%
GOBP_DEFENSE_RESPONSE_TO_FUNGUS	31	0.779042	1.29678	0.10352	0.561722	1	1837	tags=19%, list=13%, signal=22%
GOBP_POSITIVE_REGULATION_OF_VASCULAR_ENDOTHELIAL_CELL_PROLIFERATION	15	0.859462	1.29671	0.11194	0.560603	1	1782	tags=53%, list=13%, signal=61%
GOBP_ANTIBACTERIAL_HUMORAL_RESPONSE	26	0.798284	1.29645	0.118421	0.560467	1	825	tags=35%, list=6%, signal=37%
GOBP_REGULATION_OF_MONOATOMIC_ANION_TRANSPORT	18	0.850324	1.29573	0.102612	0.562655	1	1602	tags=28%, list=11%, signal=31%
GOBP_PROTEIN_QUALITY_CONTROL_FOR_MISFOLDED_OR_INCOMPLETELY_SYNTHESIZED_PROTEINS	28	0.805165	1.29499	0.114398	0.564833	1	7	tags=4%, list=0%, signal=4%
GOBP_MONOCYTE_CHEMOTACTIC_PROTEIN_1_PRODUCTION	18	0.855527	1.29451	0.095064	0.565976	1	1513	tags=44%, list=11%, signal=50%
GOBP_REGULATION_OF_INCLUSION_BODY_ASSEMBLY	17	0.850792	1.29302	0.0988142	0.571943	1	489	tags=12%, list=3%, signal=12%
GOBP_PROTEIN_PEPTIDYL_PROLYL_ISOMERIZATION	21	0.832328	1.29271	0.113244	0.572039	1	1004	tags=24%, list=7%, signal=26%
GOBP_NEURON_PROJECTION_EXTENSION	153	0.626879	1.29259	0.0633188	0.571222	1	854	tags=8%, list=6%, signal=8%
GOBP_MATURATION_OF_LSU_RRNA	24	0.811634	1.29195	0.129032	0.573077	1	2270	tags=42%, list=16%, signal=49%
GOBP_PROTEIN_TARGETING	251	0.594479	1.29191	0.0338983	0.57185	1	903	tags=10%, list=6%, signal=10%
GOBP_ADIPOSE_TISSUE_DEVELOPMENT	54	0.712596	1.29077	0.129278	0.576133	1	1192	tags=15%, list=8%, signal=16%
GOBP_REGULATION_OF_CELLULAR_EXTRAVASATION	32	0.77046	1.29074	0.123529	0.574846	1	1841	tags=28%, list=13%, signal=32%
GOBP_NEGATIVE_REGULATION_OF_INNATE_IMMUNE_RESPONSE	67	0.694935	1.29043	0.121331	0.574963	1	1628	tags=21%, list=11%, signal=23%
GOBP_POSITIVE_REGULATION_OF_RELEASE_OF_SEQUESTERED_CALCIUM_ION_INTO_CYTOSOL	26	0.798068	1.28996	0.140449	0.575877	1	1792	tags=23%, list=13%, signal=26%
GOBP_TUMOR_NECROSIS_FACTOR_MEDIATED_SIGNALING_PATHWAY	67	0.68359	1.28951	0.107843	0.576577	1	487	tags=6%, list=3%, signal=6%
GOBP_ENDOSOMAL_TRANSPORT	218	0.607791	1.28948	0.0546218	0.575266	1	1441	tags=10%, list=10%, signal=11%
GOBP_POSTSYNAPTIC_MODULATION_OF_CHEMICAL_SYNAPTIC_TRANSMISSION	23	0.811651	1.28933	0.122137	0.57452	1	1747	tags=26%, list=12%, signal=30%
GOBP_KERATINOCYTE_MIGRATION	16	0.855772	1.2886	0.12037	0.576876	1	1213	tags=31%, list=9%, signal=34%
GOBP_PROTEIN_TARGETING_TO_MEMBRANE	101	0.668258	1.28838	0.096	0.57651	1	758	tags=14%, list=5%, signal=15%
GOBP_DORSAL_VENTRAL_PATTERN_FORMATION	65	0.69498	1.28815	0.108652	0.576303	1	833	tags=9%, list=6%, signal=10%
GOBP_DENDRITIC_CELL_CYTOKINE_PRODUCTION	16	0.846875	1.28814	0.108007	0.574914	1	275	tags=13%, list=2%, signal=13%
GOBP_REGULATION_OF_EXTENT_OF_CELL_GROWTH	97	0.659576	1.2876	0.112033	0.576239	1	522	tags=6%, list=4%, signal=6%
GOBP_POSITIVE_REGULATION_OF_INTERLEUKIN_4_PRODUCTION	18	0.838143	1.28719	0.11412	0.576654	1	867	tags=28%, list=6%, signal=30%
GOBP_PHOSPHATIDYLINOSITOL_BIOSYNTHETIC_PROCESS	90	0.66542	1.28705	0.0809717	0.575945	1	900	tags=7%, list=6%, signal=7%
GOBP_I_KAPPAB_PHOSPHORYLATION	20	0.838491	1.28613	0.112648	0.578896	1	1175	tags=25%, list=8%, signal=27%
GOBP_POSITIVE_REGULATION_OF_INTERLEUKIN_2_PRODUCTION	34	0.760073	1.28596	0.124744	0.578297	1	1526	tags=29%, list=11%, signal=33%
GOBP_VASCULAR_ENDOTHELIAL_GROWTH_FACTOR_PRODUCTION	29	0.784166	1.28578	0.12973	0.577896	1	1300	tags=24%, list=9%, signal=27%
GOBP_MAMMARY_GLAND_EPITHELIUM_DEVELOPMENT	57	0.705946	1.28432	0.118217	0.583792	1	595	tags=14%, list=4%, signal=15%
GOBP_ENDOSOME_TO_LYSOSOME_TRANSPORT_VIA_MULTIVESICULAR_BODY_SORTING_PATHWAY	17	0.861241	1.28392	0.116541	0.584467	1	298	tags=6%, list=2%, signal=6%
GOBP_REGULATION_OF_ADENYLATE_CYCLASE_ACTIVITY	23	0.802114	1.28356	0.146435	0.584739	1	12	tags=4%, list=0%, signal=4%
GOBP_NEGATIVE_REGULATION_OF_NEURON_APOPTOTIC_PROCESS	140	0.62965	1.28338	0.0561331	0.584211	1	1030	tags=14%, list=7%, signal=14%
GOBP_REGULATION_OF_INSULIN_RECEPTOR_SIGNALING_PATHWAY	72	0.675248	1.28298	0.101562	0.584697	1	489	tags=7%, list=3%, signal=7%
GOBP_REGULATION_OF_PROTEIN_LOCALIZATION_TO_CHROMOSOME_TELOMERIC_REGION	15	0.862916	1.28133	0.115385	0.591476	1	712	tags=13%, list=5%, signal=14%
GOBP_NEGATIVE_REGULATION_OF_DEFENSE_RESPONSE	187	0.611962	1.28103	0.0672646	0.591668	1	1083	tags=13%, list=8%, signal=14%
GOBP_ODONTOGENESIS	68	0.690758	1.28062	0.116327	0.59223	1	533	tags=12%, list=4%, signal=12%
GOBP_AUTOPHAGOSOME_MATURATION	52	0.722141	1.28042	0.113503	0.591833	1	62	tags=2%, list=0%, signal=2%
GOBP_GOLGI_ORGANIZATION	129	0.635682	1.28036	0.0901639	0.590738	1	1598	tags=18%, list=11%, signal=20%
GOBP_REGULATION_OF_MONOCYTE_CHEMOTAXIS	19	0.830045	1.27852	0.137066	0.598643	1	1339	tags=32%, list=9%, signal=35%
GOBP_LUNG_EPITHELIUM_DEVELOPMENT	42	0.754288	1.27811	0.12523	0.599218	1	517	tags=7%, list=4%, signal=7%
GOBP_ADAPTIVE_IMMUNE_RESPONSE_BASED_ON_SOMATIC_RECOMBINATION_OF_IMMUNE_RECEPTORS_BUILT_FROM_IMMUNOGLOBULIN_SUPERFAMILY_DOMAINS	273	0.583327	1.27803	0.0395833	0.598211	1	1309	tags=20%, list=9%, signal=22%
GOBP_POSITIVE_REGULATION_OF_T_HELPER_CELL_DIFFERENTIATION	15	0.858659	1.27736	0.145873	0.600146	1	1796	tags=33%, list=13%, signal=38%
GOBP_TOLL_LIKE_RECEPTOR_SIGNALING_PATHWAY	61	0.703281	1.27732	0.13253	0.598956	1	791	tags=23%, list=6%, signal=24%
GOBP_REGULATION_OF_STEROID_HORMONE_BIOSYNTHETIC_PROCESS	17	0.834593	1.27704	0.169429	0.598903	1	64	tags=6%, list=0%, signal=6%
GOBP_POSITIVE_REGULATION_OF_TUMOR_NECROSIS_FACTOR_SUPERFAMILY_CYTOKINE_PRODUCTION	91	0.665708	1.27703	0.0899123	0.597596	1	1379	tags=30%, list=10%, signal=33%
GOBP_GANGLIOSIDE_METABOLIC_PROCESS	22	0.804686	1.27624	0.137667	0.600121	1	1898	tags=32%, list=13%, signal=37%
GOBP_NEGATIVE_REGULATION_OF_EXTRINSIC_APOPTOTIC_SIGNALING_PATHWAY_VIA_DEATH_DOMAIN_RECEPTORS	26	0.775342	1.27617	0.138996	0.599066	1	1030	tags=27%, list=7%, signal=29%
GOBP_TRANSCRIPTION_PREINITIATION_COMPLEX_ASSEMBLY	62	0.692236	1.27616	0.130178	0.597713	1	575	tags=10%, list=4%, signal=10%
GOBP_COMPLEMENT_ACTIVATION	50	0.713689	1.27579	0.11068	0.598058	1	890	tags=30%, list=6%, signal=32%
GOBP_REGULATION_OF_CELL_ADHESION_MEDIATED_BY_INTEGRIN	38	0.74061	1.27554	0.149105	0.597997	1	2229	tags=26%, list=16%, signal=31%
GOBP_POSITIVE_REGULATION_OF_DEFENSE_RESPONSE_TO_VIRUS_BY_HOST	26	0.795386	1.27542	0.163107	0.597217	1	929	tags=19%, list=7%, signal=21%
GOBP_DNA_STRAND_ELONGATION	36	0.762088	1.27499	0.134503	0.598028	1	1674	tags=11%, list=12%, signal=13%
GOBP_T_CELL_CHEMOTAXIS	16	0.847124	1.27465	0.137374	0.59841	1	1300	tags=25%, list=9%, signal=27%
GOBP_ACTIVATION_OF_NF_KAPPAB_INDUCING_KINASE_ACTIVITY	15	0.855217	1.27429	0.135185	0.598803	1	1423	tags=20%, list=10%, signal=22%
GOBP_MITOCHONDRION_DISTRIBUTION	23	0.79979	1.27419	0.123077	0.597997	1	908	tags=17%, list=6%, signal=19%
GOBP_SMOOTH_MUSCLE_CELL_PROLIFERATION	155	0.62339	1.27355	0.0772358	0.599799	1	1030	tags=11%, list=7%, signal=12%
GOBP_REGULATION_OF_RESPONSE_TO_CYTOKINE_STIMULUS	127	0.636701	1.27348	0.0747863	0.598805	1	1628	tags=19%, list=11%, signal=21%
GOBP_GLAND_MORPHOGENESIS	109	0.646317	1.27347	0.10142	0.597497	1	593	tags=13%, list=4%, signal=13%
GOBP_PEPTIDYL_PROLINE_MODIFICATION	35	0.762513	1.27319	0.127619	0.597552	1	1214	tags=20%, list=9%, signal=22%
GOBP_MAINTENANCE_OF_PROTEIN_LOCALIZATION_IN_ORGANELLE	40	0.744922	1.27299	0.150301	0.59711	1	1726	tags=25%, list=12%, signal=28%
GOBP_REGULATION_OF_CELLULAR_RESPIRATION	53	0.699438	1.2725	0.139764	0.59819	1	545	tags=8%, list=4%, signal=8%
GOBP_INTRACELLULAR_ZINC_ION_HOMEOSTASIS	23	0.807094	1.27243	0.136015	0.59721	1	1750	tags=26%, list=12%, signal=30%
GOBP_REGULATION_OF_ENDOPEPTIDASE_ACTIVITY	271	0.588793	1.27214	0.0541126	0.597332	1	1121	tags=13%, list=8%, signal=14%
GOBP_REGULATION_OF_PROTEIN_MATURATION	66	0.691795	1.27062	0.126214	0.603422	1	982	tags=11%, list=7%, signal=11%
GOBP_APICAL_JUNCTION_ASSEMBLY	57	0.69693	1.27037	0.137931	0.603196	1	1834	tags=14%, list=13%, signal=16%
GOBP_TAXIS	395	0.566666	1.27017	0.0406321	0.602893	1	1248	tags=16%, list=9%, signal=17%
GOBP_POSITIVE_REGULATION_OF_PEPTIDASE_ACTIVITY	156	0.62141	1.26842	0.091314	0.61036	1	1121	tags=12%, list=8%, signal=13%
GOBP_DENDRITIC_SPINE_MAINTENANCE	22	0.805121	1.26834	0.145594	0.609358	1	43	tags=5%, list=0%, signal=5%
GOBP_ANTIGEN_PROCESSING_AND_PRESENTATION	93	0.660778	1.26824	0.121154	0.608527	1	1359	tags=19%, list=10%, signal=21%
GOBP_ER_NUCLEUS_SIGNALING_PATHWAY	40	0.737116	1.26803	0.130604	0.608237	1	1293	tags=28%, list=9%, signal=30%
GOBP_NEGATIVE_REGULATION_OF_AMINE_TRANSPORT	18	0.803753	1.267	0.131959	0.611891	1	474	tags=22%, list=3%, signal=23%
GOBP_MATURATION_OF_5_8S_RRNA_FROM_TRICISTRONIC_RRNA_TRANSCRIPT_SSU_RRNA_5_8S_RRNA_LSU_RRNA	24	0.785993	1.26698	0.160853	0.610635	1	2157	tags=29%, list=15%, signal=34%
GOBP_NEURON_APOPTOTIC_PROCESS	248	0.589177	1.26679	0.0631579	0.610212	1	957	tags=11%, list=7%, signal=11%
GOBP_REGULATION_OF_INTRINSIC_APOPTOTIC_SIGNALING_PATHWAY_IN_RESPONSE_TO_DNA_DAMAGE_BY_P53_CLASS_MEDIATOR	15	0.840216	1.2665	0.148289	0.61016	1	312	tags=7%, list=2%, signal=7%
GOBP_ACTIN_CYTOSKELETON_REORGANIZATION	100	0.665232	1.26575	0.106557	0.612497	1	1753	tags=20%, list=12%, signal=23%
GOBP_NEGATIVE_REGULATION_OF_CELL_CYCLE_G1_S_PHASE_TRANSITION	64	0.688702	1.26528	0.119097	0.613396	1	1276	tags=17%, list=9%, signal=19%
GOBP_EAR_MORPHOGENESIS	68	0.679067	1.26513	0.117761	0.612749	1	1229	tags=15%, list=9%, signal=16%
GOBP_REGULATION_OF_CELL_DIVISION	136	0.622682	1.26504	0.0759494	0.611855	1	1821	tags=20%, list=13%, signal=23%
GOBP_POSITIVE_REGULATION_OF_CILIUM_ASSEMBLY	28	0.77101	1.26495	0.136273	0.61103	1	1350	tags=25%, list=9%, signal=28%
GOBP_LATE_ENDOSOME_TO_VACUOLE_TRANSPORT	26	0.764552	1.26488	0.184261	0.610053	1	1259	tags=8%, list=9%, signal=8%
GOBP_POSITIVE_REGULATION_OF_PHAGOCYTOSIS	74	0.676125	1.2648	0.114519	0.609135	1	931	tags=24%, list=7%, signal=26%
GOBP_CELLULAR_RESPONSE_TO_NUTRIENT	24	0.788139	1.26472	0.190763	0.608248	1	560	tags=17%, list=4%, signal=17%
GOBP_CEREBELLAR_PURKINJE_CELL_LAYER_DEVELOPMENT	27	0.789999	1.26469	0.168932	0.607052	1	538	tags=11%, list=4%, signal=12%
GOBP_MATURATION_OF_LSU_RRNA_FROM_TRICISTRONIC_RRNA_TRANSCRIPT_SSU_RRNA_5_8S_RRNA_LSU_RRNA	17	0.841015	1.26462	0.138402	0.606061	1	1325	tags=29%, list=9%, signal=32%
GOBP_GOLGI_VESICLE_TRANSPORT	265	0.578913	1.2645	0.0512821	0.605313	1	1598	tags=17%, list=11%, signal=19%
GOBP_RESPONSE_TO_INTERFERON_BETA	56	0.705184	1.26449	0.129032	0.604079	1	1722	tags=29%, list=12%, signal=32%
GOBP_NEGATIVE_REGULATION_OF_ORGANIC_ACID_TRANSPORT	18	0.830609	1.26395	0.152778	0.605375	1	553	tags=33%, list=4%, signal=35%
GOBP_PEPTIDYL_GLUTAMIC_ACID_MODIFICATION	18	0.845819	1.26359	0.125954	0.605684	1	865	tags=17%, list=6%, signal=18%
GOBP_NEGATIVE_REGULATION_OF_PROTEIN_PHOSPHORYLATION	295	0.576692	1.26357	0.0611354	0.604505	1	983	tags=13%, list=7%, signal=13%
GOBP_COLLAGEN_CATABOLIC_PROCESS	25	0.799498	1.2633	0.148218	0.604599	1	950	tags=8%, list=7%, signal=9%
GOBP_REGULATION_OF_ENDOPLASMIC_RETICULUM_UNFOLDED_PROTEIN_RESPONSE	23	0.803185	1.26329	0.164122	0.603362	1	1630	tags=30%, list=11%, signal=34%
GOBP_NEUROINFLAMMATORY_RESPONSE	57	0.696088	1.263	0.136634	0.603493	1	953	tags=26%, list=7%, signal=28%
GOBP_RESPONSE_TO_GAMMA_RADIATION	49	0.711531	1.26266	0.139535	0.603765	1	924	tags=12%, list=6%, signal=13%
GOBP_GLYCOSPHINGOLIPID_METABOLIC_PROCESS	39	0.72584	1.26226	0.154135	0.604288	1	1898	tags=21%, list=13%, signal=24%
GOBP_POSITIVE_REGULATION_OF_IMMUNOGLOBULIN_PRODUCTION	38	0.744604	1.26218	0.136095	0.603393	1	2196	tags=32%, list=15%, signal=37%
GOBP_POSITIVE_REGULATION_OF_PROTEOLYSIS	316	0.574213	1.26216	0.0614035	0.602233	1	1150	tags=10%, list=8%, signal=11%
GOBP_NEGATIVE_REGULATION_OF_LIPASE_ACTIVITY	15	0.845486	1.26099	0.131373	0.606438	1	774	tags=13%, list=5%, signal=14%
GOBP_PROTEIN_HYDROXYLATION	27	0.774676	1.26012	0.181308	0.609219	1	1489	tags=22%, list=10%, signal=25%
GOBP_INORGANIC_ION_HOMEOSTASIS	375	0.557625	1.25971	0.0422833	0.609866	1	1650	tags=17%, list=12%, signal=19%
GOBP_PHOSPHATIDYLINOSITOL_METABOLIC_PROCESS	129	0.627158	1.2593	0.107143	0.610444	1	1169	tags=9%, list=8%, signal=9%
GOBP_TISSUE_MORPHOGENESIS	482	0.548454	1.25895	0.0324074	0.610817	1	1103	tags=11%, list=8%, signal=11%
GOBP_POSITIVE_REGULATION_OF_CELLULAR_EXTRAVASATION	19	0.822398	1.25856	0.138196	0.611432	1	1563	tags=32%, list=11%, signal=35%
GOBP_ACTIVIN_RECEPTOR_SIGNALING_PATHWAY	28	0.771092	1.25842	0.164659	0.610838	1	1532	tags=21%, list=11%, signal=24%
GOBP_ANIMAL_ORGAN_MATURATION	24	0.78107	1.25829	0.183236	0.610155	1	541	tags=17%, list=4%, signal=17%
GOBP_PANCREAS_DEVELOPMENT	56	0.692762	1.25767	0.125506	0.611798	1	1496	tags=27%, list=11%, signal=30%
GOBP_EPITHELIAL_TUBE_BRANCHING_INVOLVED_IN_LUNG_MORPHOGENESIS	32	0.756063	1.25744	0.174168	0.6116	1	1093	tags=16%, list=8%, signal=17%
GOBP_REGULATION_OF_SMOOTHENED_SIGNALING_PATHWAY	77	0.663085	1.25727	0.125253	0.611129	1	1187	tags=10%, list=8%, signal=11%
GOBP_ENDODERMAL_CELL_DIFFERENTIATION	22	0.815064	1.257	0.142012	0.611158	1	859	tags=18%, list=6%, signal=19%
GOBP_POST_TRANSLATIONAL_PROTEIN_TARGETING_TO_ENDOPLASMIC_RETICULUM_MEMBRANE	18	0.824444	1.25614	0.163534	0.61389	1	725	tags=22%, list=5%, signal=23%
GOBP_INNER_MITOCHONDRIAL_MEMBRANE_ORGANIZATION	35	0.733875	1.25609	0.152778	0.612883	1	22	tags=3%, list=0%, signal=3%
GOBP_NEGATIVE_REGULATION_OF_TRANSPORT	369	0.55713	1.25553	0.0331858	0.614096	1	1062	tags=14%, list=7%, signal=14%
GOBP_REGULATION_OF_KIDNEY_DEVELOPMENT	17	0.824752	1.25553	0.179732	0.612896	1	244	tags=18%, list=2%, signal=18%
GOBP_POSITIVE_REGULATION_OF_NEUROGENESIS	234	0.576643	1.2555	0.0807175	0.611811	1	908	tags=9%, list=6%, signal=9%
GOBP_CLEAVAGE_INVOLVED_IN_RRNA_PROCESSING	28	0.776237	1.25398	0.179337	0.617524	1	2101	tags=25%, list=15%, signal=29%
GOBP_RIBOSOMAL_SUBUNIT_EXPORT_FROM_NUCLEUS	17	0.823657	1.25366	0.148423	0.617671	1	2101	tags=35%, list=15%, signal=41%
GOBP_POSITIVE_REGULATION_OF_FIBROBLAST_PROLIFERATION	61	0.68701	1.2531	0.15087	0.618965	1	884	tags=10%, list=6%, signal=10%
GOBP_LEUKOCYTE_TETHERING_OR_ROLLING	22	0.798232	1.25308	0.208103	0.617844	1	1841	tags=41%, list=13%, signal=47%
GOBP_REGULATION_OF_WOUND_HEALING	107	0.647581	1.25291	0.102296	0.617364	1	959	tags=19%, list=7%, signal=20%
GOBP_CELLULAR_RESPONSE_TO_INTERFERON_BETA	46	0.721839	1.25278	0.140562	0.616756	1	1722	tags=24%, list=12%, signal=27%
GOBP_MORPHOGENESIS_OF_AN_EPITHELIUM	419	0.548377	1.25267	0.0369515	0.616059	1	1103	tags=10%, list=8%, signal=11%
GOBP_REGULATION_OF_ACTIN_NUCLEATION	32	0.753933	1.25229	0.174274	0.616621	1	2673	tags=25%, list=19%, signal=31%
GOBP_HINDBRAIN_DEVELOPMENT	113	0.629906	1.252	0.105477	0.616679	1	743	tags=10%, list=5%, signal=10%
GOBP_INTRINSIC_APOPTOTIC_SIGNALING_PATHWAY_IN_RESPONSE_TO_DNA_DAMAGE_BY_P53_CLASS_MEDIATOR	43	0.717917	1.25184	0.160079	0.616104	1	1041	tags=12%, list=7%, signal=13%
GOBP_REGULATION_OF_AMINO_ACID_TRANSPORT	34	0.753512	1.25135	0.150659	0.617108	1	474	tags=12%, list=3%, signal=12%
GOBP_CD4_POSITIVE_ALPHA_BETA_T_CELL_CYTOKINE_PRODUCTION	15	0.844951	1.25117	0.173489	0.616713	1	345	tags=20%, list=2%, signal=20%
GOBP_NEGATIVE_REGULATION_OF_PHAGOCYTOSIS	24	0.772802	1.25042	0.190669	0.618823	1	950	tags=21%, list=7%, signal=22%
GOBP_REGULATION_OF_PEPTIDASE_ACTIVITY	311	0.563469	1.24981	0.062635	0.620372	1	1121	tags=14%, list=8%, signal=14%
GOBP_PROSTANOID_BIOSYNTHETIC_PROCESS	23	0.79013	1.24946	0.164179	0.620764	1	676	tags=9%, list=5%, signal=9%
GOBP_GAMMA_DELTA_T_CELL_ACTIVATION	15	0.838247	1.249	0.162109	0.621657	1	947	tags=20%, list=7%, signal=21%
GOBP_NEGATIVE_REGULATION_OF_SIGNAL_TRANSDUCTION_IN_ABSENCE_OF_LIGAND	23	0.801789	1.24885	0.160878	0.621137	1	1147	tags=22%, list=8%, signal=24%
GOBP_CLATHRIN_DEPENDENT_ENDOCYTOSIS	42	0.724058	1.24884	0.162602	0.619949	1	1864	tags=21%, list=13%, signal=25%
GOBP_REGULATION_OF_CYCLASE_ACTIVITY	29	0.764428	1.24804	0.168986	0.62245	1	12	tags=3%, list=0%, signal=3%
GOBP_POSITIVE_REGULATION_OF_PROTEIN_TARGETING_TO_MEMBRANE	26	0.782288	1.24713	0.169884	0.625365	1	587	tags=8%, list=4%, signal=8%
GOBP_POSITIVE_REGULATION_OF_NITRIC_OXIDE_SYNTHASE_BIOSYNTHETIC_PROCESS	18	0.809148	1.24579	0.179439	0.63004	1	275	tags=11%, list=2%, signal=11%
GOBP_NEGATIVE_REGULATION_OF_INTERLEUKIN_6_PRODUCTION	40	0.711804	1.24498	0.161034	0.632298	1	1117	tags=18%, list=8%, signal=19%
GOBP_CALCIUM_DEPENDENT_CELL_CELL_ADHESION_VIA_PLASMA_MEMBRANE_CELL_ADHESION_MOLECULES	19	0.813898	1.2443	0.191806	0.634083	1	1377	tags=11%, list=10%, signal=12%
GOBP_NON_MOTILE_CILIUM_ASSEMBLY	64	0.677786	1.24406	0.146484	0.634	1	1486	tags=27%, list=10%, signal=30%
GOBP_POSITIVE_REGULATION_OF_PROTEIN_CONTAINING_COMPLEX_DISASSEMBLY	28	0.764758	1.24376	0.183838	0.634128	1	2204	tags=21%, list=15%, signal=25%
GOBP_TRANSLESION_SYNTHESIS	19	0.801735	1.24342	0.18622	0.634411	1	2452	tags=42%, list=17%, signal=51%
GOBP_LUNG_CELL_DIFFERENTIATION	29	0.774108	1.24324	0.184261	0.634018	1	517	tags=10%, list=4%, signal=11%
GOBP_POSITIVE_REGULATION_OF_INTERFERON_BETA_PRODUCTION	43	0.707173	1.24323	0.146245	0.632882	1	532	tags=7%, list=4%, signal=7%
GOBP_REGULATION_OF_ESTABLISHMENT_OF_PROTEIN_LOCALIZATION	481	0.539851	1.24321	0.0257009	0.631759	1	1075	tags=12%, list=8%, signal=13%
GOBP_CYTOPLASMIC_SEQUESTERING_OF_PROTEIN	21	0.795119	1.24276	0.189944	0.632634	1	1792	tags=19%, list=13%, signal=22%
GOBP_PLASMA_MEMBRANE_REPAIR	27	0.770627	1.24231	0.186538	0.633356	1	1672	tags=11%, list=12%, signal=13%
GOBP_MAINTENANCE_OF_CELL_POLARITY	16	0.836425	1.24182	0.176357	0.634211	1	1836	tags=31%, list=13%, signal=36%
GOBP_ENDOPLASMIC_RETICULUM_ORGANIZATION	80	0.655712	1.24178	0.1258	0.633173	1	1476	tags=14%, list=10%, signal=15%
GOBP_REGULATION_OF_CYSTEINE_TYPE_ENDOPEPTIDASE_ACTIVITY_INVOLVED_IN_APOPTOTIC_PROCESS	171	0.594066	1.24152	0.0724638	0.633082	1	1095	tags=11%, list=8%, signal=12%
GOBP_POSITIVE_REGULATION_OF_DEVELOPMENTAL_GROWTH	159	0.606556	1.24127	0.104308	0.633007	1	869	tags=9%, list=6%, signal=10%
GOBP_SALIVARY_GLAND_DEVELOPMENT	29	0.752758	1.24127	0.172542	0.631835	1	277	tags=7%, list=2%, signal=7%
GOBP_NEGATIVE_REGULATION_OF_STRESS_ACTIVATED_PROTEIN_KINASE_SIGNALING_CASCADE	38	0.728588	1.24106	0.170732	0.631444	1	2442	tags=34%, list=17%, signal=41%
GOBP_NEGATIVE_REGULATION_OF_DNA_TEMPLATED_TRANSCRIPTION_ELONGATION	16	0.823379	1.24091	0.164835	0.630847	1	510	tags=6%, list=4%, signal=6%
GOBP_REGULATION_OF_TRANSLATION_IN_RESPONSE_TO_STRESS	21	0.794599	1.24048	0.199234	0.631543	1	745	tags=14%, list=5%, signal=15%
GOBP_CELLULAR_RESPONSE_TO_RADIATION	150	0.613246	1.23998	0.108333	0.632544	1	1002	tags=8%, list=7%, signal=9%
GOBP_REGULATION_OF_MAMMARY_GLAND_EPITHELIAL_CELL_PROLIFERATION	17	0.816926	1.23908	0.187008	0.635279	1	446	tags=12%, list=3%, signal=12%
GOBP_DEOXYRIBONUCLEOTIDE_BIOSYNTHETIC_PROCESS	17	0.822241	1.23854	0.190114	0.636491	1	1520	tags=18%, list=11%, signal=20%
GOBP_REGULATION_OF_ENDOTHELIAL_CELL_DEVELOPMENT	18	0.818893	1.23853	0.172932	0.635396	1	1460	tags=28%, list=10%, signal=31%
GOBP_TYROSINE_PHOSPHORYLATION_OF_STAT_PROTEIN	48	0.71091	1.23849	0.15222	0.634377	1	928	tags=13%, list=7%, signal=13%
GOBP_REGULATION_OF_INTRINSIC_APOPTOTIC_SIGNALING_PATHWAY_BY_P53_CLASS_MEDIATOR	32	0.764761	1.23807	0.175889	0.634953	1	884	tags=9%, list=6%, signal=10%
GOBP_NEGATIVE_REGULATION_OF_ACTIN_FILAMENT_DEPOLYMERIZATION	34	0.728627	1.2369	0.184158	0.638783	1	1444	tags=21%, list=10%, signal=23%
GOBP_POSITIVE_REGULATION_OF_STEM_CELL_POPULATION_MAINTENANCE	45	0.711086	1.2368	0.150659	0.638027	1	433	tags=7%, list=3%, signal=7%
GOBP_CALCIUM_ION_HOMEOSTASIS	214	0.574623	1.2367	0.0748899	0.6373	1	1634	tags=16%, list=11%, signal=18%
GOBP_LEUKOCYTE_MEDIATED_IMMUNITY	323	0.566132	1.23666	0.0717593	0.636376	1	1309	tags=18%, list=9%, signal=20%
GOBP_POSITIVE_REGULATION_OF_NUCLEOTIDE_METABOLIC_PROCESS	38	0.722608	1.23646	0.159681	0.636081	1	39	tags=5%, list=0%, signal=5%
GOBP_LATE_ENDOSOME_TO_VACUOLE_TRANSPORT_VIA_MULTIVESICULAR_BODY_SORTING_PATHWAY	16	0.824865	1.23637	0.181004	0.635316	1	1259	tags=13%, list=9%, signal=14%
GOBP_POSITIVE_REGULATION_OF_MITOTIC_NUCLEAR_DIVISION	31	0.74326	1.23632	0.182331	0.634305	1	2077	tags=29%, list=15%, signal=34%
GOBP_POSITIVE_REGULATION_OF_TRANSPORTER_ACTIVITY	84	0.652655	1.23614	0.145349	0.63395	1	644	tags=8%, list=5%, signal=9%
GOBP_MESODERM_DEVELOPMENT	73	0.657069	1.23563	0.158111	0.634972	1	1496	tags=18%, list=11%, signal=20%
GOBP_POSITIVE_REGULATION_OF_MONOATOMIC_ION_TRANSMEMBRANE_TRANSPORT	123	0.624403	1.23462	0.114688	0.638253	1	779	tags=10%, list=5%, signal=10%
GOBP_REGULATION_OF_NUCLEOTIDE_METABOLIC_PROCESS	85	0.652545	1.23278	0.12959	0.645126	1	1121	tags=11%, list=8%, signal=11%
GOBP_KERATINOCYTE_PROLIFERATION	38	0.727023	1.23271	0.182365	0.644298	1	1664	tags=26%, list=12%, signal=30%
GOBP_ACTIVATION_OF_INNATE_IMMUNE_RESPONSE	200	0.582234	1.23231	0.0948081	0.644855	1	1074	tags=17%, list=8%, signal=18%
GOBP_POSITIVE_REGULATION_OF_INTERLEUKIN_8_PRODUCTION	43	0.709952	1.23212	0.186139	0.644426	1	828	tags=23%, list=6%, signal=25%
GOBP_EMBRYONIC_PLACENTA_DEVELOPMENT	82	0.650888	1.23197	0.157895	0.643887	1	549	tags=6%, list=4%, signal=6%
GOBP_ENDODERM_DEVELOPMENT	51	0.691858	1.23172	0.14751	0.643793	1	1019	tags=18%, list=7%, signal=19%
GOBP_POSTREPLICATION_REPAIR	27	0.773048	1.23155	0.186747	0.64337	1	2631	tags=33%, list=18%, signal=41%
GOBP_I_KAPPAB_KINASE_NF_KAPPAB_SIGNALING	201	0.585524	1.23113	0.0970655	0.644038	1	832	tags=16%, list=6%, signal=17%
GOBP_ENDOCRINE_PANCREAS_DEVELOPMENT	34	0.734979	1.22951	0.188324	0.649704	1	1410	tags=26%, list=10%, signal=29%
GOBP_HISTONE_MONOUBIQUITINATION	29	0.747248	1.2282	0.2	0.654063	1	1124	tags=14%, list=8%, signal=15%
GOBP_PROTEIN_DNA_COMPLEX_DISASSEMBLY	18	0.810657	1.22796	0.183556	0.653996	1	884	tags=11%, list=6%, signal=12%
GOBP_PROTEIN_LOCALIZATION_TO_CHROMATIN	34	0.733733	1.22708	0.191147	0.656725	1	101	tags=6%, list=1%, signal=6%
GOBP_ACTIN_FILAMENT_DEPOLYMERIZATION	43	0.72074	1.2268	0.184971	0.656708	1	1444	tags=19%, list=10%, signal=21%
GOBP_POSITIVE_REGULATION_OF_LOCOMOTION	488	0.531478	1.22668	0.0405728	0.656151	1	1121	tags=13%, list=8%, signal=14%
GOBP_POSITIVE_REGULATION_OF_INTERLEUKIN_6_PRODUCTION	79	0.644112	1.22636	0.136929	0.656387	1	1379	tags=29%, list=10%, signal=32%
GOBP_CENTRAL_NERVOUS_SYSTEM_NEURON_DEVELOPMENT	61	0.668372	1.22607	0.175542	0.656416	1	1426	tags=13%, list=10%, signal=15%
GOBP_RESPONSE_TO_AMINO_ACID_STARVATION	48	0.692946	1.22588	0.186898	0.656088	1	745	tags=10%, list=5%, signal=11%
GOBP_CELLULAR_RESPONSE_TO_LIGHT_STIMULUS	88	0.645932	1.22537	0.139489	0.657102	1	808	tags=6%, list=6%, signal=6%
GOBP_POSITIVE_REGULATION_OF_RESPONSE_TO_CYTOKINE_STIMULUS	57	0.680636	1.2253	0.17119	0.656251	1	1379	tags=21%, list=10%, signal=23%
GOBP_CELLULAR_COMPONENT_DISASSEMBLY	379	0.543978	1.22382	0.0823529	0.661585	1	1506	tags=13%, list=11%, signal=14%
GOBP_RESPONSE_TO_ORGANOPHOSPHORUS	65	0.658547	1.2236	0.149701	0.661329	1	593	tags=12%, list=4%, signal=13%
GOBP_POSITIVE_REGULATION_OF_STEM_CELL_DIFFERENTIATION	16	0.824001	1.22358	0.208872	0.660259	1	1506	tags=31%, list=11%, signal=35%
GOBP_MORPHOGENESIS_OF_A_BRANCHING_STRUCTURE	175	0.580829	1.22334	0.09375	0.660185	1	1093	tags=10%, list=8%, signal=11%
GOBP_REGULATION_OF_PROTEIN_DEPOLYMERIZATION	70	0.657535	1.22319	0.152401	0.659701	1	1453	tags=19%, list=10%, signal=21%
GOBP_MULTI_MULTICELLULAR_ORGANISM_PROCESS	104	0.619838	1.22273	0.131799	0.660468	1	743	tags=13%, list=5%, signal=13%
GOBP_NITRIC_OXIDE_SYNTHASE_BIOSYNTHETIC_PROCESS	25	0.76888	1.22206	0.202312	0.662203	1	828	tags=20%, list=6%, signal=21%
GOBP_REGULATION_OF_RESPONSE_TO_BIOTIC_STIMULUS	379	0.543585	1.22178	0.0672646	0.66228	1	1423	tags=16%, list=10%, signal=17%
GOBP_ZINC_ION_TRANSPORT	24	0.780521	1.22125	0.2	0.663377	1	1750	tags=29%, list=12%, signal=33%
GOBP_POSITIVE_REGULATION_OF_RESPONSE_TO_BIOTIC_STIMULUS	272	0.556415	1.21975	0.100218	0.668503	1	1379	tags=17%, list=10%, signal=18%
GOBP_REGULATION_OF_HISTONE_METHYLATION	57	0.681937	1.21958	0.168699	0.668128	1	1769	tags=19%, list=12%, signal=22%
GOBP_REGULATION_OF_PROTEIN_POLYMERIZATION	165	0.601282	1.21929	0.120833	0.66819	1	1893	tags=20%, list=13%, signal=23%
GOBP_PHAGOLYSOSOME_ASSEMBLY	15	0.827035	1.21922	0.235867	0.667375	1	1672	tags=27%, list=12%, signal=30%
GOBP_POSITIVE_REGULATION_OF_EXTRINSIC_APOPTOTIC_SIGNALING_PATHWAY	49	0.6942	1.2192	0.195695	0.666304	1	623	tags=14%, list=4%, signal=15%
GOBP_POSITIVE_REGULATION_OF_EPITHELIAL_CELL_PROLIFERATION	157	0.594942	1.21911	0.121277	0.665579	1	1507	tags=19%, list=11%, signal=21%
GOBP_FAT_CELL_DIFFERENTIATION	209	0.575927	1.21891	0.105263	0.665293	1	577	tags=10%, list=4%, signal=10%
GOBP_POSITIVE_REGULATION_OF_NEURON_DEATH	105	0.620516	1.21672	0.149194	0.673207	1	953	tags=11%, list=7%, signal=12%
GOBP_ENDOCRINE_SYSTEM_DEVELOPMENT	77	0.65294	1.21671	0.169661	0.672149	1	1207	tags=18%, list=8%, signal=20%
GOBP_CHONDROITIN_SULFATE_PROTEOGLYCAN_METABOLIC_PROCESS	30	0.742638	1.21669	0.222	0.671084	1	1747	tags=17%, list=12%, signal=19%
GOBP_PROGESTERONE_METABOLIC_PROCESS	16	0.827892	1.21618	0.202555	0.672123	1	258	tags=19%, list=2%, signal=19%
GOBP_POSITIVE_REGULATION_OF_SIGNAL_TRANSDUCTION_BY_P53_CLASS_MEDIATOR	27	0.75465	1.21605	0.205703	0.671562	1	1032	tags=15%, list=7%, signal=16%
GOBP_POSITIVE_REGULATION_OF_CELL_ADHESION_MEDIATED_BY_INTEGRIN	16	0.812367	1.2159	0.227626	0.671039	1	2229	tags=44%, list=16%, signal=52%
GOBP_NUCLEOTIDE_SUGAR_BIOSYNTHETIC_PROCESS	16	0.811038	1.21584	0.224852	0.670175	1	1005	tags=19%, list=7%, signal=20%
GOBP_NUCLEAR_BODY_ORGANIZATION	17	0.796403	1.21559	0.228464	0.670118	1	1179	tags=12%, list=8%, signal=13%
GOBP_REGULATION_OF_CLATHRIN_DEPENDENT_ENDOCYTOSIS	15	0.821785	1.21496	0.223247	0.671616	1	1426	tags=20%, list=10%, signal=22%
GOBP_REGULATION_OF_T_CELL_MIGRATION	39	0.70997	1.21454	0.187259	0.672312	1	1782	tags=21%, list=13%, signal=23%
GOBP_MAMMARY_GLAND_DEVELOPMENT	98	0.628389	1.21422	0.159681	0.672536	1	886	tags=14%, list=6%, signal=15%
GOBP_POSITIVE_REGULATION_OF_ENDOPEPTIDASE_ACTIVITY	146	0.5943	1.21383	0.14561	0.673041	1	1121	tags=12%, list=8%, signal=13%
GOBP_DEFENSE_RESPONSE_TO_BACTERIUM	179	0.581736	1.21378	0.121514	0.672112	1	825	tags=16%, list=6%, signal=17%
GOBP_ANATOMICAL_STRUCTURE_MATURATION	184	0.584404	1.21377	0.106095	0.671022	1	1067	tags=12%, list=7%, signal=13%
GOBP_NEGATIVE_REGULATION_OF_HISTONE_ACETYLATION	15	0.807259	1.21359	0.225549	0.670595	1	1316	tags=13%, list=9%, signal=15%
GOBP_NEGATIVE_REGULATION_OF_INTERLEUKIN_2_PRODUCTION	21	0.782199	1.21341	0.210421	0.67021	1	1117	tags=29%, list=8%, signal=31%
GOBP_NEGATIVE_REGULATION_OF_MRNA_METABOLIC_PROCESS	80	0.655604	1.21331	0.181034	0.669544	1	1175	tags=11%, list=8%, signal=12%
GOBP_INTEGRIN_ACTIVATION	22	0.781086	1.21321	0.24	0.668798	1	1059	tags=23%, list=7%, signal=25%
GOBP_IMMUNE_EFFECTOR_PROCESS	491	0.522502	1.21315	0.0591017	0.667908	1	1316	tags=20%, list=9%, signal=21%
GOBP_RESPONSE_TO_BACTERIUM	483	0.524858	1.21297	0.0591133	0.667604	1	1006	tags=17%, list=7%, signal=17%
GOBP_NEGATIVE_REGULATION_OF_PHOSPHORUS_METABOLIC_PROCESS	386	0.536594	1.21273	0.0541761	0.667461	1	1121	tags=13%, list=8%, signal=14%
GOBP_CELLULAR_RESPONSE_TO_UV	82	0.647098	1.21253	0.157791	0.667179	1	808	tags=6%, list=6%, signal=6%
GOBP_RNA_SPLICING_VIA_TRANSESTERIFICATION_REACTIONS	255	0.558647	1.21156	0.0951374	0.670093	1	2037	tags=13%, list=14%, signal=15%
GOBP_GRANULOCYTE_DIFFERENTIATION	35	0.715712	1.2111	0.205769	0.670908	1	1711	tags=26%, list=12%, signal=29%
GOBP_RESPONSE_TO_ISCHEMIA	36	0.708086	1.21054	0.198842	0.672168	1	1133	tags=22%, list=8%, signal=24%
GOBP_NEGATIVE_REGULATION_OF_BINDING	140	0.600129	1.21034	0.142857	0.671815	1	1036	tags=14%, list=7%, signal=15%
GOBP_CELL_FATE_COMMITMENT_INVOLVED_IN_FORMATION_OF_PRIMARY_GERM_LAYER	16	0.803482	1.20977	0.251429	0.673078	1	1383	tags=31%, list=10%, signal=35%
GOBP_NUCLEOTIDE_PHOSPHORYLATION	94	0.624887	1.20959	0.160079	0.672665	1	1341	tags=13%, list=9%, signal=14%
GOBP_NEGATIVE_REGULATION_OF_INTRINSIC_APOPTOTIC_SIGNALING_PATHWAY	89	0.627754	1.20881	0.167364	0.674958	1	1209	tags=13%, list=8%, signal=15%
GOBP_POSITIVE_REGULATION_OF_SUBSTRATE_ADHESION_DEPENDENT_CELL_SPREADING	37	0.693287	1.20868	0.184891	0.674358	1	971	tags=11%, list=7%, signal=12%
GOBP_LEUKOCYTE_DEGRANULATION	56	0.673851	1.20847	0.196532	0.674141	1	1300	tags=20%, list=9%, signal=22%
GOBP_RNA_TEMPLATED_DNA_BIOSYNTHETIC_PROCESS	59	0.664291	1.20824	0.180266	0.674079	1	1002	tags=12%, list=7%, signal=13%
GOBP_GTP_METABOLIC_PROCESS	24	0.766202	1.20819	0.209738	0.673179	1	1979	tags=13%, list=14%, signal=14%
GOBP_POSITIVE_REGULATION_OF_BONE_RESORPTION	21	0.774411	1.20807	0.212928	0.672618	1	1682	tags=33%, list=12%, signal=38%
GOBP_NEGATIVE_REGULATION_OF_INTRINSIC_APOPTOTIC_SIGNALING_PATHWAY_IN_RESPONSE_TO_DNA_DAMAGE	26	0.755026	1.20801	0.203455	0.671747	1	835	tags=12%, list=6%, signal=12%
GOBP_SYNAPTIC_VESICLE_MATURATION	23	0.765777	1.2075	0.215953	0.672634	1	2348	tags=35%, list=16%, signal=42%
GOBP_LYMPHOCYTE_MEDIATED_IMMUNITY	247	0.559903	1.20749	0.127273	0.671631	1	1309	tags=19%, list=9%, signal=20%
GOBP_MICROTUBULE_NUCLEATION	35	0.720885	1.20742	0.194553	0.670839	1	2000	tags=20%, list=14%, signal=23%
GOBP_NEGATIVE_REGULATION_OF_PEPTIDYL_TYROSINE_PHOSPHORYLATION	50	0.681304	1.20724	0.20284	0.670495	1	1117	tags=16%, list=8%, signal=17%
GOBP_CELL_MATURATION	131	0.596553	1.20721	0.147303	0.669533	1	1158	tags=13%, list=8%, signal=14%
GOBP_POSITIVE_REGULATION_OF_ISOTYPE_SWITCHING	23	0.760024	1.20692	0.230174	0.669706	1	2188	tags=26%, list=15%, signal=31%
GOBP_NEGATIVE_REGULATION_OF_JNK_CASCADE	30	0.736649	1.20668	0.210421	0.669669	1	2041	tags=30%, list=14%, signal=35%
GOBP_REGULATION_OF_ARP2_3_COMPLEX_MEDIATED_ACTIN_NUCLEATION	26	0.757999	1.20647	0.196881	0.669472	1	2673	tags=23%, list=19%, signal=28%
GOBP_DNA_SYNTHESIS_INVOLVED_IN_DNA_REPAIR	31	0.732297	1.20644	0.219653	0.668519	1	2188	tags=26%, list=15%, signal=30%
GOBP_POSITIVE_REGULATION_OF_CALCIUM_ION_TRANSMEMBRANE_TRANSPORTER_ACTIVITY	35	0.712376	1.20619	0.219067	0.668417	1	475	tags=6%, list=3%, signal=6%
GOBP_ESTABLISHMENT_OF_ENDOTHELIAL_BARRIER	48	0.689717	1.20595	0.198853	0.668313	1	1460	tags=19%, list=10%, signal=21%
GOBP_CONNECTIVE_TISSUE_DEVELOPMENT	214	0.56793	1.20592	0.117391	0.667385	1	1192	tags=11%, list=8%, signal=12%
GOBP_ADAPTIVE_IMMUNE_RESPONSE	349	0.54419	1.20548	0.0813954	0.668115	1	1309	tags=20%, list=9%, signal=21%
GOBP_TELOMERE_ORGANIZATION	143	0.59314	1.20539	0.15625	0.667373	1	1002	tags=6%, list=7%, signal=7%
GOBP_INNATE_IMMUNE_RESPONSE_ACTIVATING_SIGNALING_PATHWAY	167	0.579002	1.2045	0.119048	0.669841	1	1074	tags=19%, list=8%, signal=20%
GOBP_POSITIVE_REGULATION_OF_ANTIGEN_RECEPTOR_MEDIATED_SIGNALING_PATHWAY	22	0.763573	1.20416	0.254206	0.670103	1	2550	tags=27%, list=18%, signal=33%
GOBP_POSITIVE_REGULATION_OF_MULTICELLULAR_ORGANISM_GROWTH	26	0.751541	1.20335	0.216797	0.672316	1	464	tags=12%, list=3%, signal=12%
GOBP_POSITIVE_REGULATION_OF_ACTIN_FILAMENT_POLYMERIZATION	41	0.701018	1.20319	0.208748	0.671933	1	968	tags=15%, list=7%, signal=16%
GOBP_REGULATION_OF_PHOSPHOPROTEIN_PHOSPHATASE_ACTIVITY	42	0.697386	1.20314	0.207939	0.671101	1	924	tags=17%, list=6%, signal=18%
GOBP_NEGATIVE_REGULATION_OF_GLUCOSE_TRANSMEMBRANE_TRANSPORT	22	0.774043	1.2023	0.225434	0.673361	1	676	tags=27%, list=5%, signal=29%
GOBP_RESPONSE_TO_RADIATION	331	0.542339	1.20194	0.0643015	0.673783	1	1184	tags=11%, list=8%, signal=11%
GOBP_POSITIVE_REGULATION_OF_FATTY_ACID_BIOSYNTHETIC_PROCESS	23	0.753037	1.20098	0.237477	0.676722	1	211	tags=13%, list=1%, signal=13%
GOBP_POSITIVE_REGULATION_OF_ATP_DEPENDENT_ACTIVITY	37	0.717801	1.20092	0.21165	0.675946	1	796	tags=19%, list=6%, signal=20%
GOBP_MYELOID_CELL_DIFFERENTIATION	364	0.535113	1.20067	0.0939597	0.67593	1	1121	tags=13%, list=8%, signal=14%
GOBP_REGULATION_OF_MEGAKARYOCYTE_DIFFERENTIATION	15	0.790621	1.20057	0.228963	0.675279	1	2561	tags=33%, list=18%, signal=41%
GOBP_NEGATIVE_REGULATION_OF_RECEPTOR_MEDIATED_ENDOCYTOSIS	24	0.758703	1.20036	0.228464	0.675071	1	1626	tags=29%, list=11%, signal=33%
GOBP_AMINO_ACID_BIOSYNTHETIC_PROCESS	60	0.656949	1.19999	0.19084	0.675538	1	289	tags=10%, list=2%, signal=10%
GOBP_MYELOID_DENDRITIC_CELL_ACTIVATION	27	0.733133	1.19977	0.226415	0.675472	1	1050	tags=15%, list=7%, signal=16%
GOBP_TRANSFORMING_GROWTH_FACTOR_BETA_PRODUCTION	31	0.724006	1.19955	0.24031	0.675282	1	953	tags=13%, list=7%, signal=14%
GOBP_VASCULAR_ENDOTHELIAL_GROWTH_FACTOR_RECEPTOR_SIGNALING_PATHWAY	40	0.70065	1.19931	0.22288	0.675114	1	1209	tags=20%, list=8%, signal=22%
GOBP_PEPTIDYL_CYSTEINE_MODIFICATION	39	0.696574	1.1993	0.206379	0.674118	1	46	tags=3%, list=0%, signal=3%
GOBP_FACE_DEVELOPMENT	46	0.686289	1.19815	0.23506	0.677712	1	1834	tags=17%, list=13%, signal=20%
GOBP_CERAMIDE_CATABOLIC_PROCESS	16	0.808085	1.19788	0.248588	0.677741	1	1407	tags=25%, list=10%, signal=28%
GOBP_EXOCRINE_SYSTEM_DEVELOPMENT	36	0.711897	1.19778	0.199203	0.677105	1	1747	tags=14%, list=12%, signal=16%
GOBP_NEGATIVE_REGULATION_OF_CYCLIN_DEPENDENT_PROTEIN_KINASE_ACTIVITY	23	0.74552	1.19771	0.239382	0.676385	1	983	tags=17%, list=7%, signal=19%
GOBP_CHONDROITIN_SULFATE_METABOLIC_PROCESS	26	0.745704	1.19756	0.230203	0.675935	1	1666	tags=15%, list=12%, signal=17%
GOBP_REGULATION_OF_CYSTEINE_TYPE_ENDOPEPTIDASE_ACTIVITY	201	0.567186	1.19749	0.138593	0.675172	1	1095	tags=10%, list=8%, signal=11%
GOBP_POSITIVE_REGULATION_OF_CELL_GROWTH	157	0.579964	1.19687	0.156522	0.676642	1	1878	tags=13%, list=13%, signal=15%
GOBP_CELL_DIFFERENTIATION_IN_HINDBRAIN	20	0.763817	1.19622	0.260274	0.678281	1	129	tags=10%, list=1%, signal=10%
GOBP_POSITIVE_REGULATION_OF_TRANSCRIPTION_ELONGATION_BY_RNA_POLYMERASE_II	51	0.682293	1.19607	0.184109	0.67788	1	1855	tags=16%, list=13%, signal=18%
GOBP_NEGATIVE_REGULATION_OF_RESPONSE_TO_BIOTIC_STIMULUS	100	0.617868	1.19604	0.17795	0.677	1	1628	tags=19%, list=11%, signal=21%
GOBP_PROTEIN_LOCALIZATION_TO_CILIUM	53	0.661362	1.19582	0.213861	0.676844	1	1538	tags=17%, list=11%, signal=19%
GOBP_MUSCLE_CELL_PROLIFERATION	206	0.560608	1.19503	0.121145	0.678858	1	1771	tags=17%, list=12%, signal=20%
GOBP_MESENCHYME_MORPHOGENESIS	43	0.67969	1.19473	0.209615	0.678998	1	1506	tags=16%, list=11%, signal=18%
GOBP_DEVELOPMENTAL_CELL_GROWTH	215	0.561464	1.19413	0.12528	0.680318	1	1916	tags=16%, list=13%, signal=18%
GOBP_REGULATORY_NCRNA_3_END_PROCESSING	17	0.789574	1.19372	0.242884	0.680839	1	864	tags=12%, list=6%, signal=13%
GOBP_POSITIVE_REGULATION_OF_NITRIC_OXIDE_SYNTHASE_ACTIVITY	16	0.783026	1.19368	0.272727	0.680037	1	1003	tags=19%, list=7%, signal=20%
GOBP_LUNG_MORPHOGENESIS	53	0.668991	1.19349	0.180698	0.679749	1	1834	tags=15%, list=13%, signal=17%
GOBP_TELOMERE_MAINTENANCE_VIA_TELOMERE_LENGTHENING	72	0.632465	1.19303	0.185417	0.680543	1	1002	tags=10%, list=7%, signal=10%
GOBP_G_PROTEIN_COUPLED_RECEPTOR_SIGNALING_PATHWAY	350	0.535868	1.19279	0.09447	0.680398	1	1141	tags=12%, list=8%, signal=12%
GOBP_NEGATIVE_REGULATION_OF_RESPONSE_TO_WOUNDING	73	0.644955	1.19261	0.200397	0.680097	1	959	tags=15%, list=7%, signal=16%
GOBP_GMP_BIOSYNTHETIC_PROCESS	15	0.812258	1.19231	0.287938	0.680289	1	1979	tags=33%, list=14%, signal=39%
GOBP_POSITIVE_REGULATION_OF_NERVOUS_SYSTEM_PROCESS	31	0.716324	1.19213	0.233645	0.67992	1	1960	tags=26%, list=14%, signal=30%
GOBP_MITOCHONDRIAL_MEMBRANE_ORGANIZATION	105	0.603015	1.19159	0.189189	0.681025	1	1133	tags=8%, list=8%, signal=8%
GOBP_REGULATION_OF_SENSORY_PERCEPTION	28	0.730069	1.19147	0.2249	0.680502	1	994	tags=25%, list=7%, signal=27%
GOBP_INTERLEUKIN_13_PRODUCTION	15	0.807955	1.19122	0.245247	0.680461	1	90	tags=7%, list=1%, signal=7%
GOBP_POSITIVE_REGULATION_OF_MESENCHYMAL_CELL_PROLIFERATION	26	0.737588	1.19091	0.247689	0.680592	1	1093	tags=19%, list=8%, signal=21%
GOBP_REGULATION_OF_PROTEIN_SUMOYLATION	23	0.757523	1.1907	0.241636	0.680388	1	219	tags=4%, list=2%, signal=4%
GOBP_MAST_CELL_ACTIVATION	58	0.657683	1.19034	0.204453	0.680766	1	1117	tags=19%, list=8%, signal=20%
GOBP_GASTRULATION	133	0.584586	1.19031	0.174603	0.679895	1	983	tags=13%, list=7%, signal=14%
GOBP_REGULATION_OF_MESENCHYMAL_CELL_PROLIFERATION	32	0.727188	1.19018	0.240876	0.679379	1	1192	tags=19%, list=8%, signal=20%
GOBP_REGULATION_OF_BONE_REMODELING	46	0.675075	1.18994	0.209016	0.679318	1	2008	tags=33%, list=14%, signal=38%
GOBP_REGULATION_OF_JUN_KINASE_ACTIVITY	61	0.656886	1.18969	0.205128	0.679292	1	1209	tags=16%, list=8%, signal=18%
GOBP_RESPIRATORY_SYSTEM_DEVELOPMENT	187	0.56924	1.1889	0.156126	0.681386	1	1610	tags=14%, list=11%, signal=16%
GOBP_NEGATIVE_REGULATION_OF_GLUCOSE_IMPORT	17	0.792597	1.18873	0.262295	0.681053	1	352	tags=24%, list=2%, signal=24%
GOBP_REGULATION_OF_CELL_PROJECTION_ASSEMBLY	175	0.568524	1.1881	0.15812	0.682474	1	834	tags=9%, list=6%, signal=10%
GOBP_REGULATION_OF_RESPONSE_TO_WOUNDING	137	0.583716	1.18792	0.17759	0.682205	1	959	tags=15%, list=7%, signal=16%
GOBP_MONOATOMIC_ION_HOMEOSTASIS	430	0.524507	1.18785	0.0702128	0.681476	1	1650	tags=15%, list=12%, signal=17%
GOBP_LUNG_ALVEOLUS_DEVELOPMENT	50	0.670051	1.1876	0.212851	0.681434	1	1747	tags=20%, list=12%, signal=23%
GOBP_REGULATION_OF_MEMBRANE_PROTEIN_ECTODOMAIN_PROTEOLYSIS	16	0.807359	1.18637	0.283333	0.684927	1	814	tags=13%, list=6%, signal=13%
GOBP_SNRNA_METABOLIC_PROCESS	49	0.673716	1.18611	0.249012	0.684936	1	1881	tags=16%, list=13%, signal=19%
GOBP_COGNITION	214	0.546858	1.18597	0.108932	0.684485	1	844	tags=10%, list=6%, signal=10%
GOBP_REGULATION_OF_FIBROBLAST_GROWTH_FACTOR_RECEPTOR_SIGNALING_PATHWAY	26	0.741162	1.18546	0.249534	0.685436	1	90	tags=8%, list=1%, signal=8%
GOBP_REGULATION_OF_MONOATOMIC_ION_TRANSPORT	360	0.532522	1.18497	0.0804878	0.686268	1	1671	tags=16%, list=12%, signal=17%
GOBP_BONE_REMODELING	79	0.615256	1.18469	0.204593	0.6864	1	1717	tags=24%, list=12%, signal=27%
GOBP_NEGATIVE_REGULATION_OF_DNA_BINDING	46	0.667467	1.18428	0.224806	0.686958	1	2356	tags=26%, list=17%, signal=31%
GOBP_IMMUNE_RESPONSE_REGULATING_SIGNALING_PATHWAY	310	0.534316	1.184	0.122402	0.68707	1	1117	tags=17%, list=8%, signal=18%
GOBP_T_CELL_APOPTOTIC_PROCESS	54	0.644387	1.18333	0.204159	0.688644	1	1837	tags=19%, list=13%, signal=21%
GOBP_NEGATIVE_REGULATION_OF_ESTABLISHMENT_OF_PROTEIN_LOCALIZATION	116	0.589332	1.18317	0.169734	0.688183	1	1043	tags=15%, list=7%, signal=16%
GOBP_REGULATION_OF_NIK_NF_KAPPAB_SIGNALING	79	0.637358	1.18307	0.200431	0.687627	1	704	tags=11%, list=5%, signal=12%
GOBP_CALCIUM_ION_TRANSMEMBRANE_IMPORT_INTO_CYTOSOL	115	0.595983	1.18276	0.174442	0.687743	1	1792	tags=19%, list=13%, signal=22%
GOBP_NEGATIVE_REGULATION_OF_TRANSMEMBRANE_TRANSPORT	106	0.606101	1.18208	0.199187	0.689335	1	734	tags=11%, list=5%, signal=12%
GOBP_INTEGRATED_STRESS_RESPONSE_SIGNALING	19	0.773098	1.182	0.272556	0.688667	1	1209	tags=21%, list=8%, signal=23%
GOBP_DEVELOPMENTAL_MATURATION	237	0.545498	1.18197	0.12743	0.687795	1	1165	tags=11%, list=8%, signal=12%
GOBP_REGULATION_OF_DNA_METHYLATION	21	0.770806	1.18193	0.258252	0.686971	1	884	tags=14%, list=6%, signal=15%
GOBP_POSITIVE_REGULATION_OF_LEUKOCYTE_ADHESION_TO_VASCULAR_ENDOTHELIAL_CELL	17	0.777744	1.18184	0.275665	0.686314	1	1841	tags=35%, list=13%, signal=40%
GOBP_SNRNA_PROCESSING	24	0.736849	1.18111	0.265107	0.687958	1	1881	tags=21%, list=13%, signal=24%
GOBP_PROTEIN_TARGETING_TO_MITOCHONDRION	65	0.645862	1.18084	0.221135	0.687945	1	567	tags=6%, list=4%, signal=6%
GOBP_REGULATION_OF_EMBRYONIC_DEVELOPMENT	71	0.63874	1.18011	0.212476	0.689777	1	1207	tags=11%, list=8%, signal=12%
GOBP_REGULATION_OF_SODIUM_ION_TRANSPORT	64	0.638236	1.17928	0.23092	0.691866	1	1233	tags=22%, list=9%, signal=24%
GOBP_ASTROCYTE_DEVELOPMENT	32	0.70657	1.17851	0.258064	0.693784	1	1207	tags=28%, list=8%, signal=31%
GOBP_POSITIVE_REGULATION_OF_ALPHA_BETA_T_CELL_PROLIFERATION	19	0.7695	1.17784	0.276316	0.695244	1	2097	tags=37%, list=15%, signal=43%
GOBP_LIVER_MORPHOGENESIS	26	0.724116	1.17736	0.272165	0.696084	1	973	tags=23%, list=7%, signal=25%
GOBP_SNRNA_3_END_PROCESSING	20	0.741147	1.17593	0.275	0.700373	1	1865	tags=20%, list=13%, signal=23%
GOBP_CEREBELLAR_CORTEX_DEVELOPMENT	45	0.670305	1.17501	0.223577	0.702939	1	743	tags=13%, list=5%, signal=14%
GOBP_REGULATION_OF_BODY_FLUID_LEVELS	230	0.548712	1.17473	0.140312	0.702982	1	1062	tags=13%, list=7%, signal=14%
GOBP_POSITIVE_REGULATION_OF_BLOOD_VESSEL_ENDOTHELIAL_CELL_MIGRATION	50	0.663876	1.17469	0.228797	0.702175	1	1030	tags=18%, list=7%, signal=19%
GOBP_POSITIVE_REGULATION_OF_HISTONE_METHYLATION	41	0.679754	1.1746	0.235067	0.701604	1	346	tags=7%, list=2%, signal=7%
GOBP_REGULATION_OF_STEM_CELL_POPULATION_MAINTENANCE	65	0.651162	1.17425	0.212632	0.701877	1	433	tags=8%, list=3%, signal=8%
GOBP_INTRACILIARY_TRANSPORT	44	0.665674	1.17386	0.225296	0.702433	1	1486	tags=11%, list=10%, signal=13%
GOBP_POSITIVE_REGULATION_OF_NUCLEAR_DIVISION	42	0.686246	1.17273	0.242537	0.705689	1	1809	tags=19%, list=13%, signal=22%
GOBP_PROTEIN_TRANSMEMBRANE_TRANSPORT	56	0.637249	1.17257	0.232108	0.705348	1	758	tags=14%, list=5%, signal=15%
GOBP_REGULATION_OF_DNA_DAMAGE_CHECKPOINT	23	0.745229	1.17256	0.291667	0.704425	1	2392	tags=22%, list=17%, signal=26%
GOBP_REGULATION_OF_MRNA_3_END_PROCESSING	21	0.748806	1.17195	0.290909	0.705772	1	1532	tags=14%, list=11%, signal=16%
GOBP_REGULATION_OF_ENDOCRINE_PROCESS	27	0.730064	1.17169	0.272366	0.705783	1	326	tags=15%, list=2%, signal=15%
GOBP_GLIAL_CELL_DEVELOPMENT	97	0.60404	1.17154	0.203704	0.70538	1	854	tags=15%, list=6%, signal=16%
GOBP_PLACENTA_DEVELOPMENT	126	0.584159	1.1709	0.175869	0.706873	1	1813	tags=17%, list=13%, signal=19%
GOBP_NEGATIVE_REGULATION_OF_MITOTIC_CELL_CYCLE_PHASE_TRANSITION	143	0.5759	1.17084	0.174274	0.706193	1	1821	tags=15%, list=13%, signal=17%
GOBP_LENS_DEVELOPMENT_IN_CAMERA_TYPE_EYE	58	0.633704	1.16992	0.202899	0.708569	1	1166	tags=14%, list=8%, signal=15%
GOBP_CYCLIC_NUCLEOTIDE_METABOLIC_PROCESS	22	0.740124	1.16916	0.271347	0.710394	1	613	tags=9%, list=4%, signal=9%
GOBP_REGULATION_OF_COAGULATION	65	0.62975	1.16869	0.237154	0.711136	1	337	tags=12%, list=2%, signal=13%
GOBP_RNA_LOCALIZATION	153	0.572677	1.16835	0.185897	0.711499	1	2011	tags=17%, list=14%, signal=20%
GOBP_CELLULAR_COMPONENT_MAINTENANCE	62	0.639953	1.16811	0.209901	0.71141	1	950	tags=11%, list=7%, signal=12%
GOBP_INTERLEUKIN_12_PRODUCTION	43	0.68969	1.16793	0.254473	0.711136	1	610	tags=23%, list=4%, signal=24%
GOBP_NEGATIVE_REGULATION_OF_DNA_BINDING_TRANSCRIPTION_FACTOR_ACTIVITY	148	0.5769	1.1673	0.163636	0.712546	1	590	tags=9%, list=4%, signal=9%
GOBP_REGULATION_OF_SUBSTRATE_ADHESION_DEPENDENT_CELL_SPREADING	50	0.651579	1.1662	0.25144	0.715684	1	1754	tags=16%, list=12%, signal=18%
GOBP_NEGATIVE_REGULATION_OF_AMYLOID_PRECURSOR_PROTEIN_CATABOLIC_PROCESS	21	0.74718	1.16614	0.278	0.71491	1	869	tags=14%, list=6%, signal=15%
GOBP_CALCIUM_ION_IMPORT	29	0.720225	1.16455	0.276392	0.719813	1	956	tags=14%, list=7%, signal=15%
GOBP_REGULATION_OF_MONOOXYGENASE_ACTIVITY	33	0.706616	1.16452	0.246521	0.718989	1	1003	tags=18%, list=7%, signal=20%
GOBP_CEREBELLAR_PURKINJE_CELL_LAYER_FORMATION	15	0.77924	1.16446	0.325626	0.718254	1	129	tags=7%, list=1%, signal=7%
GOBP_METENCEPHALON_DEVELOPMENT	80	0.610269	1.16439	0.207921	0.717541	1	1207	tags=11%, list=8%, signal=12%
GOBP_LEUKOCYTE_HOMEOSTASIS	106	0.590732	1.16434	0.227642	0.716781	1	867	tags=16%, list=6%, signal=17%
GOBP_HOMEOSTASIS_OF_NUMBER_OF_CELLS_WITHIN_A_TISSUE	36	0.680936	1.16402	0.258	0.717007	1	1410	tags=25%, list=10%, signal=28%
GOBP_REGULATION_OF_ACTIVIN_RECEPTOR_SIGNALING_PATHWAY	16	0.78676	1.16368	0.295749	0.717262	1	2438	tags=31%, list=17%, signal=38%
GOBP_NEGATIVE_REGULATION_OF_NUCLEOTIDE_METABOLIC_PROCESS	26	0.718117	1.16249	0.279762	0.72067	1	1121	tags=12%, list=8%, signal=13%
GOBP_NUCLEOSIDE_DIPHOSPHATE_METABOLIC_PROCESS	115	0.584606	1.16215	0.206544	0.72097	1	1341	tags=13%, list=9%, signal=14%
GOBP_REGULATION_OF_AXONOGENESIS	136	0.575787	1.16181	0.188679	0.72126	1	522	tags=6%, list=4%, signal=6%
GOBP_MODIFICATION_OF_POSTSYNAPTIC_STRUCTURE	29	0.717466	1.16175	0.269939	0.720549	1	780	tags=7%, list=5%, signal=7%
GOBP_PROTEIN_K48_LINKED_DEUBIQUITINATION	27	0.714099	1.16126	0.284112	0.721398	1	1135	tags=7%, list=8%, signal=8%
GOBP_NEGATIVE_REGULATION_OF_CARTILAGE_DEVELOPMENT	23	0.73795	1.16123	0.28937	0.720562	1	1506	tags=22%, list=11%, signal=24%
GOBP_REGULATION_OF_INNATE_IMMUNE_RESPONSE	306	0.524517	1.16119	0.141907	0.719742	1	1379	tags=16%, list=10%, signal=17%
GOBP_REGULATION_OF_PEPTIDE_TRANSPORT	175	0.557094	1.16113	0.172485	0.719	1	1095	tags=14%, list=8%, signal=15%
GOBP_REGULATION_OF_LEUKOCYTE_ADHESION_TO_VASCULAR_ENDOTHELIAL_CELL	21	0.749561	1.16088	0.298077	0.718933	1	1841	tags=29%, list=13%, signal=33%
GOBP_NEGATIVE_REGULATION_OF_TYPE_II_INTERFERON_PRODUCTION	25	0.725056	1.16053	0.282443	0.719295	1	1117	tags=16%, list=8%, signal=17%
GOBP_PROTEIN_LOCALIZATION_TO_EXTRACELLULAR_REGION	316	0.524245	1.16031	0.146237	0.719113	1	1544	tags=18%, list=11%, signal=20%
GOBP_TRANSCRIPTION_BY_RNA_POLYMERASE_III	44	0.671581	1.15926	0.250973	0.722009	1	414	tags=7%, list=3%, signal=7%
GOBP_ANTIGEN_PROCESSING_AND_PRESENTATION_OF_EXOGENOUS_PEPTIDE_ANTIGEN	24	0.740265	1.15853	0.275794	0.723744	1	1359	tags=17%, list=10%, signal=18%
GOBP_REGULATION_OF_RESPONSE_TO_ENDOPLASMIC_RETICULUM_STRESS	72	0.614849	1.15832	0.239224	0.723576	1	1630	tags=22%, list=11%, signal=25%
GOBP_REGULATION_OF_APOPTOTIC_SIGNALING_PATHWAY	350	0.518562	1.15741	0.12987	0.72601	1	1209	tags=15%, list=8%, signal=16%
GOBP_REGULATION_OF_DEFENSE_RESPONSE_TO_BACTERIUM	16	0.777234	1.15732	0.316794	0.725377	1	1351	tags=19%, list=9%, signal=21%
GOBP_SARCOPLASMIC_RETICULUM_CALCIUM_ION_TRANSPORT	17	0.772369	1.15707	0.292196	0.725283	1	2092	tags=35%, list=15%, signal=41%
GOBP_MATURATION_OF_SSU_RRNA	49	0.668021	1.15679	0.250988	0.725321	1	1687	tags=14%, list=12%, signal=16%
GOBP_MAINTENANCE_OF_CELL_NUMBER	167	0.556813	1.15664	0.178344	0.724908	1	1216	tags=8%, list=9%, signal=9%
GOBP_REGULATION_OF_MORPHOGENESIS_OF_AN_EPITHELIUM	47	0.660954	1.15562	0.247544	0.727623	1	595	tags=15%, list=4%, signal=15%
GOBP_TISSUE_REGENERATION	44	0.654191	1.15557	0.251894	0.726876	1	1550	tags=25%, list=11%, signal=28%
GOBP_SPLICEOSOMAL_SNRNP_ASSEMBLY	33	0.694065	1.15553	0.292636	0.726045	1	830	tags=6%, list=6%, signal=6%
GOBP_ENDOCRINE_PROCESS	60	0.632276	1.15528	0.219917	0.726081	1	1028	tags=15%, list=7%, signal=16%
GOBP_GLIAL_CELL_PROLIFERATION	60	0.640712	1.15517	0.247104	0.72551	1	854	tags=13%, list=6%, signal=14%
GOBP_CELLULAR_RESPONSE_TO_ABIOTIC_STIMULUS	230	0.53598	1.15514	0.175847	0.724657	1	1184	tags=10%, list=8%, signal=10%
GOBP_PROTEIN_LOCALIZATION_TO_CHROMOSOME	89	0.595785	1.1551	0.217304	0.723861	1	1629	tags=10%, list=11%, signal=11%
GOBP_MYELOID_CELL_APOPTOTIC_PROCESS	34	0.682592	1.15467	0.275	0.724469	1	738	tags=15%, list=5%, signal=15%
GOBP_POSITIVE_REGULATION_OF_GROWTH	235	0.540102	1.15411	0.155508	0.725619	1	1754	tags=14%, list=12%, signal=16%
GOBP_MEMBRANE_INVAGINATION	63	0.630375	1.1537	0.257692	0.726121	1	944	tags=21%, list=7%, signal=22%
GOBP_B_CELL_MEDIATED_IMMUNITY	126	0.576716	1.15325	0.209544	0.726753	1	931	tags=17%, list=7%, signal=19%
GOBP_GLUCOSE_METABOLIC_PROCESS	182	0.546762	1.15302	0.154867	0.726618	1	676	tags=10%, list=5%, signal=11%
GOBP_NEGATIVE_REGULATION_OF_MYELOID_LEUKOCYTE_DIFFERENTIATION	44	0.669191	1.15227	0.249505	0.728363	1	1431	tags=20%, list=10%, signal=23%
GOBP_REGULATION_OF_RECEPTOR_MEDIATED_ENDOCYTOSIS	97	0.592359	1.15214	0.197556	0.727932	1	2173	tags=20%, list=15%, signal=23%
GOBP_ESTABLISHMENT_OF_MITOCHONDRION_LOCALIZATION	25	0.719855	1.15163	0.285714	0.728722	1	908	tags=20%, list=6%, signal=21%
GOBP_NEGATIVE_REGULATION_OF_OSTEOCLAST_DIFFERENTIATION	26	0.716595	1.15101	0.295802	0.730002	1	2008	tags=23%, list=14%, signal=27%
GOBP_POSITIVE_REGULATION_OF_REGULATED_SECRETORY_PATHWAY	33	0.689114	1.15019	0.279352	0.732072	1	908	tags=21%, list=6%, signal=23%
GOBP_REGULATION_OF_EXOCYTOSIS	156	0.562551	1.15015	0.207983	0.731291	1	1300	tags=13%, list=9%, signal=14%
GOBP_POSITIVE_REGULATION_OF_TRANSCRIPTION_REGULATORY_REGION_DNA_BINDING	19	0.752822	1.14995	0.324771	0.731053	1	90	tags=5%, list=1%, signal=5%
GOBP_NEGATIVE_REGULATION_OF_FIBROBLAST_GROWTH_FACTOR_RECEPTOR_SIGNALING_PATHWAY	17	0.749285	1.14967	0.304744	0.73117	1	90	tags=12%, list=1%, signal=12%
GOBP_RESPONSE_TO_FOOD	19	0.747699	1.14916	0.309702	0.732066	1	536	tags=21%, list=4%, signal=22%
GOBP_REGULATION_OF_ENDOPLASMIC_RETICULUM_STRESS_INDUCED_INTRINSIC_APOPTOTIC_SIGNALING_PATHWAY	27	0.708934	1.14866	0.289272	0.732891	1	1437	tags=30%, list=10%, signal=33%
GOBP_RESPONSE_TO_LEUKEMIA_INHIBITORY_FACTOR	102	0.585431	1.1481	0.217582	0.733966	1	460	tags=9%, list=3%, signal=9%
GOBP_REGULATION_OF_INTRACELLULAR_PROTEIN_TRANSPORT	196	0.542409	1.14803	0.173913	0.73333	1	840	tags=8%, list=6%, signal=9%
GOBP_POSTSYNAPTIC_SIGNAL_TRANSDUCTION	37	0.692125	1.14798	0.266667	0.732564	1	1592	tags=14%, list=11%, signal=15%
GOBP_BARBED_END_ACTIN_FILAMENT_CAPPING	21	0.73573	1.14776	0.326733	0.732414	1	744	tags=14%, list=5%, signal=15%
GOBP_ASPARTATE_FAMILY_AMINO_ACID_BIOSYNTHETIC_PROCESS	21	0.731988	1.14753	0.306641	0.732319	1	1046	tags=14%, list=7%, signal=15%
GOBP_LACTATE_METABOLIC_PROCESS	19	0.749081	1.1471	0.316239	0.732961	1	1320	tags=21%, list=9%, signal=23%
GOBP_REGULATION_OF_BONE_RESORPTION	39	0.663357	1.14683	0.267552	0.733034	1	2008	tags=31%, list=14%, signal=36%
GOBP_POSITIVE_REGULATION_OF_CYTOKINE_PRODUCTION_INVOLVED_IN_INFLAMMATORY_RESPONSE	16	0.766117	1.14666	0.33209	0.732713	1	1121	tags=13%, list=8%, signal=14%
GOBP_CELLULAR_RESPONSE_TO_EXTRACELLULAR_STIMULUS	210	0.538966	1.1465	0.205817	0.7324	1	1011	tags=11%, list=7%, signal=12%
GOBP_MESENCHYMAL_CELL_PROLIFERATION	40	0.677536	1.14593	0.260355	0.733511	1	1192	tags=18%, list=8%, signal=19%
GOBP_GLYCOSPHINGOLIPID_BIOSYNTHETIC_PROCESS	19	0.741201	1.14592	0.311195	0.732627	1	1898	tags=26%, list=13%, signal=30%
GOBP_HEMATOPOIETIC_STEM_CELL_PROLIFERATION	31	0.694098	1.1456	0.296089	0.732771	1	1830	tags=16%, list=13%, signal=18%
GOBP_NEGATIVE_REGULATION_OF_INTRACELLULAR_STEROID_HORMONE_RECEPTOR_SIGNALING_PATHWAY	32	0.695659	1.14555	0.302326	0.732027	1	1163	tags=9%, list=8%, signal=10%
GOBP_REGULATION_OF_FAT_CELL_DIFFERENTIATION	117	0.575358	1.145	0.220859	0.733043	1	1163	tags=15%, list=8%, signal=16%
GOBP_PROTEIN_DEMETHYLATION	24	0.732673	1.14497	0.308571	0.732202	1	585	tags=4%, list=4%, signal=4%
GOBP_TROPHECTODERMAL_CELL_DIFFERENTIATION	16	0.771251	1.14486	0.332743	0.731635	1	65	tags=6%, list=0%, signal=6%
GOBP_DIENCEPHALON_DEVELOPMENT	30	0.695603	1.14468	0.288889	0.731415	1	595	tags=7%, list=4%, signal=7%
GOBP_POSITIVE_REGULATION_OF_G_PROTEIN_COUPLED_RECEPTOR_SIGNALING_PATHWAY	17	0.747664	1.14451	0.314779	0.73114	1	1626	tags=35%, list=11%, signal=40%
GOBP_PURINE_NUCLEOSIDE_DIPHOSPHATE_METABOLIC_PROCESS	92	0.581888	1.14434	0.216535	0.730837	1	1341	tags=13%, list=9%, signal=14%
GOBP_ESTABLISHMENT_OF_RNA_LOCALIZATION	130	0.567917	1.14393	0.215481	0.731403	1	2011	tags=18%, list=14%, signal=20%
GOBP_MATURATION_OF_SSU_RRNA_FROM_TRICISTRONIC_RRNA_TRANSCRIPT_SSU_RRNA_5_8S_RRNA_LSU_RRNA	35	0.685709	1.14372	0.3	0.73124	1	2101	tags=17%, list=15%, signal=20%
GOBP_REGULATION_OF_MONOCYTE_DIFFERENTIATION	15	0.773155	1.14333	0.342803	0.731769	1	884	tags=27%, list=6%, signal=28%
GOBP_NEGATIVE_REGULATION_OF_CATABOLIC_PROCESS	282	0.521949	1.14289	0.160356	0.732458	1	1268	tags=12%, list=9%, signal=13%
GOBP_REGULATION_OF_EXTRINSIC_APOPTOTIC_SIGNALING_PATHWAY_IN_ABSENCE_OF_LIGAND	34	0.692065	1.14288	0.301397	0.731584	1	1147	tags=21%, list=8%, signal=22%
GOBP_REGULATION_OF_PROTEIN_SECRETION	238	0.533796	1.14284	0.166307	0.730854	1	1071	tags=15%, list=8%, signal=16%
GOBP_POSITIVE_REGULATION_OF_EXTRACELLULAR_MATRIX_ORGANIZATION	26	0.707394	1.14229	0.29588	0.731831	1	1506	tags=19%, list=11%, signal=21%
GOBP_ENDOSOME_TO_PLASMA_MEMBRANE_PROTEIN_TRANSPORT	17	0.749775	1.1417	0.330724	0.732918	1	2111	tags=24%, list=15%, signal=28%
GOBP_HEAD_MORPHOGENESIS	34	0.684106	1.14136	0.275926	0.733166	1	1506	tags=18%, list=11%, signal=20%
GOBP_BODY_MORPHOGENESIS	50	0.642049	1.14122	0.276134	0.73274	1	1506	tags=18%, list=11%, signal=20%
GOBP_ENDONUCLEOLYTIC_CLEAVAGE_INVOLVED_IN_RRNA_PROCESSING	16	0.769401	1.14103	0.321569	0.732472	1	2101	tags=31%, list=15%, signal=37%
GOBP_REGULATION_OF_INTERLEUKIN_4_PRODUCTION	22	0.723252	1.14097	0.322097	0.731795	1	867	tags=23%, list=6%, signal=24%
GOBP_EXOCYTOSIS	265	0.525696	1.13975	0.181818	0.734982	1	1861	tags=16%, list=13%, signal=18%
GOBP_REGULATION_OF_MORPHOGENESIS_OF_A_BRANCHING_STRUCTURE	40	0.669292	1.13964	0.291405	0.734451	1	314	tags=13%, list=2%, signal=13%
GOBP_REGULATION_OF_ATP_BIOSYNTHETIC_PROCESS	23	0.719074	1.13926	0.318533	0.73497	1	1121	tags=17%, list=8%, signal=19%
GOBP_INTEGRIN_MEDIATED_SIGNALING_PATHWAY	83	0.585286	1.13913	0.241164	0.734504	1	1853	tags=23%, list=13%, signal=26%
GOBP_BONE_RESORPTION	62	0.618912	1.13905	0.25567	0.733924	1	1717	tags=23%, list=12%, signal=26%
GOBP_MAMMARY_GLAND_MORPHOGENESIS	40	0.657863	1.13898	0.290514	0.733271	1	593	tags=15%, list=4%, signal=16%
GOBP_SNO_S_RNA_METABOLIC_PROCESS	16	0.757488	1.13886	0.337838	0.732805	1	2615	tags=31%, list=18%, signal=38%
GOBP_CELL_CYCLE_G1_S_PHASE_TRANSITION	216	0.535744	1.13861	0.189583	0.732765	1	1184	tags=13%, list=8%, signal=13%
GOBP_POSITIVE_REGULATION_OF_ANIMAL_ORGAN_MORPHOGENESIS	24	0.706367	1.13793	0.318352	0.734227	1	1093	tags=21%, list=8%, signal=23%
GOBP_POLYAMINE_METABOLIC_PROCESS	16	0.736001	1.13768	0.337349	0.734227	1	1524	tags=31%, list=11%, signal=35%
GOBP_PHAGOCYTOSIS_ENGULFMENT	48	0.636976	1.13675	0.276151	0.736623	1	944	tags=27%, list=7%, signal=29%
GOBP_ENDOTHELIAL_CELL_MIGRATION	198	0.537376	1.13611	0.214751	0.737925	1	1196	tags=13%, list=8%, signal=14%
GOBP_ENDOTHELIAL_CELL_DEVELOPMENT	63	0.618533	1.13604	0.258252	0.737285	1	1464	tags=16%, list=10%, signal=18%
GOBP_MRNA_PROCESSING	431	0.500891	1.13566	0.135011	0.737722	1	2037	tags=15%, list=14%, signal=17%
GOBP_RIBOSOME_ASSEMBLY	62	0.621084	1.13557	0.245059	0.73715	1	2274	tags=18%, list=16%, signal=21%
GOBP_ANGIOGENESIS_INVOLVED_IN_WOUND_HEALING	21	0.738174	1.13467	0.319312	0.739326	1	779	tags=14%, list=5%, signal=15%
GOBP_POSITIVE_REGULATION_OF_NUCLEOTIDE_BIOSYNTHETIC_PROCESS	17	0.756567	1.13448	0.338491	0.739097	1	1121	tags=18%, list=8%, signal=19%
GOBP_AMINO_ACID_TRANSPORT	104	0.570618	1.13439	0.228916	0.73853	1	886	tags=12%, list=6%, signal=12%
GOBP_MEGAKARYOCYTE_DIFFERENTIATION	38	0.655796	1.13408	0.287726	0.738666	1	1905	tags=21%, list=13%, signal=24%
GOBP_POSITIVE_REGULATION_OF_GLIOGENESIS	60	0.62737	1.13385	0.277457	0.738584	1	854	tags=13%, list=6%, signal=14%
GOBP_ENDOCRINE_HORMONE_SECRETION	39	0.666436	1.13374	0.29222	0.738105	1	526	tags=15%, list=4%, signal=16%
GOBP_MRNA_TRANSCRIPTION	51	0.644465	1.1334	0.313112	0.738333	1	1121	tags=10%, list=8%, signal=11%
GOBP_LENS_FIBER_CELL_DIFFERENTIATION	28	0.684207	1.13325	0.309298	0.738044	1	595	tags=11%, list=4%, signal=11%
GOBP_INSULIN_RECEPTOR_SIGNALING_PATHWAY	122	0.572812	1.13312	0.226611	0.737604	1	534	tags=7%, list=4%, signal=8%
GOBP_DENDRITIC_CELL_MIGRATION	16	0.765187	1.13302	0.366089	0.737089	1	2443	tags=25%, list=17%, signal=30%
GOBP_REGULATION_OF_PLASMA_MEMBRANE_ORGANIZATION	17	0.75156	1.13302	0.351044	0.736236	1	848	tags=12%, list=6%, signal=12%
GOBP_EMBRYO_IMPLANTATION	43	0.655883	1.1329	0.287449	0.73578	1	704	tags=14%, list=5%, signal=15%
GOBP_POSITIVE_REGULATION_OF_JUN_KINASE_ACTIVITY	47	0.642926	1.1327	0.267191	0.73555	1	1209	tags=15%, list=8%, signal=16%
GOBP_REGULATION_OF_CALCIUM_ION_TRANSMEMBRANE_TRANSPORTER_ACTIVITY	60	0.625578	1.13208	0.286	0.736776	1	475	tags=5%, list=3%, signal=5%
GOBP_NEUROTRANSMITTER_METABOLIC_PROCESS	16	0.757546	1.13133	0.347992	0.738423	1	381	tags=13%, list=3%, signal=13%
GOBP_RESPONSE_TO_TUMOR_NECROSIS_FACTOR	146	0.556877	1.13102	0.216535	0.73866	1	1102	tags=13%, list=8%, signal=14%
GOBP_PHOSPHOLIPASE_C_ACTIVATING_G_PROTEIN_COUPLED_RECEPTOR_SIGNALING_PATHWAY	50	0.641516	1.13063	0.291751	0.73907	1	888	tags=14%, list=6%, signal=15%
GOBP_MULTICELLULAR_ORGANISMAL_LEVEL_IRON_ION_HOMEOSTASIS	22	0.71384	1.12998	0.329457	0.740321	1	475	tags=14%, list=3%, signal=14%
GOBP_ENDOCYTOSIS	464	0.495066	1.12991	0.142857	0.739701	1	1328	tags=13%, list=9%, signal=13%
GOBP_ENDOPLASMIC_RETICULUM_CALCIUM_ION_HOMEOSTASIS	27	0.692996	1.12975	0.324649	0.739383	1	1413	tags=19%, list=10%, signal=21%
GOBP_NEGATIVE_REGULATION_OF_ENDOPEPTIDASE_ACTIVITY	126	0.564338	1.12954	0.233533	0.739211	1	1099	tags=13%, list=8%, signal=14%
GOBP_REGULATION_OF_DNA_BINDING_TRANSCRIPTION_FACTOR_ACTIVITY	349	0.505414	1.12944	0.174334	0.738699	1	674	tags=9%, list=5%, signal=9%
GOBP_MAMMARY_GLAND_DUCT_MORPHOGENESIS	27	0.695429	1.12935	0.322519	0.738208	1	314	tags=11%, list=2%, signal=11%
GOBP_CILIUM_ORGANIZATION	277	0.509431	1.12918	0.177874	0.737934	1	1538	tags=13%, list=11%, signal=15%
GOBP_POSITIVE_REGULATION_OF_PROTEIN_POLYMERIZATION	72	0.607455	1.12912	0.252988	0.737296	1	1052	tags=13%, list=7%, signal=13%
GOBP_CELL_PROJECTION_ASSEMBLY	441	0.494829	1.12807	0.153646	0.74005	1	1267	tags=11%, list=9%, signal=12%
GOBP_RIBOSOMAL_LARGE_SUBUNIT_ASSEMBLY	25	0.707742	1.12773	0.312977	0.740407	1	2672	tags=28%, list=19%, signal=34%
GOBP_HEAT_GENERATION	15	0.754361	1.12768	0.357143	0.739737	1	994	tags=20%, list=7%, signal=21%
GOBP_EMBRYONIC_PLACENTA_MORPHOGENESIS	24	0.711895	1.12762	0.319527	0.739105	1	6	tags=4%, list=0%, signal=4%
GOBP_REGULATION_OF_INTRACELLULAR_TRANSPORT	285	0.517126	1.12727	0.194748	0.739344	1	1003	tags=8%, list=7%, signal=9%
GOBP_SIGNAL_RELEASE	374	0.495347	1.12718	0.159353	0.738802	1	1064	tags=12%, list=7%, signal=12%
GOBP_NUCLEOBASE_METABOLIC_PROCESS	38	0.649581	1.12712	0.293333	0.738183	1	218	tags=8%, list=2%, signal=8%
GOBP_EPITHELIAL_CELL_PROLIFERATION	352	0.502174	1.12654	0.151584	0.739201	1	1520	tags=15%, list=11%, signal=17%
GOBP_ENDOMEMBRANE_SYSTEM_ORGANIZATION	451	0.493674	1.12644	0.158809	0.738685	1	1411	tags=12%, list=10%, signal=12%
GOBP_CORTICAL_CYTOSKELETON_ORGANIZATION	46	0.646033	1.1262	0.295359	0.738579	1	1350	tags=22%, list=9%, signal=24%
GOBP_INFLAMMATORY_CELL_APOPTOTIC_PROCESS	20	0.719715	1.12619	0.348794	0.73777	1	2092	tags=45%, list=15%, signal=53%
GOBP_FIBROBLAST_MIGRATION	62	0.622681	1.12615	0.273085	0.737049	1	1169	tags=23%, list=8%, signal=24%
GOBP_REGULATION_OF_NITRIC_OXIDE_SYNTHASE_ACTIVITY	28	0.689088	1.12591	0.334608	0.737012	1	1003	tags=18%, list=7%, signal=19%
GOBP_REGULATION_OF_METAL_ION_TRANSPORT	283	0.516742	1.12588	0.198718	0.736271	1	1671	tags=16%, list=12%, signal=17%
GOBP_POSITIVE_REGULATION_OF_FATTY_ACID_METABOLIC_PROCESS	42	0.649045	1.1257	0.297505	0.735979	1	552	tags=12%, list=4%, signal=12%
GOBP_NEGATIVE_REGULATION_OF_CELLULAR_RESPONSE_TO_INSULIN_STIMULUS	45	0.620192	1.12544	0.287449	0.735999	1	560	tags=11%, list=4%, signal=12%
GOBP_CELLULAR_RESPONSE_TO_GLUCOSE_STARVATION	52	0.625533	1.12507	0.302682	0.736423	1	1011	tags=17%, list=7%, signal=19%
GOBP_REGULATION_OF_TRANSPORTER_ACTIVITY	190	0.537667	1.125	0.208696	0.735821	1	1602	tags=14%, list=11%, signal=16%
GOBP_CORPUS_CALLOSUM_DEVELOPMENT	20	0.72307	1.12491	0.346516	0.735278	1	1241	tags=20%, list=9%, signal=22%
GOBP_SPERMATID_NUCLEUS_DIFFERENTIATION	16	0.760974	1.12491	0.352505	0.734466	1	2100	tags=25%, list=15%, signal=29%
GOBP_RESPONSE_TO_CALCIUM_ION	99	0.582427	1.12484	0.228866	0.733847	1	944	tags=10%, list=7%, signal=11%
GOBP_REGULATION_OF_SPROUTING_ANGIOGENESIS	34	0.670194	1.12429	0.321429	0.734773	1	595	tags=9%, list=4%, signal=9%
GOBP_MITOCHONDRION_LOCALIZATION	46	0.63375	1.12404	0.301397	0.734777	1	908	tags=13%, list=6%, signal=14%
GOBP_REGULATION_OF_GLIAL_CELL_PROLIFERATION	40	0.664089	1.12353	0.320151	0.735631	1	763	tags=13%, list=5%, signal=13%
GOBP_MRNA_TRANSPORT	102	0.575322	1.12322	0.251586	0.735912	1	2011	tags=19%, list=14%, signal=22%
GOBP_3_UTR_MEDIATED_MRNA_STABILIZATION	17	0.737578	1.12315	0.371429	0.735364	1	2296	tags=24%, list=16%, signal=28%
GOBP_MAST_CELL_ACTIVATION_INVOLVED_IN_IMMUNE_RESPONSE	38	0.662952	1.12308	0.302505	0.734751	1	1030	tags=16%, list=7%, signal=17%
GOBP_POSITIVE_REGULATION_OF_CYTOSOLIC_CALCIUM_ION_CONCENTRATION	111	0.57021	1.12302	0.244813	0.734154	1	956	tags=14%, list=7%, signal=14%
GOBP_PROSTAGLANDIN_TRANSPORT	19	0.725091	1.1225	0.356631	0.735046	1	553	tags=16%, list=4%, signal=16%
GOBP_PYRIMIDINE_CONTAINING_COMPOUND_BIOSYNTHETIC_PROCESS	27	0.689761	1.12209	0.337812	0.735596	1	608	tags=11%, list=4%, signal=12%
GOBP_NEGATIVE_REGULATION_OF_RESPONSE_TO_ENDOPLASMIC_RETICULUM_STRESS	38	0.649476	1.12103	0.318812	0.738242	1	1209	tags=21%, list=8%, signal=23%
GOBP_T_HELPER_1_CELL_DIFFERENTIATION	18	0.730068	1.1204	0.350649	0.73945	1	900	tags=28%, list=6%, signal=30%
GOBP_RELEASE_OF_SEQUESTERED_CALCIUM_ION_INTO_CYTOSOL_BY_ENDOPLASMIC_RETICULUM	15	0.755897	1.12033	0.383178	0.738864	1	1977	tags=27%, list=14%, signal=31%
GOBP_FERTILIZATION	92	0.576414	1.1198	0.267606	0.739711	1	1200	tags=17%, list=8%, signal=19%
GOBP_REGULATION_OF_SYNAPTIC_VESICLE_ENDOCYTOSIS	23	0.705925	1.11974	0.353846	0.73914	1	908	tags=22%, list=6%, signal=23%
GOBP_ACTIVATED_T_CELL_PROLIFERATION	36	0.659915	1.11924	0.301556	0.739925	1	1117	tags=14%, list=8%, signal=15%
GOBP_CORTICOSTEROID_RECEPTOR_SIGNALING_PATHWAY	15	0.746202	1.11914	0.36194	0.739465	1	2070	tags=20%, list=15%, signal=23%
GOBP_NEGATIVE_REGULATION_OF_INFLAMMATORY_RESPONSE	104	0.576568	1.11865	0.257085	0.740174	1	900	tags=13%, list=6%, signal=14%
GOBP_IMMUNE_RESPONSE_REGULATING_CELL_SURFACE_RECEPTOR_SIGNALING_PATHWAY	204	0.524884	1.11862	0.212632	0.739455	1	1117	tags=18%, list=8%, signal=19%
GOBP_POSITIVE_REGULATION_OF_NEURON_APOPTOTIC_PROCESS	68	0.608625	1.11792	0.278586	0.740954	1	953	tags=12%, list=7%, signal=13%
GOBP_POSITIVE_REGULATION_OF_DNA_BIOSYNTHETIC_PROCESS	69	0.60156	1.11743	0.289773	0.74172	1	1002	tags=10%, list=7%, signal=11%
GOBP_NEGATIVE_REGULATION_OF_LEUKOCYTE_APOPTOTIC_PROCESS	48	0.635472	1.11732	0.304951	0.741251	1	2014	tags=27%, list=14%, signal=31%
GOBP_OLIGOSACCHARIDE_METABOLIC_PROCESS	34	0.658949	1.11674	0.306391	0.742261	1	1215	tags=15%, list=9%, signal=16%
GOBP_NEGATIVE_REGULATION_OF_SECRETION	135	0.548334	1.11626	0.25	0.742908	1	1062	tags=14%, list=7%, signal=15%
GOBP_COLLAGEN_METABOLIC_PROCESS	92	0.579556	1.11594	0.256785	0.743156	1	1489	tags=14%, list=10%, signal=16%
GOBP_REGULATION_OF_MONOATOMIC_ION_TRANSMEMBRANE_TRANSPORT	277	0.513268	1.11594	0.207048	0.742353	1	1671	tags=16%, list=12%, signal=18%
GOBP_SKELETAL_SYSTEM_DEVELOPMENT	375	0.495473	1.11563	0.189189	0.742643	1	1217	tags=11%, list=9%, signal=12%
GOBP_NEGATIVE_REGULATION_OF_PROTEIN_BINDING	80	0.606513	1.11519	0.302905	0.743295	1	677	tags=16%, list=5%, signal=17%
GOBP_PEPTIDE_TRANSPORT	218	0.520352	1.11498	0.237179	0.74318	1	1095	tags=13%, list=8%, signal=14%
GOBP_POSITIVE_REGULATION_OF_LEUKOCYTE_DEGRANULATION	18	0.738695	1.11489	0.370019	0.742659	1	587	tags=17%, list=4%, signal=17%
GOBP_POSITIVE_REGULATION_OF_ATP_BIOSYNTHETIC_PROCESS	15	0.757709	1.11482	0.373832	0.742105	1	1121	tags=20%, list=8%, signal=22%
GOBP_RESPONSE_TO_TEMPERATURE_STIMULUS	117	0.563638	1.11432	0.256619	0.742946	1	1030	tags=16%, list=7%, signal=17%
GOBP_COLUMNAR_CUBOIDAL_EPITHELIAL_CELL_DEVELOPMENT	39	0.657877	1.11427	0.315217	0.742294	1	1460	tags=23%, list=10%, signal=26%
GOBP_POSITIVE_REGULATION_OF_OXIDOREDUCTASE_ACTIVITY	46	0.638422	1.11386	0.298279	0.74286	1	462	tags=13%, list=3%, signal=13%
GOBP_ESTABLISHMENT_OF_PROTEIN_LOCALIZATION_TO_CHROMOSOME	25	0.688374	1.11379	0.349057	0.742295	1	2653	tags=16%, list=19%, signal=20%
GOBP_POSITIVE_REGULATION_OF_ESTABLISHMENT_OF_PROTEIN_LOCALIZATION	291	0.502915	1.11276	0.204396	0.744791	1	1075	tags=12%, list=8%, signal=13%
GOBP_NEGATIVE_REGULATION_OF_HOMOTYPIC_CELL_CELL_ADHESION	17	0.73437	1.11248	0.364865	0.744852	1	743	tags=12%, list=5%, signal=12%
GOBP_CELLULAR_RESPONSE_TO_EXTERNAL_STIMULUS	237	0.521579	1.11226	0.211991	0.74477	1	1011	tags=11%, list=7%, signal=12%
GOBP_CARDIAC_MUSCLE_CELL_MEMBRANE_REPOLARIZATION	17	0.732866	1.11215	0.359073	0.744335	1	2118	tags=53%, list=15%, signal=62%
GOBP_B_CELL_RECEPTOR_SIGNALING_PATHWAY	49	0.62741	1.11117	0.302734	0.746658	1	924	tags=14%, list=6%, signal=15%
GOBP_POSITIVE_REGULATION_OF_CATION_TRANSMEMBRANE_TRANSPORT	102	0.567389	1.11094	0.253579	0.746583	1	779	tags=9%, list=5%, signal=9%
GOBP_NUCLEOBASE_CONTAINING_COMPOUND_TRANSPORT	170	0.537562	1.11016	0.233405	0.748296	1	1812	tags=15%, list=13%, signal=17%
GOBP_CALCIUM_ION_TRANSPORT	269	0.505982	1.10934	0.231982	0.750272	1	1631	tags=13%, list=11%, signal=15%
GOBP_REGULATION_OF_CYCLIN_DEPENDENT_PROTEIN_KINASE_ACTIVITY	61	0.60373	1.10849	0.297009	0.752242	1	983	tags=11%, list=7%, signal=12%
GOBP_MELANIN_METABOLIC_PROCESS	17	0.737778	1.10834	0.399625	0.751909	1	1966	tags=24%, list=14%, signal=27%
GOBP_INCLUSION_BODY_ASSEMBLY	25	0.689173	1.10816	0.338374	0.751665	1	763	tags=12%, list=5%, signal=13%
GOBP_HISTONE_UBIQUITINATION	44	0.641192	1.10807	0.328794	0.751116	1	2392	tags=20%, list=17%, signal=25%
GOBP_REGULATION_OF_PROTEIN_MODIFICATION_BY_SMALL_PROTEIN_CONJUGATION_OR_REMOVAL	225	0.521236	1.10798	0.240781	0.750586	1	1595	tags=13%, list=11%, signal=14%
GOBP_CENTRAL_NERVOUS_SYSTEM_NEURON_DIFFERENTIATION	113	0.554105	1.10792	0.254777	0.749958	1	1556	tags=14%, list=11%, signal=16%
GOBP_CELL_KILLING	135	0.550829	1.1078	0.234273	0.749528	1	1485	tags=21%, list=10%, signal=23%
GOBP_UNSATURATED_FATTY_ACID_BIOSYNTHETIC_PROCESS	31	0.672782	1.1075	0.359316	0.749681	1	944	tags=10%, list=7%, signal=10%
GOBP_SIGNAL_TRANSDUCTION_IN_ABSENCE_OF_LIGAND	59	0.610572	1.10655	0.332046	0.751932	1	1147	tags=19%, list=8%, signal=20%
GOBP_CARBOHYDRATE_METABOLIC_PROCESS	463	0.482614	1.10632	0.191589	0.751852	1	1133	tags=11%, list=8%, signal=12%
GOBP_CELLULAR_RESPONSE_TO_IONIZING_RADIATION	73	0.584719	1.10619	0.295635	0.751496	1	1002	tags=11%, list=7%, signal=12%
GOBP_AXON_ENSHEATHMENT_IN_CENTRAL_NERVOUS_SYSTEM	19	0.716814	1.10568	0.39011	0.752324	1	1586	tags=21%, list=11%, signal=24%
GOBP_NEGATIVE_REGULATION_OF_PROTEIN_MODIFICATION_PROCESS	431	0.488602	1.10543	0.1675	0.75227	1	983	tags=10%, list=7%, signal=11%
GOBP_IRON_ION_TRANSMEMBRANE_TRANSPORT	19	0.723194	1.10509	0.371154	0.752552	1	534	tags=21%, list=4%, signal=22%
GOBP_EYE_PHOTORECEPTOR_CELL_DEVELOPMENT	21	0.712091	1.10484	0.382524	0.752571	1	1814	tags=19%, list=13%, signal=22%
GOBP_NEGATIVE_REGULATION_OF_KINASE_ACTIVITY	200	0.524155	1.10479	0.242915	0.751933	1	983	tags=13%, list=7%, signal=14%
GOBP_CORTICAL_ACTIN_CYTOSKELETON_ORGANIZATION	37	0.647585	1.10472	0.337232	0.751337	1	1160	tags=22%, list=8%, signal=23%
GOBP_SECONDARY_PALATE_DEVELOPMENT	15	0.748556	1.10464	0.393536	0.750815	1	1506	tags=20%, list=11%, signal=22%
GOBP_FIBROBLAST_PROLIFERATION	122	0.542981	1.10387	0.26087	0.752474	1	1747	tags=16%, list=12%, signal=18%
GOBP_RNA_PHOSPHODIESTER_BOND_HYDROLYSIS_ENDONUCLEOLYTIC	30	0.671187	1.10249	0.353635	0.756188	1	2101	tags=23%, list=15%, signal=27%
GOBP_SMOOTHENED_SIGNALING_PATHWAY	126	0.557108	1.10246	0.271605	0.755487	1	1505	tags=11%, list=11%, signal=12%
GOBP_NEGATIVE_REGULATION_OF_PROTEIN_LOCALIZATION	185	0.533053	1.10244	0.246407	0.754754	1	1117	tags=14%, list=8%, signal=15%
GOBP_NEGATIVE_REGULATION_OF_TRANSFERASE_ACTIVITY	235	0.513117	1.10241	0.220807	0.754038	1	983	tags=11%, list=7%, signal=12%
GOBP_REGULATION_OF_BLOOD_CIRCULATION	150	0.541386	1.10148	0.277886	0.756187	1	1594	tags=19%, list=11%, signal=22%
GOBP_BRANCHING_INVOLVED_IN_MAMMARY_GLAND_DUCT_MORPHOGENESIS	20	0.713118	1.10003	0.400771	0.760175	1	314	tags=15%, list=2%, signal=15%
GOBP_MITOTIC_CELL_CYCLE_PHASE_TRANSITION	378	0.485865	1.09918	0.205418	0.762024	1	1838	tags=13%, list=13%, signal=14%
GOBP_DNA_BIOSYNTHETIC_PROCESS	162	0.531723	1.09878	0.266958	0.762479	1	1018	tags=10%, list=7%, signal=11%
GOBP_ESTABLISHMENT_OR_MAINTENANCE_OF_CELL_POLARITY	186	0.525126	1.09824	0.252273	0.763362	1	1226	tags=13%, list=9%, signal=15%
GOBP_POSITIVE_REGULATION_OF_CARBOHYDRATE_METABOLIC_PROCESS	76	0.591958	1.09781	0.299595	0.763936	1	964	tags=12%, list=7%, signal=13%
GOBP_MESONEPHROS_DEVELOPMENT	70	0.593929	1.09769	0.320717	0.763522	1	595	tags=13%, list=4%, signal=13%
GOBP_PROTEIN_LOCALIZATION_TO_NUCLEOLUS	15	0.738534	1.09766	0.405204	0.762822	1	2101	tags=20%, list=15%, signal=23%
GOBP_T_CELL_MEDIATED_IMMUNITY	105	0.564025	1.09746	0.293878	0.762645	1	1309	tags=18%, list=9%, signal=20%
GOBP_REGULATION_OF_TRANSMEMBRANE_TRANSPORT	382	0.489763	1.09693	0.192575	0.76351	1	1062	tags=10%, list=7%, signal=10%
GOBP_NEGATIVE_REGULATION_OF_PROTEIN_SECRETION	60	0.590418	1.09691	0.317814	0.762804	1	1043	tags=17%, list=7%, signal=18%
GOBP_POSITIVE_REGULATION_OF_STRIATED_MUSCLE_CELL_DIFFERENTIATION	40	0.635229	1.09688	0.323829	0.762104	1	1422	tags=10%, list=10%, signal=11%
GOBP_REGULATION_OF_CAMP_MEDIATED_SIGNALING	17	0.738267	1.09685	0.364919	0.761369	1	18	tags=6%, list=0%, signal=6%
GOBP_ANIMAL_ORGAN_REGENERATION	22	0.706076	1.09682	0.37451	0.760654	1	1030	tags=18%, list=7%, signal=20%
GOBP_POSITIVE_REGULATION_OF_WOUND_HEALING	52	0.626346	1.09573	0.334719	0.763312	1	828	tags=17%, list=6%, signal=18%
GOBP_MUSCLE_ORGAN_DEVELOPMENT	232	0.510715	1.09396	0.256466	0.768228	1	1317	tags=13%, list=9%, signal=14%
GOBP_NEGATIVE_REGULATION_OF_HORMONE_SECRETION	54	0.611219	1.09375	0.336557	0.768036	1	526	tags=11%, list=4%, signal=11%
GOBP_RETROGRADE_TRANSPORT_ENDOSOME_TO_GOLGI	83	0.583095	1.09357	0.306796	0.767764	1	2498	tags=23%, list=18%, signal=28%
GOBP_VASOCONSTRICTION	64	0.592503	1.09249	0.326653	0.770248	1	959	tags=19%, list=7%, signal=20%
GOBP_NEGATIVE_REGULATION_OF_CELLULAR_CATABOLIC_PROCESS	205	0.512949	1.09216	0.269397	0.770525	1	1217	tags=12%, list=9%, signal=13%
GOBP_REGULATION_OF_PROTEIN_TARGETING_TO_MEMBRANE	30	0.660427	1.09206	0.344294	0.770089	1	587	tags=7%, list=4%, signal=7%
GOBP_PHOSPHOLIPID_BIOSYNTHETIC_PROCESS	197	0.521056	1.09189	0.269406	0.769808	1	676	tags=8%, list=5%, signal=8%
GOBP_ORGANELLE_INHERITANCE	15	0.743043	1.09115	0.405157	0.771359	1	1075	tags=7%, list=8%, signal=7%
GOBP_POSITIVE_REGULATION_OF_ENDOTHELIAL_CELL_MIGRATION	99	0.563921	1.09112	0.313131	0.770644	1	1747	tags=21%, list=12%, signal=24%
GOBP_NEGATIVE_REGULATION_OF_CARBOHYDRATE_METABOLIC_PROCESS	54	0.603448	1.09029	0.327968	0.77246	1	442	tags=13%, list=3%, signal=13%
GOBP_REGULATION_OF_DNA_STRAND_ELONGATION	18	0.722567	1.09018	0.40153	0.772012	1	2431	tags=17%, list=17%, signal=20%
GOBP_MYELOID_LEUKOCYTE_ACTIVATION	193	0.523286	1.08985	0.265487	0.772234	1	1117	tags=20%, list=8%, signal=21%
GOBP_REGULATION_OF_MITOCHONDRIAL_MEMBRANE_POTENTIAL	75	0.576772	1.08924	0.309572	0.773288	1	835	tags=9%, list=6%, signal=10%
GOBP_MONOSACCHARIDE_METABOLIC_PROCESS	238	0.506521	1.089	0.261745	0.773241	1	676	tags=9%, list=5%, signal=10%
GOBP_NUCLEOTIDE_SUGAR_METABOLIC_PROCESS	33	0.65057	1.08895	0.380081	0.772627	1	390	tags=9%, list=3%, signal=9%
GOBP_TRANSEPITHELIAL_TRANSPORT	26	0.688087	1.08844	0.375723	0.773517	1	947	tags=19%, list=7%, signal=21%
GOBP_POSITIVE_REGULATION_OF_TYPE_II_INTERFERON_PRODUCTION	57	0.603795	1.0883	0.332689	0.77318	1	1309	tags=25%, list=9%, signal=27%
GOBP_CELL_SURFACE_PATTERN_RECOGNITION_RECEPTOR_SIGNALING_PATHWAY	50	0.609947	1.08791	0.32438	0.77364	1	706	tags=26%, list=5%, signal=27%
GOBP_NEGATIVE_REGULATION_OF_ENDOPLASMIC_RETICULUM_STRESS_INDUCED_INTRINSIC_APOPTOTIC_SIGNALING_PATHWAY	18	0.714953	1.08771	0.377532	0.773459	1	1209	tags=33%, list=8%, signal=36%
GOBP_EMBRYONIC_ORGAN_DEVELOPMENT	333	0.484078	1.08742	0.250591	0.773519	1	1258	tags=11%, list=9%, signal=12%
GOBP_MITOCHONDRIAL_TRANSMEMBRANE_TRANSPORT	77	0.570628	1.08733	0.313402	0.77301	1	466	tags=6%, list=3%, signal=7%
GOBP_DEVELOPMENTAL_PIGMENTATION	41	0.633813	1.08689	0.364641	0.773609	1	2497	tags=20%, list=18%, signal=24%
GOBP_RNA_DECAPPING	17	0.709623	1.08655	0.396154	0.77386	1	38	tags=6%, list=0%, signal=6%
GOBP_REGULATION_OF_LIPOPROTEIN_METABOLIC_PROCESS	16	0.731286	1.08628	0.376754	0.773945	1	185	tags=13%, list=1%, signal=13%
GOBP_REGULATION_OF_REGULATED_SECRETORY_PATHWAY	99	0.5609	1.08622	0.302187	0.773354	1	1300	tags=15%, list=9%, signal=17%
GOBP_C21_STEROID_HORMONE_BIOSYNTHETIC_PROCESS	16	0.719537	1.08569	0.431985	0.774218	1	258	tags=6%, list=2%, signal=6%
GOBP_POSITIVE_REGULATION_OF_PROTEIN_KINASE_ACTIVITY	282	0.502936	1.08563	0.26294	0.77361	1	674	tags=7%, list=5%, signal=7%
GOBP_HORMONE_TRANSPORT	253	0.503234	1.08558	0.245033	0.773031	1	1064	tags=12%, list=7%, signal=13%
GOBP_PROTEIN_DNA_COMPLEX_SUBUNIT_ORGANIZATION	168	0.52517	1.085	0.276169	0.774096	1	1485	tags=10%, list=10%, signal=11%
GOBP_RESPONSE_TO_INTERLEUKIN_4	27	0.676127	1.08482	0.371698	0.773885	1	928	tags=22%, list=7%, signal=24%
GOBP_POSITIVE_REGULATION_OF_MYELINATION	18	0.722914	1.08437	0.411765	0.774522	1	1960	tags=33%, list=14%, signal=39%
GOBP_REGULATION_OF_TRANSCRIPTION_BY_RNA_POLYMERASE_III	24	0.687276	1.0843	0.380952	0.77395	1	123	tags=8%, list=1%, signal=8%
GOBP_INNATE_IMMUNE_RESPONSE_ACTIVATING_CELL_SURFACE_RECEPTOR_SIGNALING_PATHWAY	56	0.604745	1.08422	0.357282	0.773399	1	706	tags=25%, list=5%, signal=26%
GOBP_INTRACILIARY_ANTEROGRADE_TRANSPORT	19	0.710733	1.08379	0.40625	0.773915	1	954	tags=16%, list=7%, signal=17%
GOBP_DEVELOPMENTAL_GROWTH_INVOLVED_IN_MORPHOGENESIS	212	0.514949	1.08355	0.303297	0.773883	1	854	tags=7%, list=6%, signal=7%
GOBP_NEGATIVE_REGULATION_OF_RESPONSE_TO_CYTOKINE_STIMULUS	59	0.601526	1.08334	0.317739	0.773788	1	1628	tags=17%, list=11%, signal=19%
GOBP_NEGATIVE_REGULATION_OF_INTRACELLULAR_TRANSPORT	55	0.59841	1.083	0.324903	0.774073	1	879	tags=13%, list=6%, signal=14%
GOBP_REGULATION_OF_NON_MOTILE_CILIUM_ASSEMBLY	15	0.728599	1.08282	0.43762	0.773898	1	801	tags=40%, list=6%, signal=42%
GOBP_ANTIGEN_PROCESSING_AND_PRESENTATION_OF_EXOGENOUS_ANTIGEN	30	0.667856	1.08223	0.376923	0.774983	1	1359	tags=13%, list=10%, signal=15%
GOBP_TISSUE_MIGRATION	275	0.495519	1.08191	0.252294	0.775178	1	1213	tags=12%, list=9%, signal=13%
GOBP_MORPHOGENESIS_OF_AN_ENDOTHELIUM	19	0.693743	1.08188	0.395349	0.774515	1	780	tags=11%, list=5%, signal=11%
GOBP_NUCLEOBASE_BIOSYNTHETIC_PROCESS	17	0.725005	1.08185	0.424015	0.773816	1	218	tags=6%, list=2%, signal=6%
GOBP_REGULATION_OF_HORMONE_SECRETION	205	0.51774	1.08149	0.28178	0.774147	1	1064	tags=12%, list=7%, signal=13%
GOBP_REGULATION_OF_CARBOHYDRATE_METABOLIC_PROCESS	174	0.52083	1.08135	0.273438	0.773787	1	1121	tags=12%, list=8%, signal=13%
GOBP_REGULATION_OF_SYNAPTIC_VESICLE_RECYCLING	31	0.660939	1.08068	0.371373	0.77505	1	908	tags=16%, list=6%, signal=17%
GOBP_GLYCEROPHOSPHOLIPID_BIOSYNTHETIC_PROCESS	147	0.527078	1.08058	0.298097	0.774574	1	944	tags=7%, list=7%, signal=8%
GOBP_MACROPHAGE_ACTIVATION_INVOLVED_IN_IMMUNE_RESPONSE	17	0.717489	1.08025	0.407273	0.774846	1	1883	tags=35%, list=13%, signal=41%
GOBP_POSITIVE_REGULATION_OF_MONOATOMIC_ION_TRANSPORT	163	0.527026	1.07954	0.294239	0.776284	1	824	tags=10%, list=6%, signal=10%
GOBP_FEMALE_PREGNANCY	92	0.55851	1.07913	0.323529	0.776752	1	704	tags=11%, list=5%, signal=11%
GOBP_PROTEIN_LOCALIZATION_TO_GOLGI_APPARATUS	28	0.659993	1.0791	0.38	0.776098	1	2635	tags=32%, list=19%, signal=39%
GOBP_GLANDULAR_EPITHELIAL_CELL_DEVELOPMENT	26	0.664178	1.07866	0.381481	0.776716	1	1207	tags=23%, list=8%, signal=25%
GOBP_RESPONSE_TO_STARVATION	169	0.524352	1.07854	0.288306	0.77632	1	1011	tags=12%, list=7%, signal=13%
GOBP_NEGATIVE_REGULATION_OF_PROTEIN_SERINE_THREONINE_KINASE_ACTIVITY	96	0.563191	1.07757	0.325203	0.778486	1	983	tags=14%, list=7%, signal=14%
GOBP_INTERFERON_MEDIATED_SIGNALING_PATHWAY	61	0.592268	1.0775	0.346491	0.777935	1	1628	tags=23%, list=11%, signal=26%
GOBP_NEGATIVE_REGULATION_OF_UBIQUITIN_PROTEIN_TRANSFERASE_ACTIVITY	19	0.699653	1.07669	0.409962	0.779639	1	2539	tags=32%, list=18%, signal=38%
GOBP_AMEBOIDAL_TYPE_CELL_MIGRATION	372	0.480981	1.07564	0.265207	0.782229	1	1213	tags=12%, list=9%, signal=13%
GOBP_REGULATION_OF_MITOTIC_NUCLEAR_DIVISION	89	0.564555	1.07509	0.345382	0.783116	1	1809	tags=16%, list=13%, signal=18%
GOBP_CEREBELLAR_PURKINJE_CELL_LAYER_MORPHOGENESIS	18	0.706777	1.07507	0.420074	0.782406	1	1207	tags=11%, list=8%, signal=12%
GOBP_GLIAL_CELL_ACTIVATION	43	0.630183	1.07475	0.380117	0.782574	1	953	tags=33%, list=7%, signal=35%
GOBP_PURINE_NUCLEOBASE_METABOLIC_PROCESS	23	0.686152	1.07423	0.390151	0.783429	1	79	tags=9%, list=1%, signal=9%
GOBP_CELL_CELL_SIGNALING_INVOLVED_IN_CARDIAC_CONDUCTION	15	0.719739	1.07387	0.42243	0.783788	1	1753	tags=40%, list=12%, signal=46%
GOBP_CALCIUM_ION_TRANSMEMBRANE_TRANSPORT	202	0.50697	1.07333	0.263948	0.784769	1	1631	tags=14%, list=11%, signal=15%
GOBP_REGULATION_OF_TUMOR_NECROSIS_FACTOR_MEDIATED_SIGNALING_PATHWAY	37	0.633775	1.07332	0.370019	0.784026	1	2603	tags=35%, list=18%, signal=43%
GOBP_ANTIGEN_PROCESSING_AND_PRESENTATION_OF_EXOGENOUS_PEPTIDE_ANTIGEN_VIA_MHC_CLASS_II	16	0.710759	1.07307	0.432532	0.783984	1	145	tags=6%, list=1%, signal=6%
GOBP_POSITIVE_REGULATION_OF_RESPONSE_TO_WOUNDING	65	0.581054	1.07304	0.384458	0.783318	1	828	tags=14%, list=6%, signal=15%
GOBP_ESTABLISHMENT_OR_MAINTENANCE_OF_MONOPOLAR_CELL_POLARITY	23	0.690636	1.07297	0.400756	0.782743	1	233	tags=4%, list=2%, signal=4%
GOBP_IMP_METABOLIC_PROCESS	22	0.680183	1.07271	0.386588	0.782801	1	33	tags=5%, list=0%, signal=5%
GOBP_MEMBRANE_DOCKING	73	0.569501	1.07242	0.359168	0.782941	1	1720	tags=16%, list=12%, signal=19%
GOBP_POSTSYNAPTIC_ACTIN_CYTOSKELETON_ORGANIZATION	18	0.695464	1.07195	0.39604	0.783556	1	461	tags=11%, list=3%, signal=11%
GOBP_PHARYNGEAL_SYSTEM_DEVELOPMENT	18	0.713685	1.07184	0.425373	0.783162	1	1664	tags=22%, list=12%, signal=25%
GOBP_REGULATION_OF_SUPEROXIDE_ANION_GENERATION	25	0.674419	1.07173	0.387097	0.782739	1	1351	tags=32%, list=9%, signal=35%
GOBP_POSITIVE_REGULATION_OF_MUSCLE_HYPERTROPHY	39	0.623584	1.07172	0.376494	0.782011	1	1747	tags=13%, list=12%, signal=15%
GOBP_NEGATIVE_REGULATION_OF_HYDROLASE_ACTIVITY	242	0.498815	1.07155	0.284211	0.781776	1	874	tags=11%, list=6%, signal=11%
GOBP_RESPONSE_TO_PURINE_CONTAINING_COMPOUND	80	0.560152	1.07117	0.332689	0.782138	1	593	tags=10%, list=4%, signal=10%
GOBP_SERINE_FAMILY_AMINO_ACID_METABOLIC_PROCESS	32	0.644901	1.07115	0.368421	0.781429	1	173	tags=6%, list=1%, signal=6%
GOBP_ESTABLISHMENT_OF_PROTEIN_LOCALIZATION_TO_TELOMERE	17	0.725048	1.07031	0.394737	0.783242	1	2653	tags=24%, list=19%, signal=29%
GOBP_POSITIVE_REGULATION_OF_INTRACELLULAR_PROTEIN_TRANSPORT	129	0.537011	1.06912	0.323913	0.786163	1	1075	tags=10%, list=8%, signal=11%
GOBP_BONE_CELL_DEVELOPMENT	32	0.637493	1.06866	0.387283	0.786736	1	2277	tags=28%, list=16%, signal=33%
GOBP_GLUCOSE_6_PHOSPHATE_METABOLIC_PROCESS	26	0.663516	1.06852	0.420382	0.786471	1	1602	tags=27%, list=11%, signal=30%
GOBP_REGULATION_OF_IMMUNE_EFFECTOR_PROCESS	317	0.490508	1.06807	0.305618	0.787116	1	1341	tags=19%, list=9%, signal=20%
GOBP_EMBRYONIC_MORPHOGENESIS	431	0.469838	1.06784	0.257919	0.787099	1	1103	tags=10%, list=8%, signal=11%
GOBP_MIRNA_METABOLIC_PROCESS	86	0.565687	1.06743	0.36646	0.787556	1	1121	tags=16%, list=8%, signal=18%
GOBP_PLATELET_MORPHOGENESIS	19	0.690206	1.0672	0.420152	0.787491	1	854	tags=16%, list=6%, signal=17%
GOBP_NEGATIVE_REGULATION_OF_PEPTIDASE_ACTIVITY	156	0.518161	1.06715	0.314732	0.786897	1	1099	tags=13%, list=8%, signal=14%
GOBP_INTERMEDIATE_FILAMENT_ORGANIZATION	18	0.692077	1.06694	0.417625	0.786833	1	1177	tags=28%, list=8%, signal=30%
GOBP_NEGATIVE_REGULATION_OF_MAPK_CASCADE	144	0.527042	1.06644	0.339357	0.787563	1	959	tags=10%, list=7%, signal=11%
GOBP_NEGATIVE_REGULATION_OF_AUTOPHAGY	67	0.5733	1.06568	0.331337	0.789031	1	1561	tags=16%, list=11%, signal=18%
GOBP_REGULATION_OF_ACUTE_INFLAMMATORY_RESPONSE	31	0.655328	1.06559	0.394422	0.788543	1	738	tags=16%, list=5%, signal=17%
GOBP_AXON_DEVELOPMENT	357	0.474651	1.06512	0.295872	0.789176	1	1782	tags=14%, list=13%, signal=16%
GOBP_CARBOHYDRATE_CATABOLIC_PROCESS	138	0.529565	1.06479	0.340517	0.789445	1	1341	tags=13%, list=9%, signal=14%
GOBP_POSITIVE_REGULATION_OF_CELL_CYCLE_G1_S_PHASE_TRANSITION	49	0.607101	1.06473	0.38	0.78886	1	922	tags=20%, list=6%, signal=22%
GOBP_BONE_MATURATION	23	0.675526	1.06438	0.418972	0.789179	1	541	tags=13%, list=4%, signal=14%
GOBP_NEGATIVE_REGULATION_OF_PROTEIN_MODIFICATION_BY_SMALL_PROTEIN_CONJUGATION_OR_REMOVAL	86	0.557477	1.06421	0.359528	0.789015	1	581	tags=7%, list=4%, signal=7%
GOBP_REGULATION_OF_MONOATOMIC_CATION_TRANSMEMBRANE_TRANSPORT	230	0.49107	1.06326	0.291667	0.791214	1	1671	tags=15%, list=12%, signal=16%
GOBP_EPITHELIAL_CELL_MATURATION	19	0.694222	1.06237	0.43083	0.793232	1	886	tags=16%, list=6%, signal=17%
GOBP_REGULATION_OF_NUCLEAR_DIVISION	105	0.550458	1.06187	0.360417	0.79403	1	1809	tags=16%, list=13%, signal=18%
GOBP_POSITIVE_REGULATION_OF_VASOCONSTRICTION	32	0.646416	1.06161	0.40668	0.794057	1	959	tags=25%, list=7%, signal=27%
GOBP_PROTEIN_DEPOLYMERIZATION	87	0.552912	1.06137	0.331992	0.794061	1	1453	tags=16%, list=10%, signal=18%
GOBP_SYNAPTIC_VESICLE_LUMEN_ACIDIFICATION	15	0.728321	1.06119	0.458574	0.79387	1	2348	tags=40%, list=16%, signal=48%
GOBP_PROTEIN_TRIMERIZATION	16	0.707617	1.06073	0.435547	0.79451	1	484	tags=13%, list=3%, signal=13%
GOBP_REGULATION_OF_G_PROTEIN_COUPLED_RECEPTOR_SIGNALING_PATHWAY	86	0.563301	1.06041	0.351967	0.794706	1	1728	tags=17%, list=12%, signal=20%
GOBP_POSITIVE_REGULATION_OF_PROTEIN_IMPORT_INTO_NUCLEUS	44	0.612286	1.06019	0.410256	0.794601	1	519	tags=9%, list=4%, signal=9%
GOBP_REGULATION_OF_COLLAGEN_METABOLIC_PROCESS	48	0.596383	1.06016	0.367704	0.793973	1	674	tags=13%, list=5%, signal=13%
GOBP_RECEPTOR_CATABOLIC_PROCESS	30	0.636024	1.05917	0.396947	0.796166	1	1846	tags=20%, list=13%, signal=23%
GOBP_ERK1_AND_ERK2_CASCADE	250	0.484499	1.05913	0.301927	0.795559	1	994	tags=14%, list=7%, signal=14%
GOBP_REGULATION_OF_HISTONE_ACETYLATION	51	0.599439	1.0591	0.383142	0.794899	1	1769	tags=16%, list=12%, signal=18%
GOBP_INOSITOL_TRISPHOSPHATE_METABOLIC_PROCESS	15	0.703672	1.05882	0.445672	0.794982	1	848	tags=7%, list=6%, signal=7%
GOBP_REGULATION_OF_PLATELET_ACTIVATION	38	0.62241	1.05844	0.391473	0.795433	1	2014	tags=26%, list=14%, signal=31%
GOBP_NEGATIVE_REGULATION_OF_PEPTIDE_SECRETION	45	0.607514	1.05818	0.398077	0.795426	1	1043	tags=18%, list=7%, signal=19%
GOBP_SIGNAL_TRANSDUCTION_INVOLVED_IN_REGULATION_OF_GENE_EXPRESSION	16	0.708645	1.05748	0.45977	0.796824	1	56	tags=6%, list=0%, signal=6%
GOBP_3_UTR_MEDIATED_MRNA_DESTABILIZATION	15	0.71337	1.05734	0.462547	0.796521	1	519	tags=7%, list=4%, signal=7%
GOBP_RIBOSOMAL_SMALL_SUBUNIT_ASSEMBLY	21	0.682002	1.05707	0.423002	0.796583	1	1619	tags=10%, list=11%, signal=11%
GOBP_BRANCHING_INVOLVED_IN_SALIVARY_GLAND_MORPHOGENESIS	20	0.6822	1.05627	0.426945	0.798226	1	1413	tags=10%, list=10%, signal=11%
GOBP_PYRUVATE_METABOLIC_PROCESS	109	0.543205	1.05605	0.351626	0.798151	1	1341	tags=15%, list=9%, signal=16%
GOBP_REGULATION_OF_HUMORAL_IMMUNE_RESPONSE_MEDIATED_BY_CIRCULATING_IMMUNOGLOBULIN	15	0.707363	1.05557	0.441905	0.798936	1	924	tags=13%, list=6%, signal=14%
GOBP_GLUCOSE_CATABOLIC_PROCESS	20	0.678195	1.0555	0.440228	0.798399	1	2774	tags=40%, list=19%, signal=50%
GOBP_GLUCOCORTICOID_METABOLIC_PROCESS	19	0.680743	1.05541	0.433145	0.797955	1	258	tags=11%, list=2%, signal=11%
GOBP_LYTIC_VACUOLE_ORGANIZATION	82	0.558133	1.05501	0.382591	0.798438	1	554	tags=7%, list=4%, signal=8%
GOBP_CENTRAL_NERVOUS_SYSTEM_NEURON_AXONOGENESIS	30	0.638683	1.055	0.420319	0.797722	1	496	tags=7%, list=3%, signal=7%
GOBP_ESTABLISHMENT_OF_EPITHELIAL_CELL_POLARITY	35	0.642627	1.05492	0.421053	0.797225	1	886	tags=17%, list=6%, signal=18%
GOBP_REGULATION_OF_PROTEIN_TARGETING	45	0.610776	1.05483	0.375	0.79672	1	587	tags=7%, list=4%, signal=7%
GOBP_REGULATION_OF_STRIATED_MUSCLE_CELL_DIFFERENTIATION	81	0.555566	1.05476	0.354298	0.796225	1	1207	tags=12%, list=8%, signal=13%
GOBP_REGULATION_OF_ANATOMICAL_STRUCTURE_SIZE	413	0.467527	1.05362	0.299304	0.798905	1	1196	tags=9%, list=8%, signal=10%
GOBP_FIBROBLAST_GROWTH_FACTOR_RECEPTOR_SIGNALING_PATHWAY	56	0.582857	1.05347	0.380117	0.798622	1	833	tags=11%, list=6%, signal=11%
GOBP_CELL_RECOGNITION	86	0.559258	1.05336	0.363265	0.798212	1	715	tags=13%, list=5%, signal=13%
GOBP_REGULATION_OF_I_KAPPAB_KINASE_NF_KAPPAB_SIGNALING	163	0.509019	1.05333	0.335601	0.79754	1	832	tags=12%, list=6%, signal=13%
GOBP_REGULATION_OF_MRNA_PROCESSING	124	0.526326	1.05297	0.336083	0.797913	1	1908	tags=13%, list=13%, signal=15%
GOBP_INTESTINAL_EPITHELIAL_CELL_DIFFERENTIATION	18	0.689354	1.05272	0.468809	0.797911	1	1550	tags=22%, list=11%, signal=25%
GOBP_MONOCYTE_DIFFERENTIATION	34	0.630691	1.05198	0.397287	0.799451	1	884	tags=15%, list=6%, signal=16%
GOBP_POSTSYNAPTIC_MEMBRANE_ORGANIZATION	27	0.643106	1.05183	0.402904	0.799141	1	688	tags=11%, list=5%, signal=12%
GOBP_GLYCEROPHOSPHOLIPID_METABOLIC_PROCESS	229	0.485613	1.05176	0.316372	0.798631	1	1188	tags=9%, list=8%, signal=10%
GOBP_P_BODY_ASSEMBLY	19	0.681286	1.05143	0.431298	0.798923	1	38	tags=5%, list=0%, signal=5%
GOBP_PHAGOCYTOSIS_RECOGNITION	27	0.66017	1.0514	0.44	0.798265	1	715	tags=19%, list=5%, signal=19%
GOBP_REGULATION_OF_T_CELL_APOPTOTIC_PROCESS	39	0.613397	1.0512	0.394841	0.798203	1	1506	tags=15%, list=11%, signal=17%
GOBP_SKELETAL_MUSCLE_ORGAN_DEVELOPMENT	134	0.519739	1.05103	0.347328	0.797986	1	1384	tags=14%, list=10%, signal=16%
GOBP_DETECTION_OF_STIMULUS	99	0.539781	1.05091	0.370763	0.797609	1	526	tags=10%, list=4%, signal=10%
GOBP_ESTABLISHMENT_OF_MITOCHONDRION_LOCALIZATION_MICROTUBULE_MEDIATED	18	0.68788	1.05078	0.434698	0.797263	1	146	tags=11%, list=1%, signal=11%
GOBP_MIRNA_TRANSCRIPTION	66	0.56753	1.05073	0.36965	0.79668	1	1121	tags=18%, list=8%, signal=20%
GOBP_POSITIVE_REGULATION_OF_CELL_PROJECTION_ORGANIZATION	348	0.474159	1.05031	0.334086	0.797257	1	841	tags=8%, list=6%, signal=8%
GOBP_RNA_POLYADENYLATION	39	0.614796	1.04925	0.413255	0.799607	1	1798	tags=21%, list=13%, signal=23%
GOBP_REGULATION_OF_MUSCLE_CELL_DIFFERENTIATION	129	0.526026	1.04878	0.368836	0.80031	1	1422	tags=11%, list=10%, signal=12%
GOBP_PURINE_NUCLEOSIDE_METABOLIC_PROCESS	31	0.632572	1.04864	0.421488	0.79998	1	79	tags=6%, list=1%, signal=6%
GOBP_PODOSOME_ASSEMBLY	20	0.681341	1.0483	0.466281	0.800284	1	2084	tags=25%, list=15%, signal=29%
GOBP_CELL_DIFFERENTIATION_INVOLVED_IN_EMBRYONIC_PLACENTA_DEVELOPMENT	21	0.66452	1.04794	0.448743	0.800627	1	1712	tags=19%, list=12%, signal=22%
GOBP_REGULATION_OF_CELL_CYCLE_G1_S_PHASE_TRANSITION	160	0.507269	1.04764	0.329939	0.800835	1	1276	tags=14%, list=9%, signal=15%
GOBP_POSITIVE_REGULATION_OF_MAP_KINASE_ACTIVITY	108	0.535768	1.0474	0.349802	0.800824	1	1437	tags=13%, list=10%, signal=14%
GOBP_REGULATION_OF_EPITHELIAL_CELL_PROLIFERATION	294	0.47581	1.04724	0.326711	0.800575	1	1507	tags=15%, list=11%, signal=17%
GOBP_POSITIVE_REGULATION_OF_EPITHELIAL_CELL_MIGRATION	139	0.522202	1.04694	0.341564	0.80078	1	1747	tags=19%, list=12%, signal=21%
GOBP_NEGATIVE_REGULATION_OF_LIPID_TRANSPORT	32	0.633174	1.04662	0.425781	0.801054	1	962	tags=19%, list=7%, signal=20%
GOBP_CHONDROITIN_SULFATE_PROTEOGLYCAN_BIOSYNTHETIC_PROCESS	17	0.701272	1.0465	0.453184	0.800685	1	1747	tags=12%, list=12%, signal=13%
GOBP_SECRETORY_GRANULE_ORGANIZATION	47	0.609072	1.04634	0.439922	0.800423	1	1200	tags=11%, list=8%, signal=12%
GOBP_RIBOSOMAL_SMALL_SUBUNIT_BIOGENESIS	74	0.552396	1.04547	0.376754	0.802193	1	1776	tags=14%, list=12%, signal=15%
GOBP_MITOTIC_G1_S_TRANSITION_CHECKPOINT_SIGNALING	23	0.671391	1.04461	0.459048	0.803956	1	1184	tags=26%, list=8%, signal=28%
GOBP_NEGATIVE_REGULATION_OF_GLYCOLYTIC_PROCESS	18	0.695347	1.0446	0.450199	0.803269	1	1121	tags=11%, list=8%, signal=12%
GOBP_REGULATION_OF_KERATINOCYTE_PROLIFERATION	32	0.621316	1.04432	0.397233	0.803347	1	1664	tags=22%, list=12%, signal=25%
GOBP_TRANSMEMBRANE_RECEPTOR_PROTEIN_TYROSINE_KINASE_SIGNALING_PATHWAY	479	0.457164	1.04422	0.311475	0.802913	1	1267	tags=12%, list=9%, signal=13%
GOBP_TISSUE_REMODELING	157	0.513348	1.04364	0.38326	0.803846	1	1782	tags=24%, list=13%, signal=27%
GOBP_GLAND_DEVELOPMENT	318	0.474199	1.0429	0.334764	0.80537	1	1097	tags=12%, list=8%, signal=12%
GOBP_REGULATION_OF_PROTEIN_SERINE_THREONINE_KINASE_ACTIVITY	288	0.476555	1.04235	0.322222	0.806228	1	983	tags=10%, list=7%, signal=11%
GOBP_TOLL_LIKE_RECEPTOR_9_SIGNALING_PATHWAY	15	0.70522	1.04197	0.489603	0.80663	1	1074	tags=27%, list=8%, signal=29%
GOBP_ORGANELLE_MEMBRANE_FUSION	104	0.53057	1.04123	0.367793	0.808116	1	2069	tags=15%, list=15%, signal=18%
GOBP_RESPONSE_TO_ESTRADIOL	31	0.629901	1.04058	0.416185	0.809288	1	1695	tags=23%, list=12%, signal=26%
GOBP_PROTEIN_LOCALIZATION_TO_PHAGOPHORE_ASSEMBLY_SITE	15	0.691942	1.04053	0.486891	0.808719	1	754	tags=13%, list=5%, signal=14%
GOBP_RESPONSE_TO_SALT	223	0.490794	1.04046	0.363636	0.808198	1	1062	tags=10%, list=7%, signal=10%
GOBP_ENSHEATHMENT_OF_NEURONS	129	0.511637	1.04045	0.352083	0.807504	1	787	tags=11%, list=6%, signal=11%
GOBP_REGULATION_OF_HEART_CONTRACTION	111	0.527152	1.04028	0.387629	0.80731	1	1753	tags=19%, list=12%, signal=21%
GOBP_REGULATION_OF_PATTERN_RECOGNITION_RECEPTOR_SIGNALING_PATHWAY	91	0.541908	1.04024	0.39596	0.806708	1	1074	tags=21%, list=8%, signal=22%
GOBP_GMP_METABOLIC_PROCESS	23	0.653606	1.03992	0.446894	0.806929	1	33	tags=4%, list=0%, signal=4%
GOBP_POSITIVE_REGULATION_OF_PROTEIN_CATABOLIC_PROCESS	187	0.493911	1.03962	0.353741	0.807128	1	1586	tags=13%, list=11%, signal=15%
GOBP_MITOTIC_G2_M_TRANSITION_CHECKPOINT	43	0.595771	1.03939	0.395753	0.807111	1	442	tags=7%, list=3%, signal=7%
GOBP_POSITIVE_REGULATION_OF_HORMONE_SECRETION	121	0.518753	1.03935	0.377432	0.806513	1	886	tags=12%, list=6%, signal=12%
GOBP_SKELETAL_SYSTEM_MORPHOGENESIS	157	0.508258	1.03935	0.360887	0.805803	1	1752	tags=12%, list=12%, signal=14%
GOBP_PURINE_RIBONUCLEOSIDE_METABOLIC_PROCESS	24	0.656752	1.03874	0.44636	0.806814	1	79	tags=8%, list=1%, signal=8%
GOBP_ORGANELLE_LOCALIZATION	481	0.450795	1.03863	0.323462	0.806428	1	1782	tags=13%, list=13%, signal=14%
GOBP_PRESYNAPTIC_ENDOCYTOSIS	64	0.556258	1.03853	0.403579	0.806005	1	1672	tags=17%, list=12%, signal=19%
GOBP_GLYCEROLIPID_BIOSYNTHETIC_PROCESS	186	0.502604	1.0383	0.348387	0.805985	1	676	tags=7%, list=5%, signal=7%
GOBP_REGULATION_OF_GENERATION_OF_PRECURSOR_METABOLITES_AND_ENERGY	129	0.517484	1.03822	0.377083	0.805521	1	636	tags=7%, list=4%, signal=7%
GOBP_REGULATION_OF_PROTEIN_CONTAINING_COMPLEX_ASSEMBLY	358	0.461277	1.03656	0.354839	0.809555	1	1893	tags=18%, list=13%, signal=21%
GOBP_REGULATION_OF_LEUKOCYTE_MEDIATED_IMMUNITY	199	0.495794	1.03581	0.408889	0.811095	1	1309	tags=17%, list=9%, signal=18%
GOBP_NUCLEAR_TRANSCRIBED_MRNA_CATABOLIC_PROCESS_EXONUCLEOLYTIC	15	0.697019	1.03571	0.475904	0.810685	1	2174	tags=20%, list=15%, signal=24%
GOBP_POST_TRANSCRIPTIONAL_REGULATION_OF_GENE_EXPRESSION	431	0.455333	1.03568	0.342222	0.810089	1	1377	tags=13%, list=10%, signal=14%
GOBP_NEGATIVE_REGULATION_OF_CYTOKINE_PRODUCTION	214	0.485928	1.03568	0.347305	0.809387	1	1535	tags=21%, list=11%, signal=24%
GOBP_NEGATIVE_REGULATION_OF_CELL_CYCLE_G2_M_PHASE_TRANSITION	54	0.590381	1.03493	0.433663	0.810874	1	442	tags=6%, list=3%, signal=6%
GOBP_POSITIVE_REGULATION_OF_STRIATED_MUSCLE_CELL_APOPTOTIC_PROCESS	21	0.667329	1.03484	0.455067	0.810421	1	1293	tags=14%, list=9%, signal=16%
GOBP_HISTONE_METHYLATION	113	0.522064	1.03377	0.394144	0.812841	1	1769	tags=14%, list=12%, signal=16%
GOBP_CEREBELLAR_CORTEX_MORPHOGENESIS	31	0.624469	1.03346	0.426443	0.813064	1	1207	tags=13%, list=8%, signal=14%
GOBP_INORGANIC_ANION_TRANSPORT	78	0.55301	1.03335	0.400419	0.812655	1	644	tags=15%, list=5%, signal=16%
GOBP_TOXIN_TRANSPORT	37	0.619122	1.03264	0.444874	0.814051	1	927	tags=16%, list=7%, signal=17%
GOBP_PROTEIN_LOCALIZATION_TO_ENDOSOME	26	0.648326	1.03247	0.436673	0.813824	1	1160	tags=15%, list=8%, signal=17%
GOBP_REGULATION_OF_ENDOTHELIAL_CELL_MIGRATION	153	0.4995	1.0315	0.380952	0.81595	1	1030	tags=12%, list=7%, signal=13%
GOBP_REGULATION_OF_EPITHELIAL_CELL_DIFFERENTIATION	113	0.518605	1.03133	0.407407	0.815723	1	1698	tags=23%, list=12%, signal=26%
GOBP_ESTABLISHMENT_OF_PROTEIN_LOCALIZATION_TO_ORGANELLE	377	0.460824	1.03109	0.354523	0.815719	1	1199	tags=11%, list=8%, signal=12%
GOBP_PHOSPHOLIPID_METABOLIC_PROCESS	301	0.467001	1.03064	0.369658	0.816284	1	1189	tags=11%, list=8%, signal=11%
GOBP_POSITIVE_REGULATION_OF_MUSCLE_CELL_DIFFERENTIATION	62	0.553558	1.02963	0.401691	0.818517	1	1422	tags=8%, list=10%, signal=9%
GOBP_REGULATION_OF_TOLL_LIKE_RECEPTOR_SIGNALING_PATHWAY	28	0.629781	1.02915	0.449704	0.819205	1	532	tags=21%, list=4%, signal=22%
GOBP_PATTERN_SPECIFICATION_PROCESS	282	0.467794	1.02853	0.36105	0.820267	1	1550	tags=15%, list=11%, signal=17%
GOBP_POSITIVE_REGULATION_OF_NUCLEOCYTOPLASMIC_TRANSPORT	65	0.5537	1.02814	0.381423	0.820693	1	519	tags=6%, list=4%, signal=6%
GOBP_ORGANOPHOSPHATE_BIOSYNTHETIC_PROCESS	464	0.446825	1.02806	0.340757	0.8202	1	1121	tags=8%, list=8%, signal=8%
GOBP_REGULATED_EXOCYTOSIS	158	0.49619	1.02758	0.370833	0.820919	1	1315	tags=13%, list=9%, signal=14%
GOBP_MEMBRANE_FUSION	124	0.52029	1.02734	0.415479	0.820907	1	2069	tags=17%, list=15%, signal=20%
GOBP_AMINOGLYCAN_METABOLIC_PROCESS	85	0.526147	1.02729	0.371951	0.820326	1	828	tags=11%, list=6%, signal=11%
GOBP_REGULATION_OF_TELOMERE_MAINTENANCE	93	0.536524	1.02721	0.411392	0.81984	1	1330	tags=9%, list=9%, signal=9%
GOBP_REGULATION_OF_GLUCONEOGENESIS	52	0.575493	1.02716	0.407115	0.819264	1	384	tags=6%, list=3%, signal=6%
GOBP_PLATELET_DERIVED_GROWTH_FACTOR_RECEPTOR_SIGNALING_PATHWAY	54	0.564531	1.02696	0.428839	0.819088	1	1209	tags=9%, list=8%, signal=10%
GOBP_PYRIMIDINE_RIBONUCLEOTIDE_BIOSYNTHETIC_PROCESS	17	0.67613	1.02593	0.473888	0.821385	1	401	tags=12%, list=3%, signal=12%
GOBP_CELLULAR_RESPONSE_TO_LIPID	394	0.455514	1.02537	0.35	0.822223	1	1103	tags=13%, list=8%, signal=14%
GOBP_POSITIVE_REGULATION_OF_PROTEIN_SERINE_THREONINE_KINASE_ACTIVITY	160	0.503092	1.02497	0.396996	0.82268	1	968	tags=9%, list=7%, signal=9%
GOBP_EPIDERMAL_CELL_DIFFERENTIATION	113	0.513204	1.02492	0.382289	0.822103	1	1787	tags=19%, list=13%, signal=22%
GOBP_POSITIVE_REGULATION_OF_DNA_BINDING_TRANSCRIPTION_FACTOR_ACTIVITY	206	0.487008	1.02474	0.371901	0.821897	1	876	tags=9%, list=6%, signal=10%
GOBP_CELL_CELL_JUNCTION_MAINTENANCE	17	0.680175	1.02468	0.481836	0.821371	1	1384	tags=29%, list=10%, signal=33%
GOBP_NEGATIVE_REGULATION_OF_MYOBLAST_DIFFERENTIATION	18	0.674618	1.02454	0.507519	0.82108	1	1207	tags=33%, list=8%, signal=36%
GOBP_RETROGRADE_VESICLE_MEDIATED_TRANSPORT_GOLGI_TO_ENDOPLASMIC_RETICULUM	43	0.596016	1.0241	0.443396	0.821649	1	1598	tags=23%, list=11%, signal=26%
GOBP_POSITIVE_REGULATION_OF_CELL_CYCLE	274	0.468642	1.02358	0.381898	0.822364	1	994	tags=8%, list=7%, signal=8%
GOBP_NEUTRAL_AMINO_ACID_TRANSPORT	32	0.613893	1.02357	0.476471	0.821708	1	792	tags=13%, list=6%, signal=13%
GOBP_REGULATION_OF_MYOBLAST_DIFFERENTIATION	63	0.554289	1.02193	0.412574	0.825703	1	1207	tags=14%, list=8%, signal=16%
GOBP_POSITIVE_REGULATION_OF_PROTEIN_SECRETION	138	0.506476	1.02179	0.422747	0.825401	1	1028	tags=15%, list=7%, signal=16%
GOBP_MUSCLE_CELL_DEVELOPMENT	149	0.50452	1.02111	0.382046	0.82669	1	1834	tags=19%, list=13%, signal=22%
GOBP_PROTEIN_LOCALIZATION_TO_CELL_CELL_JUNCTION	23	0.641741	1.01809	0.46833	0.834669	1	1822	tags=35%, list=13%, signal=40%
GOBP_PROTEOGLYCAN_METABOLIC_PROCESS	69	0.54885	1.01794	0.421384	0.834414	1	1747	tags=12%, list=12%, signal=13%
GOBP_PYRIMIDINE_NUCLEOSIDE_TRIPHOSPHATE_METABOLIC_PROCESS	19	0.66871	1.0176	0.48855	0.834707	1	401	tags=11%, list=3%, signal=11%
GOBP_FEMALE_SEX_DIFFERENTIATION	87	0.530141	1.01689	0.413306	0.835986	1	951	tags=15%, list=7%, signal=16%
GOBP_ODONTOGENESIS_OF_DENTIN_CONTAINING_TOOTH	47	0.577641	1.01685	0.427734	0.835385	1	533	tags=9%, list=4%, signal=9%
GOBP_POSITIVE_REGULATION_OF_MRNA_PROCESSING	36	0.609356	1.01681	0.446394	0.834791	1	1286	tags=14%, list=9%, signal=15%
GOBP_BIOLOGICAL_PROCESS_INVOLVED_IN_INTRASPECIES_INTERACTION_BETWEEN_ORGANISMS	38	0.595013	1.01665	0.454365	0.834532	1	578	tags=16%, list=4%, signal=16%
GOBP_REGULATION_OF_BICELLULAR_TIGHT_JUNCTION_ASSEMBLY	20	0.648234	1.01659	0.486034	0.834011	1	1471	tags=20%, list=10%, signal=22%
GOBP_LONG_TERM_SYNAPTIC_POTENTIATION	70	0.552459	1.01651	0.431298	0.833548	1	953	tags=10%, list=7%, signal=11%
GOBP_MIRNA_PROCESSING	40	0.591874	1.01644	0.428295	0.83304	1	1628	tags=13%, list=11%, signal=14%
GOBP_MAINTENANCE_OF_PROTEIN_LOCATION_IN_NUCLEUS	23	0.640125	1.01636	0.462385	0.832584	1	1726	tags=17%, list=12%, signal=20%
GOBP_SPERMATID_DIFFERENTIATION	104	0.521302	1.01474	0.421712	0.836497	1	1200	tags=8%, list=8%, signal=8%
GOBP_AMIDE_TRANSPORT	276	0.467511	1.01441	0.404814	0.836745	1	1095	tags=12%, list=8%, signal=12%
GOBP_APOPTOTIC_CELL_CLEARANCE	35	0.608117	1.0142	0.480237	0.836681	1	1413	tags=31%, list=10%, signal=35%
GOBP_MICROVILLUS_ORGANIZATION	19	0.64807	1.01412	0.463878	0.836244	1	1738	tags=21%, list=12%, signal=24%
GOBP_INTERLEUKIN_17_PRODUCTION	32	0.605723	1.0137	0.447471	0.836786	1	2424	tags=31%, list=17%, signal=38%
GOBP_SIGNALING_RECEPTOR_LIGAND_PRECURSOR_PROCESSING	19	0.664601	1.01334	0.499033	0.837062	1	599	tags=26%, list=4%, signal=27%
GOBP_CELL_ADHESION_MEDIATED_BY_INTEGRIN	69	0.542668	1.01324	0.425447	0.836653	1	1853	tags=20%, list=13%, signal=23%
GOBP_INNER_EAR_MORPHOGENESIS	54	0.567191	1.0129	0.439122	0.836938	1	1229	tags=15%, list=9%, signal=16%
GOBP_MOTILE_CILIUM_ASSEMBLY	27	0.624873	1.01287	0.497143	0.836327	1	1713	tags=30%, list=12%, signal=34%
GOBP_POSITIVE_REGULATION_OF_INTRACELLULAR_TRANSPORT	164	0.493859	1.01258	0.432377	0.836456	1	1075	tags=9%, list=8%, signal=9%
GOBP_POSITIVE_REGULATION_OF_MAPK_CASCADE	386	0.45435	1.01249	0.398126	0.836074	1	1062	tags=12%, list=7%, signal=12%
GOBP_REGULATION_OF_DNA_BIOSYNTHETIC_PROCESS	112	0.517934	1.01246	0.43167	0.835474	1	1002	tags=11%, list=7%, signal=11%
GOBP_REGULATION_OF_ADAPTIVE_IMMUNE_RESPONSE	173	0.490065	1.01235	0.425847	0.835107	1	1309	tags=16%, list=9%, signal=17%
GOBP_INORGANIC_ION_TRANSMEMBRANE_TRANSPORT	445	0.443292	1.01209	0.377011	0.835126	1	1671	tags=15%, list=12%, signal=16%
GOBP_POSITIVE_REGULATION_OF_PROTEIN_ACETYLATION	44	0.585178	1.01193	0.455285	0.834849	1	1479	tags=18%, list=10%, signal=20%
GOBP_POSITIVE_REGULATION_OF_T_CELL_MEDIATED_IMMUNITY	51	0.575874	1.01188	0.443763	0.834291	1	1467	tags=22%, list=10%, signal=24%
GOBP_NUCLEOSIDE_TRIPHOSPHATE_METABOLIC_PROCESS	243	0.465499	1.01159	0.40708	0.834385	1	1341	tags=8%, list=9%, signal=8%
GOBP_RESPONSE_TO_METAL_ION	227	0.477098	1.01154	0.417391	0.833827	1	1062	tags=11%, list=7%, signal=11%
GOBP_ASPARTATE_FAMILY_AMINO_ACID_METABOLIC_PROCESS	37	0.58631	1.01135	0.462012	0.833691	1	289	tags=11%, list=2%, signal=11%
GOBP_CELLULAR_RESPONSE_TO_ESTROGEN_STIMULUS	15	0.679473	1.01093	0.515444	0.834251	1	997	tags=27%, list=7%, signal=29%
GOBP_DEVELOPMENT_OF_PRIMARY_FEMALE_SEXUAL_CHARACTERISTICS	79	0.534454	1.01072	0.433468	0.834152	1	951	tags=16%, list=7%, signal=18%
GOBP_COLLAGEN_BIOSYNTHETIC_PROCESS	50	0.571495	1.01022	0.441296	0.834896	1	674	tags=12%, list=5%, signal=13%
GOBP_ADENYLATE_CYCLASE_ACTIVATING_G_PROTEIN_COUPLED_RECEPTOR_SIGNALING_PATHWAY	68	0.541298	1.00972	0.435644	0.83557	1	961	tags=9%, list=7%, signal=9%
GOBP_REGULATION_OF_INFLAMMATORY_RESPONSE	255	0.465438	1.00966	0.396552	0.835055	1	951	tags=15%, list=7%, signal=15%
GOBP_GLIAL_CELL_MIGRATION	56	0.562322	1.00938	0.428287	0.835171	1	779	tags=13%, list=5%, signal=13%
GOBP_IN_UTERO_EMBRYONIC_DEVELOPMENT	435	0.447049	1.00851	0.434783	0.836877	1	1799	tags=17%, list=13%, signal=18%
GOBP_REGULATION_OF_REPRODUCTIVE_PROCESS	116	0.515832	1.00832	0.42827	0.83675	1	1632	tags=17%, list=11%, signal=19%
GOBP_REGULATION_OF_HAIR_CYCLE	18	0.653663	1.00831	0.501805	0.836087	1	1689	tags=33%, list=12%, signal=38%
GOBP_REGULATION_OF_MITOTIC_CELL_CYCLE	412	0.442004	1.00828	0.412993	0.835457	1	1184	tags=10%, list=8%, signal=10%
GOBP_LEUKOCYTE_PROLIFERATION	271	0.464507	1.00823	0.426439	0.834919	1	1307	tags=17%, list=9%, signal=18%
GOBP_TYPE_II_INTERFERON_MEDIATED_SIGNALING_PATHWAY	21	0.659645	1.00782	0.49711	0.835379	1	928	tags=24%, list=7%, signal=25%
GOBP_REGULATION_OF_NEUROGENESIS	345	0.451331	1.00781	0.414918	0.834723	1	908	tags=8%, list=6%, signal=8%
GOBP_PROTEIN_METHYLATION	156	0.494897	1.00762	0.425662	0.834589	1	1046	tags=9%, list=7%, signal=10%
GOBP_RESPONSE_TO_LIGHT_STIMULUS	229	0.471973	1.00738	0.410596	0.834536	1	959	tags=8%, list=7%, signal=8%
GOBP_NEGATIVE_REGULATION_OF_I_KAPPAB_KINASE_NF_KAPPAB_SIGNALING	43	0.58233	1.00706	0.460377	0.834767	1	519	tags=16%, list=4%, signal=17%
GOBP_REGULATION_OF_SIGNAL_TRANSDUCTION_BY_P53_CLASS_MEDIATOR	75	0.534242	1.007	0.438559	0.834268	1	1032	tags=7%, list=7%, signal=7%
GOBP_NEGATIVE_REGULATION_OF_MUSCLE_TISSUE_DEVELOPMENT	15	0.681593	1.00548	0.52552	0.837867	1	1316	tags=27%, list=9%, signal=29%
GOBP_POSITIVE_REGULATION_OF_PROTEIN_LOCALIZATION_TO_MEMBRANE	89	0.52603	1.00543	0.421782	0.837326	1	1328	tags=13%, list=9%, signal=15%
GOBP_ACTIVATION_OF_PROTEIN_KINASE_ACTIVITY	75	0.537424	1.00536	0.429735	0.836834	1	1747	tags=16%, list=12%, signal=18%
GOBP_PURINE_DEOXYRIBONUCLEOTIDE_METABOLIC_PROCESS	21	0.652626	1.00463	0.507605	0.838196	1	718	tags=10%, list=5%, signal=10%
GOBP_PURINE_CONTAINING_COMPOUND_SALVAGE	21	0.647109	1.00434	0.510597	0.838285	1	1979	tags=24%, list=14%, signal=28%
GOBP_RECEPTOR_CLUSTERING	48	0.572158	1.00419	0.456476	0.838041	1	786	tags=13%, list=6%, signal=13%
GOBP_REGULATION_OF_CELL_SIZE	162	0.488129	1.00395	0.419422	0.83799	1	522	tags=5%, list=4%, signal=5%
GOBP_MEIOTIC_SPINDLE_ORGANIZATION	15	0.662388	1.0039	0.497354	0.837479	1	1632	tags=27%, list=11%, signal=30%
GOBP_RNA_EXPORT_FROM_NUCLEUS	73	0.534865	1.00305	0.442688	0.839168	1	2011	tags=16%, list=14%, signal=19%
GOBP_REGENERATION	115	0.504867	1.00304	0.416667	0.838529	1	1753	tags=18%, list=12%, signal=21%
GOBP_NEGATIVE_REGULATION_OF_LYMPHOCYTE_APOPTOTIC_PROCESS	32	0.606431	1.00303	0.457529	0.837866	1	1467	tags=16%, list=10%, signal=17%
GOBP_VESICLE_MEDIATED_TRANSPORT_TO_THE_PLASMA_MEMBRANE	134	0.495329	1.00291	0.435556	0.837551	1	1724	tags=11%, list=12%, signal=13%
GOBP_MYELOID_CELL_ACTIVATION_INVOLVED_IN_IMMUNE_RESPONSE	75	0.530079	1.00199	0.447106	0.839422	1	1300	tags=20%, list=9%, signal=22%
GOBP_POSITIVE_REGULATION_OF_CELL_KILLING	58	0.554604	1.00131	0.467803	0.840632	1	1467	tags=24%, list=10%, signal=27%
GOBP_NEGATIVE_REGULATION_OF_INTRACELLULAR_PROTEIN_TRANSPORT	41	0.586557	1.0011	0.480412	0.840531	1	806	tags=10%, list=6%, signal=10%
GOBP_REGULATION_OF_MODIFICATION_OF_POSTSYNAPTIC_STRUCTURE	17	0.667559	1.00063	0.520468	0.841179	1	780	tags=6%, list=5%, signal=6%
GOBP_ANDROGEN_METABOLIC_PROCESS	24	0.631598	1.00055	0.501838	0.840735	1	1104	tags=17%, list=8%, signal=18%
GOBP_RESPONSE_TO_X_RAY	23	0.632731	1.00039	0.488235	0.840507	1	993	tags=13%, list=7%, signal=14%
GOBP_REGULATION_OF_NUCLEOTIDE_BIOSYNTHETIC_PROCESS	31	0.600141	0.999942	0.477756	0.841148	1	1121	tags=13%, list=8%, signal=14%
GOBP_REGULATION_OF_ESTABLISHMENT_OF_PROTEIN_LOCALIZATION_TO_MITOCHONDRION	19	0.659573	0.999764	0.491329	0.840986	1	623	tags=16%, list=4%, signal=16%
GOBP_MAINTENANCE_OF_PROTEIN_LOCATION_IN_CELL	63	0.544876	0.99967	0.465347	0.840557	1	1754	tags=22%, list=12%, signal=25%
GOBP_POSITIVE_REGULATION_OF_SPROUTING_ANGIOGENESIS	17	0.660851	0.999514	0.533081	0.840334	1	1207	tags=18%, list=8%, signal=19%
GOBP_T_HELPER_17_TYPE_IMMUNE_RESPONSE	34	0.589707	0.999333	0.48503	0.840165	1	1232	tags=18%, list=9%, signal=19%
GOBP_POSITIVE_REGULATION_OF_SECRETION	278	0.453442	0.998963	0.433255	0.840501	1	1028	tags=13%, list=7%, signal=14%
GOBP_ANTIGEN_PROCESSING_AND_PRESENTATION_OF_PEPTIDE_ANTIGEN	53	0.551992	0.99854	0.464567	0.841032	1	1359	tags=19%, list=10%, signal=21%
GOBP_REGULATION_OF_ENDOTHELIAL_CELL_CHEMOTAXIS	18	0.65363	0.998484	0.498978	0.840546	1	832	tags=28%, list=6%, signal=29%
GOBP_PURINE_NUCLEOSIDE_MONOPHOSPHATE_METABOLIC_PROCESS	37	0.582728	0.9979	0.466	0.84154	1	33	tags=3%, list=0%, signal=3%
GOBP_POSITIVE_REGULATION_OF_PRODUCTION_OF_MOLECULAR_MEDIATOR_OF_IMMUNE_RESPONSE	100	0.517006	0.997766	0.460251	0.84123	1	924	tags=14%, list=6%, signal=15%
GOBP_REGULATION_OF_CELLULAR_COMPONENT_SIZE	308	0.457693	0.997551	0.455157	0.841125	1	1183	tags=8%, list=8%, signal=9%
GOBP_REGULATION_OF_CARBOHYDRATE_BIOSYNTHETIC_PROCESS	95	0.521427	0.997388	0.451745	0.840893	1	1059	tags=13%, list=7%, signal=14%
GOBP_VESICLE_TARGETING_TO_FROM_OR_WITHIN_GOLGI	29	0.614437	0.996029	0.492395	0.843873	1	1861	tags=21%, list=13%, signal=24%
GOBP_OLFACTORY_LOBE_DEVELOPMENT	26	0.614251	0.995563	0.501894	0.844475	1	1460	tags=23%, list=10%, signal=26%
GOBP_MITOTIC_METAPHASE_PLATE_CONGRESSION	42	0.578299	0.995494	0.497132	0.843991	1	1724	tags=12%, list=12%, signal=14%
GOBP_CELL_FATE_COMMITMENT	159	0.485565	0.994387	0.454918	0.846414	1	1232	tags=13%, list=9%, signal=14%
GOBP_PURINE_NUCLEOSIDE_MONOPHOSPHATE_BIOSYNTHETIC_PROCESS	24	0.623662	0.994329	0.509434	0.8459	1	1979	tags=21%, list=14%, signal=24%
GOBP_AXONEME_ASSEMBLY	33	0.598693	0.994256	0.474104	0.845424	1	1267	tags=15%, list=9%, signal=17%
GOBP_POSITIVE_REGULATION_OF_MITOTIC_CELL_CYCLE	114	0.5013	0.994149	0.483871	0.845045	1	922	tags=11%, list=6%, signal=11%
GOBP_DNA_REPLICATION	239	0.460834	0.993977	0.440605	0.844859	1	1394	tags=10%, list=10%, signal=11%
GOBP_SCHWANN_CELL_DEVELOPMENT	29	0.604565	0.993523	0.491166	0.845401	1	1460	tags=21%, list=10%, signal=23%
GOBP_PROTEIN_IMPORT_INTO_MITOCHONDRIAL_MATRIX	19	0.649453	0.993164	0.491124	0.845772	1	242	tags=11%, list=2%, signal=11%
GOBP_POSITIVE_REGULATION_OF_PEPTIDYL_LYSINE_ACETYLATION	34	0.58715	0.992995	0.472617	0.84557	1	1769	tags=18%, list=12%, signal=20%
GOBP_DNA_TEMPLATED_TRANSCRIPTION_TERMINATION	25	0.618299	0.99291	0.503922	0.845152	1	2092	tags=36%, list=15%, signal=42%
GOBP_EPITHELIAL_CELL_DEVELOPMENT	180	0.470373	0.992848	0.42437	0.844661	1	1514	tags=16%, list=11%, signal=17%
GOBP_DNA_MODIFICATION	74	0.533142	0.992457	0.461864	0.845045	1	957	tags=12%, list=7%, signal=13%
GOBP_VACUOLAR_LOCALIZATION	67	0.53726	0.992352	0.457364	0.84465	1	1030	tags=10%, list=7%, signal=11%
GOBP_INSULIN_SECRETION	171	0.473644	0.992143	0.450207	0.844543	1	1217	tags=13%, list=9%, signal=14%
GOBP_PROTEASOMAL_PROTEIN_CATABOLIC_PROCESS	445	0.434013	0.992037	0.444444	0.844182	1	1163	tags=8%, list=8%, signal=9%
GOBP_CARTILAGE_DEVELOPMENT	145	0.488956	0.991849	0.442105	0.844008	1	1180	tags=9%, list=8%, signal=10%
GOBP_NEGATIVE_REGULATION_OF_CHONDROCYTE_DIFFERENTIATION	18	0.665786	0.991251	0.548057	0.844946	1	1180	tags=17%, list=8%, signal=18%
GOBP_VENTRICULAR_SYSTEM_DEVELOPMENT	28	0.609194	0.990853	0.472393	0.845345	1	1577	tags=14%, list=11%, signal=16%
GOBP_REGULATION_OF_CELLULAR_RESPONSE_TO_INSULIN_STIMULUS	78	0.526771	0.990573	0.466387	0.845446	1	560	tags=8%, list=4%, signal=8%
GOBP_POSITIVE_REGULATION_OF_PATTERN_RECOGNITION_RECEPTOR_SIGNALING_PATHWAY	43	0.572402	0.989726	0.489194	0.84713	1	1578	tags=26%, list=11%, signal=29%
GOBP_NEGATIVE_REGULATION_OF_MAP_KINASE_ACTIVITY	53	0.551968	0.989245	0.475309	0.847744	1	611	tags=11%, list=4%, signal=12%
GOBP_REGULATION_OF_BINDING	335	0.44797	0.989171	0.437086	0.847298	1	1036	tags=9%, list=7%, signal=9%
GOBP_MUSCLE_CELL_MIGRATION	105	0.501291	0.98825	0.45102	0.849127	1	1067	tags=17%, list=7%, signal=18%
GOBP_REGULATION_OF_CARDIAC_MUSCLE_CELL_DIFFERENTIATION	16	0.651466	0.987945	0.520161	0.849266	1	2073	tags=13%, list=15%, signal=15%
GOBP_FOREBRAIN_GENERATION_OF_NEURONS	34	0.591337	0.987912	0.482353	0.848693	1	1632	tags=21%, list=11%, signal=23%
GOBP_STRIATED_MUSCLE_CELL_DIFFERENTIATION	231	0.457608	0.987832	0.452703	0.848252	1	1460	tags=16%, list=10%, signal=18%
GOBP_NEGATIVE_REGULATION_OF_CHEMOKINE_PRODUCTION	24	0.625107	0.987645	0.512871	0.848119	1	2401	tags=38%, list=17%, signal=45%
GOBP_NEGATIVE_REGULATION_OF_NUCLEAR_DIVISION	49	0.554959	0.987572	0.496109	0.847663	1	1497	tags=12%, list=11%, signal=14%
GOBP_AMINE_TRANSPORT	66	0.539643	0.98726	0.464286	0.847848	1	665	tags=9%, list=5%, signal=9%
GOBP_STRESS_GRANULE_ASSEMBLY	26	0.614671	0.986857	0.507634	0.848325	1	20	tags=4%, list=0%, signal=4%
GOBP_POSITIVE_REGULATION_OF_POST_TRANSCRIPTIONAL_GENE_SILENCING	17	0.650187	0.986409	0.524254	0.848879	1	2011	tags=29%, list=14%, signal=34%
GOBP_RESPONSE_TO_CARBOHYDRATE	162	0.477399	0.986294	0.466258	0.84855	1	1043	tags=13%, list=7%, signal=14%
GOBP_POSITIVE_REGULATION_OF_MIRNA_METABOLIC_PROCESS	50	0.553818	0.985852	0.489237	0.849069	1	1121	tags=20%, list=8%, signal=22%
GOBP_PHOTORECEPTOR_CELL_DEVELOPMENT	33	0.592337	0.98567	0.508197	0.848907	1	1814	tags=18%, list=13%, signal=21%
GOBP_AMP_METABOLIC_PROCESS	25	0.607556	0.985509	0.51417	0.848673	1	33	tags=4%, list=0%, signal=4%
GOBP_POSITIVE_REGULATION_OF_FIBROBLAST_MIGRATION	20	0.63655	0.984746	0.523452	0.850055	1	956	tags=25%, list=7%, signal=27%
GOBP_SUBSTRATE_DEPENDENT_CELL_MIGRATION	22	0.629991	0.984608	0.523985	0.84976	1	1399	tags=14%, list=10%, signal=15%
GOBP_LIPOSACCHARIDE_METABOLIC_PROCESS	76	0.529666	0.984582	0.48073	0.849183	1	1898	tags=17%, list=13%, signal=20%
GOBP_REGULATION_OF_OXIDOREDUCTASE_ACTIVITY	72	0.529617	0.984514	0.502814	0.848716	1	1003	tags=14%, list=7%, signal=15%
GOBP_SINGLE_FERTILIZATION	67	0.530236	0.983986	0.458418	0.84952	1	1200	tags=16%, list=8%, signal=18%
GOBP_SENSORY_PERCEPTION_OF_PAIN	75	0.519963	0.98376	0.480167	0.849478	1	676	tags=12%, list=5%, signal=13%
GOBP_NEGATIVE_REGULATION_OF_RECEPTOR_SIGNALING_PATHWAY_VIA_STAT	24	0.61801	0.983612	0.516917	0.849244	1	532	tags=13%, list=4%, signal=13%
GOBP_POSITIVE_REGULATION_OF_PROTEIN_LOCALIZATION_TO_NUCLEUS	82	0.516226	0.98266	0.459959	0.851216	1	519	tags=6%, list=4%, signal=6%
GOBP_NEGATIVE_REGULATION_OF_DEFENSE_RESPONSE_TO_VIRUS	29	0.605835	0.982596	0.51434	0.850719	1	1468	tags=14%, list=10%, signal=15%
GOBP_MUSCLE_TISSUE_DEVELOPMENT	333	0.438485	0.982523	0.429907	0.850262	1	1464	tags=13%, list=10%, signal=14%
GOBP_BLOOD_VESSEL_ENDOTHELIAL_CELL_PROLIFERATION_INVOLVED_IN_SPROUTING_ANGIOGENESIS	17	0.655686	0.981895	0.520599	0.851255	1	1081	tags=18%, list=8%, signal=19%
GOBP_CYTOPLASMIC_TRANSLATIONAL_INITIATION	27	0.605194	0.981884	0.498134	0.85063	1	2572	tags=30%, list=18%, signal=36%
GOBP_POSITIVE_REGULATION_OF_ERK1_AND_ERK2_CASCADE	158	0.47705	0.9818	0.476386	0.850194	1	994	tags=14%, list=7%, signal=15%
GOBP_TRABECULA_FORMATION	18	0.64368	0.981618	0.519231	0.850048	1	325	tags=6%, list=2%, signal=6%
GOBP_SPECIFICATION_OF_SYMMETRY	94	0.504665	0.981603	0.475096	0.849447	1	1834	tags=22%, list=13%, signal=25%
GOBP_TELENCEPHALON_DEVELOPMENT	174	0.475052	0.981149	0.498952	0.850037	1	1258	tags=9%, list=9%, signal=9%
GOBP_MESONEPHRIC_TUBULE_MORPHOGENESIS	46	0.563551	0.980691	0.512428	0.850602	1	595	tags=13%, list=4%, signal=14%
GOBP_EMBRYONIC_ORGAN_MORPHOGENESIS	183	0.46426	0.980447	0.50211	0.850624	1	1868	tags=16%, list=13%, signal=19%
GOBP_AMYLOID_PRECURSOR_PROTEIN_CATABOLIC_PROCESS	53	0.542809	0.980257	0.495868	0.850494	1	1747	tags=21%, list=12%, signal=24%
GOBP_POSITIVE_REGULATION_OF_VASCULATURE_DEVELOPMENT	141	0.479554	0.980205	0.466083	0.849976	1	1278	tags=18%, list=9%, signal=19%
GOBP_ENDOPLASMIC_RETICULUM_TUBULAR_NETWORK_ORGANIZATION	20	0.634232	0.980116	0.520755	0.849597	1	2342	tags=25%, list=16%, signal=30%
GOBP_VESICLE_ORGANIZATION	296	0.440788	0.979418	0.48951	0.850803	1	2069	tags=16%, list=15%, signal=18%
GOBP_NEGATIVE_REGULATION_OF_SMOOTH_MUSCLE_CELL_PROLIFERATION	51	0.556301	0.978429	0.492126	0.852803	1	1030	tags=18%, list=7%, signal=19%
GOBP_BRANCHING_MORPHOGENESIS_OF_AN_EPITHELIAL_TUBE	138	0.484798	0.97832	0.487705	0.852476	1	1093	tags=11%, list=8%, signal=12%
GOBP_HEART_DEVELOPMENT	479	0.422785	0.977898	0.486547	0.852953	1	1792	tags=15%, list=13%, signal=17%
GOBP_REGULATION_OF_PROTEIN_STABILITY	283	0.449943	0.977831	0.484649	0.852488	1	1544	tags=12%, list=11%, signal=13%
GOBP_ENTEROENDOCRINE_CELL_DIFFERENTIATION	24	0.607818	0.977619	0.495345	0.852429	1	1410	tags=25%, list=10%, signal=28%
GOBP_POSITIVE_REGULATION_OF_MITOCHONDRIAL_MEMBRANE_POTENTIAL	16	0.654577	0.97756	0.545287	0.851928	1	462	tags=13%, list=3%, signal=13%
GOBP_PROTEOGLYCAN_BIOSYNTHETIC_PROCESS	42	0.557263	0.977192	0.498016	0.852266	1	2764	tags=19%, list=19%, signal=24%
GOBP_GLUTAMATE_SECRETION	23	0.61463	0.97648	0.496109	0.853569	1	886	tags=13%, list=6%, signal=14%
GOBP_REGULATION_OF_RESPONSE_TO_DNA_DAMAGE_STIMULUS	284	0.451192	0.976252	0.510345	0.853558	1	1560	tags=11%, list=11%, signal=12%
GOBP_NEGATIVE_REGULATION_OF_VASCULATURE_DEVELOPMENT	85	0.509188	0.975464	0.503171	0.854976	1	1300	tags=12%, list=9%, signal=13%
GOBP_REGULATION_OF_VASCULATURE_DEVELOPMENT	241	0.45119	0.975248	0.502075	0.854899	1	1300	tags=15%, list=9%, signal=16%
GOBP_LIPOPROTEIN_METABOLIC_PROCESS	120	0.488249	0.975067	0.493776	0.854734	1	996	tags=9%, list=7%, signal=10%
GOBP_REGULATION_OF_SYNAPTIC_PLASTICITY	150	0.478399	0.975014	0.474	0.854227	1	1957	tags=16%, list=14%, signal=18%
GOBP_CELL_CYCLE_G2_M_PHASE_TRANSITION	125	0.486377	0.97455	0.490566	0.854864	1	861	tags=7%, list=6%, signal=8%
GOBP_ESTABLISHMENT_OF_SKIN_BARRIER	24	0.607542	0.974538	0.523046	0.854248	1	1834	tags=29%, list=13%, signal=33%
GOBP_MESENCHYME_DEVELOPMENT	219	0.458623	0.974303	0.508734	0.85424	1	1103	tags=10%, list=8%, signal=10%
GOBP_REGULATION_OF_PROTEIN_BINDING	189	0.464321	0.974176	0.514673	0.853907	1	1036	tags=12%, list=7%, signal=12%
GOBP_POSITIVE_REGULATION_OF_CELL_GROWTH_INVOLVED_IN_CARDIAC_MUSCLE_CELL_DEVELOPMENT	16	0.65954	0.972639	0.557282	0.85742	1	1747	tags=19%, list=12%, signal=21%
GOBP_ASTROCYTE_ACTIVATION	18	0.633935	0.972516	0.556701	0.85709	1	854	tags=28%, list=6%, signal=30%
GOBP_THYMOCYTE_APOPTOTIC_PROCESS	22	0.631749	0.972114	0.546	0.85756	1	2043	tags=14%, list=14%, signal=16%
GOBP_REGULATION_OF_GLUCOSE_METABOLIC_PROCESS	103	0.505557	0.972032	0.514644	0.857123	1	973	tags=10%, list=7%, signal=10%
GOBP_HINDBRAIN_MORPHOGENESIS	41	0.561887	0.971158	0.506823	0.858752	1	743	tags=10%, list=5%, signal=10%
GOBP_REGULATION_OF_POSTSYNAPTIC_MEMBRANE_NEUROTRANSMITTER_RECEPTOR_LEVELS	92	0.500529	0.971134	0.477551	0.858182	1	1724	tags=10%, list=12%, signal=11%
GOBP_RESPONSE_TO_BMP	115	0.494143	0.971116	0.503093	0.857585	1	564	tags=8%, list=4%, signal=8%
GOBP_CARBOHYDRATE_BIOSYNTHETIC_PROCESS	170	0.460682	0.971062	0.475983	0.857113	1	534	tags=8%, list=4%, signal=8%
GOBP_NEURON_MIGRATION	131	0.487319	0.971008	0.481982	0.856627	1	1316	tags=8%, list=9%, signal=8%
GOBP_POSITIVE_REGULATION_OF_SMOOTH_MUSCLE_CELL_MIGRATION	57	0.541244	0.970962	0.506098	0.856108	1	922	tags=14%, list=6%, signal=15%
GOBP_NEGATIVE_REGULATION_OF_LIPID_CATABOLIC_PROCESS	22	0.616498	0.970366	0.529865	0.857021	1	1028	tags=23%, list=7%, signal=24%
GOBP_OSSIFICATION	281	0.442923	0.970202	0.507692	0.856851	1	956	tags=11%, list=7%, signal=11%
GOBP_PROTEIN_MONOUBIQUITINATION	81	0.52417	0.970148	0.502032	0.856358	1	1546	tags=16%, list=11%, signal=18%
GOBP_CELL_FATE_DETERMINATION	17	0.647292	0.96981	0.565693	0.856596	1	90	tags=6%, list=1%, signal=6%
GOBP_POSITIVE_REGULATION_OF_HYDROLASE_ACTIVITY	449	0.425722	0.969545	0.490239	0.856708	1	1169	tags=11%, list=8%, signal=12%
GOBP_CEREBRAL_CORTEX_DEVELOPMENT	85	0.512657	0.969308	0.512295	0.856713	1	464	tags=6%, list=3%, signal=6%
GOBP_CELLULAR_RESPONSE_TO_INSULIN_STIMULUS	190	0.45679	0.969226	0.496552	0.856303	1	560	tags=7%, list=4%, signal=8%
GOBP_CELL_CELL_RECOGNITION	33	0.589678	0.969165	0.525151	0.855837	1	712	tags=18%, list=5%, signal=19%
GOBP_POSITIVE_REGULATION_OF_G1_S_TRANSITION_OF_MITOTIC_CELL_CYCLE	41	0.557247	0.969071	0.518591	0.855456	1	922	tags=17%, list=6%, signal=18%
GOBP_DIGESTIVE_SYSTEM_DEVELOPMENT	88	0.503822	0.968471	0.493697	0.856448	1	1550	tags=14%, list=11%, signal=15%
GOBP_MUCOPOLYSACCHARIDE_METABOLIC_PROCESS	68	0.524431	0.968341	0.518887	0.856175	1	828	tags=12%, list=6%, signal=12%
GOBP_AMYLOID_BETA_METABOLIC_PROCESS	50	0.554692	0.968068	0.527668	0.856266	1	1747	tags=22%, list=12%, signal=25%
GOBP_SCHWANN_CELL_DIFFERENTIATION	36	0.573031	0.967219	0.502947	0.857935	1	763	tags=17%, list=5%, signal=18%
GOBP_REGULATION_OF_SODIUM_ION_TRANSMEMBRANE_TRANSPORTER_ACTIVITY	37	0.559883	0.967206	0.523077	0.857339	1	1671	tags=24%, list=12%, signal=27%
GOBP_REGULATION_OF_ANIMAL_ORGAN_MORPHOGENESIS	79	0.509154	0.967112	0.498994	0.856936	1	1093	tags=11%, list=8%, signal=12%
GOBP_TRANSLATION_AT_SYNAPSE	48	0.555792	0.966449	0.517176	0.858034	1	566	tags=4%, list=4%, signal=4%
GOBP_REGULATION_OF_PROTEIN_CATABOLIC_PROCESS	319	0.438437	0.966437	0.517167	0.857437	1	1595	tags=13%, list=11%, signal=14%
GOBP_CAMP_MEDIATED_SIGNALING	30	0.594294	0.966427	0.5625	0.856828	1	1093	tags=13%, list=8%, signal=14%
GOBP_NADP_METABOLIC_PROCESS	47	0.550575	0.96624	0.512334	0.856684	1	274	tags=6%, list=2%, signal=6%
GOBP_VESICLE_MEDIATED_TRANSPORT_IN_SYNAPSE	190	0.460608	0.966148	0.509054	0.856284	1	2276	tags=19%, list=16%, signal=23%
GOBP_EAR_DEVELOPMENT	147	0.472672	0.966103	0.491837	0.855788	1	1229	tags=11%, list=9%, signal=12%
GOBP_MRNA_EXPORT_FROM_NUCLEUS	55	0.537368	0.965302	0.530271	0.857332	1	983	tags=9%, list=7%, signal=10%
GOBP_ANTIGEN_RECEPTOR_MEDIATED_SIGNALING_PATHWAY	131	0.471177	0.965209	0.501018	0.85692	1	1195	tags=16%, list=8%, signal=17%
GOBP_LEUKOCYTE_CELL_CELL_ADHESION	299	0.445279	0.964806	0.532151	0.857404	1	1161	tags=17%, list=8%, signal=19%
GOBP_RESPONSE_TO_ANTIBIOTIC	31	0.593873	0.964274	0.553719	0.858102	1	2197	tags=23%, list=15%, signal=27%
GOBP_REPRODUCTIVE_SYSTEM_DEVELOPMENT	205	0.452987	0.96427	0.516411	0.85749	1	1102	tags=14%, list=8%, signal=15%
GOBP_REGULATION_OF_CELLULAR_CARBOHYDRATE_METABOLIC_PROCESS	146	0.469938	0.963832	0.511828	0.858046	1	1121	tags=12%, list=8%, signal=13%
GOBP_REGULATION_OF_ALCOHOL_BIOSYNTHETIC_PROCESS	41	0.554243	0.963611	0.484314	0.858023	1	1059	tags=15%, list=7%, signal=16%
GOBP_COLUMNAR_CUBOIDAL_EPITHELIAL_CELL_DIFFERENTIATION	88	0.49633	0.963212	0.49187	0.858474	1	1556	tags=20%, list=11%, signal=23%
GOBP_POSITIVE_REGULATION_OF_CELL_CYCLE_PHASE_TRANSITION	100	0.497973	0.963165	0.501048	0.857985	1	922	tags=13%, list=6%, signal=14%
GOBP_CELLULAR_CARBOHYDRATE_METABOLIC_PROCESS	249	0.443254	0.963086	0.528785	0.857551	1	1133	tags=12%, list=8%, signal=12%
GOBP_RESPONSE_TO_FLUID_SHEAR_STRESS	23	0.617072	0.963027	0.561905	0.857088	1	900	tags=17%, list=6%, signal=19%
GOBP_ATP_METABOLIC_PROCESS	202	0.450511	0.962843	0.532151	0.856964	1	1341	tags=8%, list=9%, signal=9%
GOBP_SPINAL_CORD_DEVELOPMENT	52	0.549472	0.962132	0.519038	0.858148	1	1664	tags=19%, list=12%, signal=22%
GOBP_SECOND_MESSENGER_MEDIATED_SIGNALING	168	0.471039	0.96187	0.491089	0.858214	1	1093	tags=11%, list=8%, signal=11%
GOBP_RIBONUCLEOSIDE_METABOLIC_PROCESS	29	0.580806	0.96162	0.54672	0.858231	1	79	tags=7%, list=1%, signal=7%
GOBP_ESTABLISHMENT_OF_CELL_POLARITY	132	0.477343	0.961531	0.49375	0.857854	1	1226	tags=13%, list=9%, signal=14%
GOBP_RESPONSE_TO_INTERLEUKIN_6	25	0.597852	0.961514	0.536634	0.857279	1	444	tags=12%, list=3%, signal=12%
GOBP_POSITIVE_REGULATION_OF_CELL_SIZE	15	0.647151	0.961197	0.566794	0.857479	1	16	tags=7%, list=0%, signal=7%
GOBP_INORGANIC_ION_IMPORT_ACROSS_PLASMA_MEMBRANE	67	0.517934	0.961008	0.511952	0.857366	1	956	tags=13%, list=7%, signal=14%
GOBP_REGULATION_OF_TISSUE_REMODELING	66	0.513404	0.960336	0.516765	0.858464	1	1685	tags=24%, list=12%, signal=27%
GOBP_NEGATIVE_REGULATION_OF_VIRAL_INDUCED_CYTOPLASMIC_PATTERN_RECOGNITION_RECEPTOR_SIGNALING_PATHWAY	17	0.638497	0.960209	0.557114	0.858202	1	1074	tags=18%, list=8%, signal=19%
GOBP_POSITIVE_REGULATION_OF_COAGULATION	28	0.584607	0.95916	0.531309	0.860356	1	337	tags=14%, list=2%, signal=15%
GOBP_PHOSPHATIDYLSERINE_METABOLIC_PROCESS	16	0.641062	0.959003	0.573674	0.860131	1	338	tags=13%, list=2%, signal=13%
GOBP_MONOAMINE_TRANSPORT	55	0.542035	0.9586	0.558045	0.860566	1	665	tags=13%, list=5%, signal=13%
GOBP_SYNAPTIC_VESICLE_RECYCLING	72	0.516692	0.95845	0.537698	0.860358	1	1672	tags=14%, list=12%, signal=16%
GOBP_POSITIVE_REGULATION_OF_DNA_BINDING	47	0.552231	0.95821	0.535642	0.860388	1	90	tags=4%, list=1%, signal=4%
GOBP_ACYLGLYCEROL_HOMEOSTASIS	35	0.569463	0.957907	0.524954	0.86058	1	868	tags=11%, list=6%, signal=12%
GOBP_CATECHOLAMINE_SECRETION	35	0.561739	0.957649	0.530938	0.860633	1	1007	tags=11%, list=7%, signal=12%
GOBP_MYELIN_ASSEMBLY	20	0.617083	0.957644	0.562745	0.860027	1	1586	tags=35%, list=11%, signal=39%
GOBP_PHAGOSOME_MATURATION	27	0.594198	0.957231	0.543788	0.860457	1	554	tags=11%, list=4%, signal=12%
GOBP_NEGATIVE_REGULATION_OF_OSTEOBLAST_DIFFERENTIATION	42	0.549307	0.957181	0.527273	0.85998	1	833	tags=14%, list=6%, signal=15%
GOBP_MALE_SEX_DIFFERENTIATION	98	0.490252	0.956601	0.50297	0.860952	1	1102	tags=16%, list=8%, signal=18%
GOBP_TRNA_WOBBLE_BASE_MODIFICATION	19	0.621044	0.955997	0.555126	0.861926	1	2495	tags=37%, list=18%, signal=45%
GOBP_POSITIVE_REGULATION_OF_CELL_CYCLE_PROCESS	204	0.450829	0.955874	0.523013	0.861625	1	994	tags=9%, list=7%, signal=9%
GOBP_REGULATION_OF_CELLULAR_MACROMOLECULE_BIOSYNTHETIC_PROCESS	405	0.425325	0.95558	0.585421	0.861819	1	1376	tags=12%, list=10%, signal=13%
GOBP_AMYLOID_PRECURSOR_PROTEIN_METABOLIC_PROCESS	67	0.519804	0.955418	0.530488	0.861584	1	1747	tags=16%, list=12%, signal=19%
GOBP_MRNA_MODIFICATION	33	0.573758	0.954388	0.556911	0.863569	1	1201	tags=24%, list=8%, signal=26%
GOBP_PROTEIN_LOCALIZATION_TO_CHROMOSOME_TELOMERIC_REGION	30	0.583218	0.954298	0.535573	0.863179	1	712	tags=7%, list=5%, signal=7%
GOBP_DNA_TEMPLATED_DNA_REPLICATION_MAINTENANCE_OF_FIDELITY	46	0.543117	0.952676	0.54224	0.86671	1	1123	tags=15%, list=8%, signal=16%
GOBP_RESPONSE_TO_FIBROBLAST_GROWTH_FACTOR	71	0.514831	0.952551	0.534836	0.866451	1	833	tags=11%, list=6%, signal=12%
GOBP_PYRIDINE_CONTAINING_COMPOUND_METABOLIC_PROCESS	84	0.492799	0.951861	0.516461	0.867607	1	475	tags=6%, list=3%, signal=6%
GOBP_POSITIVE_REGULATION_OF_CATION_CHANNEL_ACTIVITY	42	0.55229	0.951732	0.542533	0.867326	1	1792	tags=12%, list=13%, signal=14%
GOBP_CELL_ACTIVATION_INVOLVED_IN_IMMUNE_RESPONSE	219	0.453036	0.951299	0.533917	0.867821	1	1309	tags=20%, list=9%, signal=21%
GOBP_ASTROCYTE_DIFFERENTIATION	69	0.514677	0.950848	0.52381	0.86835	1	1313	tags=19%, list=9%, signal=21%
GOBP_REGULATION_OF_ACTIVATED_T_CELL_PROLIFERATION	28	0.581272	0.950731	0.552876	0.868053	1	2196	tags=25%, list=15%, signal=30%
GOBP_NEGATIVE_REGULATION_OF_ENDOTHELIAL_CELL_MIGRATION	47	0.541748	0.95054	0.523614	0.867933	1	651	tags=11%, list=5%, signal=11%
GOBP_HISTONE_H2A_UBIQUITINATION	27	0.583719	0.950187	0.566735	0.868232	1	2392	tags=19%, list=17%, signal=22%
GOBP_RESPONSE_TO_TYPE_I_INTERFERON	51	0.524954	0.94992	0.519588	0.868292	1	2403	tags=31%, list=17%, signal=38%
GOBP_REGULATION_OF_LONG_TERM_SYNAPTIC_POTENTIATION	40	0.546093	0.949768	0.553785	0.868061	1	310	tags=5%, list=2%, signal=5%
GOBP_REGULATION_OF_NEUROTRANSMITTER_RECEPTOR_ACTIVITY	33	0.560879	0.948675	0.536965	0.870406	1	485	tags=9%, list=3%, signal=9%
GOBP_NEGATIVE_REGULATION_OF_NIK_NF_KAPPAB_SIGNALING	23	0.600208	0.948632	0.580882	0.869909	1	625	tags=13%, list=4%, signal=14%
GOBP_REGULATION_OF_MITOTIC_CELL_CYCLE_PHASE_TRANSITION	283	0.428444	0.948428	0.555556	0.869846	1	1838	tags=13%, list=13%, signal=15%
GOBP_MACROPHAGE_ACTIVATION	82	0.503756	0.947839	0.564706	0.870729	1	1062	tags=24%, list=7%, signal=26%
GOBP_ORGANELLE_DISASSEMBLY	120	0.471626	0.945552	0.527027	0.876022	1	1133	tags=8%, list=8%, signal=9%
GOBP_MONOATOMIC_ION_TRANSMEMBRANE_TRANSPORT	480	0.41257	0.945543	0.635731	0.875426	1	1650	tags=15%, list=12%, signal=17%
GOBP_REGULATION_OF_GLUTAMATE_SECRETION	15	0.634936	0.944907	0.583174	0.876409	1	474	tags=13%, list=3%, signal=14%
GOBP_GOLGI_TO_VACUOLE_TRANSPORT	20	0.608314	0.944657	0.572779	0.876472	1	172	tags=5%, list=1%, signal=5%
GOBP_T_CELL_PROLIFERATION	177	0.455461	0.944579	0.552632	0.876064	1	1117	tags=16%, list=8%, signal=18%
GOBP_REGULATION_OF_EPITHELIAL_CELL_MIGRATION	209	0.445403	0.944434	0.564732	0.875831	1	1093	tags=11%, list=8%, signal=12%
GOBP_L_AMINO_ACID_TRANSPORT	50	0.533087	0.944276	0.512146	0.875649	1	507	tags=12%, list=4%, signal=12%
GOBP_SNRNA_TRANSCRIPTION	17	0.627946	0.943851	0.592445	0.876151	1	414	tags=6%, list=3%, signal=6%
GOBP_GLYCOLIPID_BIOSYNTHETIC_PROCESS	52	0.526013	0.943824	0.523365	0.8756	1	1898	tags=17%, list=13%, signal=20%
GOBP_REGULATION_OF_SODIUM_ION_TRANSMEMBRANE_TRANSPORT	44	0.535191	0.943325	0.563265	0.87634	1	1671	tags=23%, list=12%, signal=26%
GOBP_PROTEIN_KINASE_A_SIGNALING	25	0.590623	0.943184	0.558317	0.876069	1	166	tags=4%, list=1%, signal=4%
GOBP_BIOLOGICAL_PROCESS_INVOLVED_IN_INTERACTION_WITH_SYMBIONT	84	0.494342	0.942707	0.529762	0.876694	1	1286	tags=12%, list=9%, signal=13%
GOBP_POSITIVE_REGULATION_OF_GLUCONEOGENESIS	24	0.588899	0.942525	0.571429	0.876532	1	964	tags=8%, list=7%, signal=9%
GOBP_ACIDIC_AMINO_ACID_TRANSPORT	46	0.537761	0.942191	0.551867	0.876786	1	474	tags=9%, list=3%, signal=9%
GOBP_DICARBOXYLIC_ACID_TRANSPORT	67	0.508848	0.942062	0.531621	0.876491	1	474	tags=10%, list=3%, signal=11%
GOBP_PROTEIN_HOMOOLIGOMERIZATION	129	0.473286	0.940189	0.581028	0.880697	1	1837	tags=17%, list=13%, signal=19%
GOBP_POSITIVE_REGULATION_OF_TRANSCRIPTION_BY_RNA_POLYMERASE_III	18	0.611088	0.939973	0.580224	0.880625	1	1358	tags=17%, list=10%, signal=18%
GOBP_REGULATION_OF_MYELOID_CELL_APOPTOTIC_PROCESS	30	0.578261	0.93945	0.56917	0.881417	1	1355	tags=13%, list=10%, signal=15%
GOBP_REGULATION_OF_OSTEOBLAST_DIFFERENTIATION	106	0.482174	0.939448	0.555992	0.880808	1	870	tags=12%, list=6%, signal=13%
GOBP_POSITIVE_REGULATION_OF_NITRIC_OXIDE_METABOLIC_PROCESS	40	0.544999	0.939311	0.561475	0.880563	1	504	tags=20%, list=4%, signal=21%
GOBP_REGULATION_OF_MEMBRANE_POTENTIAL	267	0.433751	0.939037	0.599548	0.880679	1	1755	tags=16%, list=12%, signal=18%
GOBP_URATE_METABOLIC_PROCESS	15	0.627455	0.938999	0.588571	0.880172	1	33	tags=7%, list=0%, signal=7%
GOBP_HEMATOPOIETIC_OR_LYMPHOID_ORGAN_DEVELOPMENT	86	0.492659	0.93878	0.537074	0.880082	1	924	tags=13%, list=6%, signal=14%
GOBP_GLUCOSAMINE_CONTAINING_COMPOUND_METABOLIC_PROCESS	16	0.627964	0.93862	0.622605	0.879861	1	1429	tags=19%, list=10%, signal=21%
GOBP_NEGATIVE_REGULATION_OF_CALCIUM_ION_TRANSMEMBRANE_TRANSPORTER_ACTIVITY	25	0.581437	0.938327	0.569597	0.879968	1	3192	tags=44%, list=22%, signal=57%
GOBP_POSITIVE_REGULATION_OF_MEMBRANE_POTENTIAL	21	0.597671	0.938056	0.557692	0.880059	1	462	tags=10%, list=3%, signal=10%
GOBP_REGULATION_OF_VASOCONSTRICTION	51	0.530271	0.937889	0.555328	0.879876	1	959	tags=20%, list=7%, signal=21%
GOBP_REGULATION_OF_ERBB_SIGNALING_PATHWAY	63	0.518716	0.937787	0.568359	0.879519	1	2077	tags=22%, list=15%, signal=26%
GOBP_PEPTIDYL_ARGININE_MODIFICATION	17	0.614897	0.937768	0.595238	0.878968	1	2812	tags=29%, list=20%, signal=37%
GOBP_RESPONSE_TO_LEPTIN	16	0.631319	0.937632	0.587084	0.878711	1	464	tags=25%, list=3%, signal=26%
GOBP_NEGATIVE_REGULATION_OF_IMMUNE_SYSTEM_PROCESS	368	0.419588	0.937622	0.600887	0.878129	1	1628	tags=18%, list=11%, signal=19%
GOBP_NEGATIVE_REGULATION_OF_PROTEIN_MATURATION	25	0.598644	0.937534	0.590998	0.877746	1	879	tags=16%, list=6%, signal=17%
GOBP_HEMATOPOIETIC_STEM_CELL_HOMEOSTASIS	27	0.588763	0.937331	0.571429	0.877626	1	1415	tags=11%, list=10%, signal=12%
GOBP_NEGATIVE_REGULATION_OF_EPITHELIAL_TO_MESENCHYMAL_TRANSITION	31	0.553582	0.937148	0.554475	0.877495	1	90	tags=6%, list=1%, signal=6%
GOBP_POSITIVE_REGULATION_OF_EPITHELIAL_TO_MESENCHYMAL_TRANSITION	41	0.528587	0.936767	0.578846	0.877822	1	1506	tags=17%, list=11%, signal=19%
GOBP_INTRACELLULAR_ESTROGEN_RECEPTOR_SIGNALING_PATHWAY	41	0.538649	0.936712	0.552987	0.877363	1	119	tags=5%, list=1%, signal=5%
GOBP_NEGATIVE_REGULATION_OF_VIRAL_PROCESS	89	0.489018	0.936128	0.580517	0.87829	1	1604	tags=19%, list=11%, signal=21%
GOBP_REGULATION_OF_CHROMOSOME_ORGANIZATION	219	0.439409	0.935812	0.581655	0.878525	1	1516	tags=8%, list=11%, signal=9%
GOBP_SMOOTH_MUSCLE_CELL_MIGRATION	96	0.481543	0.935805	0.55668	0.877938	1	1067	tags=16%, list=7%, signal=17%
GOBP_RECEPTOR_SIGNALING_PATHWAY_VIA_STAT	114	0.470354	0.935565	0.554852	0.877994	1	928	tags=10%, list=7%, signal=10%
GOBP_REGULATION_OF_CELL_GROWTH_INVOLVED_IN_CARDIAC_MUSCLE_CELL_DEVELOPMENT	29	0.560999	0.935478	0.557769	0.877626	1	1747	tags=14%, list=12%, signal=16%
GOBP_BONE_DEVELOPMENT	185	0.443104	0.934831	0.577093	0.878694	1	1476	tags=12%, list=10%, signal=13%
GOBP_PHOTORECEPTOR_CELL_DIFFERENTIATION	45	0.535271	0.9346	0.552419	0.878669	1	1121	tags=16%, list=8%, signal=17%
GOBP_HOMOTYPIC_CELL_CELL_ADHESION	65	0.505482	0.934546	0.568665	0.878188	1	1059	tags=15%, list=7%, signal=17%
GOBP_POSITIVE_REGULATION_OF_KINASE_ACTIVITY	338	0.421282	0.934136	0.638075	0.878637	1	674	tags=6%, list=5%, signal=6%
GOBP_MICROTUBULE_CYTOSKELETON_ORGANIZATION	482	0.408609	0.933441	0.649652	0.879766	1	1788	tags=13%, list=13%, signal=14%
GOBP_CYCLIC_NUCLEOTIDE_MEDIATED_SIGNALING	46	0.531585	0.932963	0.55684	0.880449	1	325	tags=9%, list=2%, signal=9%
GOBP_RESPONSE_TO_MECHANICAL_STIMULUS	97	0.478263	0.932303	0.589247	0.881499	1	1093	tags=12%, list=8%, signal=13%
GOBP_REGULATION_OF_RECEPTOR_CLUSTERING	15	0.628044	0.931677	0.60735	0.882515	1	688	tags=7%, list=5%, signal=7%
GOBP_REGULATION_OF_ATP_DEPENDENT_ACTIVITY	58	0.524659	0.931541	0.557312	0.882271	1	492	tags=10%, list=3%, signal=11%
GOBP_POSITIVE_REGULATION_OF_PROTEIN_CONTAINING_COMPLEX_ASSEMBLY	170	0.451255	0.93152	0.571429	0.881719	1	1059	tags=12%, list=7%, signal=13%
GOBP_POSITIVE_REGULATION_OF_RESPONSE_TO_DNA_DAMAGE_STIMULUS	155	0.447387	0.931297	0.584946	0.881659	1	178	tags=5%, list=1%, signal=5%
GOBP_SEX_DIFFERENTIATION	176	0.448887	0.930754	0.596154	0.882452	1	1102	tags=14%, list=8%, signal=15%
GOBP_KERATINOCYTE_DIFFERENTIATION	67	0.508051	0.930545	0.554902	0.882371	1	1514	tags=19%, list=11%, signal=22%
GOBP_ANGIOGENESIS	434	0.412055	0.929834	0.640662	0.883554	1	1300	tags=12%, list=9%, signal=13%
GOBP_REGULATION_OF_NERVOUS_SYSTEM_PROCESS	111	0.476911	0.929519	0.60166	0.883749	1	1761	tags=19%, list=12%, signal=21%
GOBP_POSITIVE_REGULATION_OF_PEPTIDE_SECRETION	100	0.470439	0.929511	0.542094	0.883171	1	886	tags=12%, list=6%, signal=13%
GOBP_CELLULAR_RESPONSE_TO_VITAMIN	15	0.618379	0.929459	0.598148	0.882697	1	170	tags=7%, list=1%, signal=7%
GOBP_CELLULAR_RESPONSE_TO_FLUID_SHEAR_STRESS	16	0.625954	0.929236	0.623377	0.8827	1	900	tags=19%, list=6%, signal=20%
GOBP_AUTOPHAGY_OF_NUCLEUS	18	0.607525	0.928526	0.586074	0.883928	1	754	tags=11%, list=5%, signal=12%
GOBP_REGULATION_OF_ANTIGEN_RECEPTOR_MEDIATED_SIGNALING_PATHWAY	51	0.52233	0.928509	0.592157	0.883371	1	1880	tags=16%, list=13%, signal=18%
GOBP_REGULATION_OF_MYOTUBE_DIFFERENTIATION	30	0.555997	0.928048	0.558052	0.883982	1	1096	tags=23%, list=8%, signal=25%
GOBP_HISTONE_H3_K4_METHYLATION	50	0.531154	0.928021	0.587902	0.883447	1	1544	tags=14%, list=11%, signal=16%
GOBP_REGULATION_OF_INSULIN_SECRETION	147	0.459981	0.927624	0.592902	0.883905	1	1217	tags=13%, list=9%, signal=14%
GOBP_NEGATIVE_REGULATION_OF_MICROTUBULE_POLYMERIZATION_OR_DEPOLYMERIZATION	38	0.549258	0.927618	0.592742	0.883328	1	1728	tags=18%, list=12%, signal=21%
GOBP_RECEPTOR_METABOLIC_PROCESS	78	0.497055	0.927343	0.568507	0.883461	1	2079	tags=15%, list=15%, signal=18%
GOBP_DNA_TEMPLATED_DNA_REPLICATION	125	0.459467	0.927301	0.573913	0.882962	1	1255	tags=10%, list=9%, signal=10%
GOBP_ALPHA_BETA_T_CELL_ACTIVATION	136	0.455906	0.927155	0.586813	0.882728	1	1309	tags=19%, list=9%, signal=21%
GOBP_POSITIVE_REGULATION_OF_TRANSCRIPTION_BY_RNA_POLYMERASE_I	31	0.561849	0.926147	0.594862	0.884803	1	2719	tags=29%, list=19%, signal=36%
GOBP_MITOTIC_NUCLEAR_DIVISION	232	0.435392	0.925915	0.626106	0.88485	1	2101	tags=15%, list=15%, signal=17%
GOBP_NEGATIVE_REGULATION_OF_PLATELET_ACTIVATION	16	0.628655	0.925765	0.623377	0.884645	1	743	tags=13%, list=5%, signal=13%
GOBP_MEMBRANE_LIPID_CATABOLIC_PROCESS	27	0.563775	0.925527	0.587336	0.884672	1	1407	tags=15%, list=10%, signal=16%
GOBP_PROSTATE_GLAND_MORPHOGENESIS	23	0.588478	0.924879	0.600402	0.885655	1	312	tags=13%, list=2%, signal=13%
GOBP_INTRINSIC_APOPTOTIC_SIGNALING_PATHWAY_BY_P53_CLASS_MEDIATOR	86	0.486862	0.924721	0.588583	0.885437	1	1041	tags=9%, list=7%, signal=10%
GOBP_AMINO_ACID_TRANSMEMBRANE_TRANSPORT	64	0.515375	0.923803	0.573674	0.8871	1	507	tags=9%, list=4%, signal=10%
GOBP_HISTONE_H4_K5_ACETYLATION	16	0.616177	0.923396	0.608939	0.887499	1	222	tags=6%, list=2%, signal=6%
GOBP_DEVELOPMENT_OF_PRIMARY_SEXUAL_CHARACTERISTICS	146	0.45203	0.923006	0.600928	0.88789	1	1102	tags=15%, list=8%, signal=16%
GOBP_AMP_BIOSYNTHETIC_PROCESS	15	0.622103	0.922304	0.621212	0.889104	1	1520	tags=20%, list=11%, signal=22%
GOBP_ESTABLISHMENT_OF_ORGANELLE_LOCALIZATION	363	0.410516	0.922287	0.674779	0.888556	1	1243	tags=9%, list=9%, signal=10%
GOBP_MICROTUBULE_ORGANIZING_CENTER_ORGANIZATION	134	0.455396	0.922113	0.606855	0.888383	1	1591	tags=11%, list=11%, signal=12%
GOBP_ENDOCHONDRAL_BONE_MORPHOGENESIS	47	0.525324	0.920853	0.576628	0.890928	1	123	tags=4%, list=1%, signal=4%
GOBP_GLIOGENESIS	270	0.42443	0.920778	0.658281	0.890512	1	779	tags=9%, list=5%, signal=10%
GOBP_POSITIVE_REGULATION_OF_ORGANELLE_ORGANIZATION	453	0.403243	0.92058	0.736957	0.890441	1	1900	tags=13%, list=13%, signal=15%
GOBP_REGULATION_OF_T_CELL_RECEPTOR_SIGNALING_PATHWAY	37	0.530674	0.920222	0.583643	0.890737	1	1837	tags=16%, list=13%, signal=19%
GOBP_REGULATION_OF_CALCIUM_ION_TRANSPORT	186	0.442152	0.919785	0.645089	0.891196	1	1631	tags=13%, list=11%, signal=15%
GOBP_REGULATION_OF_MAP_KINASE_ACTIVITY	168	0.446827	0.919545	0.642553	0.891217	1	968	tags=10%, list=7%, signal=10%
GOBP_REGULATION_OF_VASCULAR_ENDOTHELIAL_GROWTH_FACTOR_RECEPTOR_SIGNALING_PATHWAY	27	0.567758	0.919413	0.596654	0.890955	1	1209	tags=19%, list=8%, signal=20%
GOBP_POSITIVE_REGULATION_OF_AMIDE_METABOLIC_PROCESS	144	0.443312	0.919111	0.609071	0.891144	1	1178	tags=10%, list=8%, signal=10%
GOBP_REGULATION_OF_TUBE_SIZE	114	0.464203	0.919095	0.594142	0.890597	1	959	tags=12%, list=7%, signal=13%
GOBP_CELLULAR_CARBOHYDRATE_BIOSYNTHETIC_PROCESS	54	0.509883	0.918883	0.571977	0.890521	1	496	tags=13%, list=3%, signal=13%
GOBP_ORGAN_GROWTH	155	0.445617	0.918395	0.626804	0.891122	1	1550	tags=17%, list=11%, signal=19%
GOBP_REGULATION_OF_NITRIC_OXIDE_METABOLIC_PROCESS	62	0.505907	0.917823	0.602767	0.891956	1	738	tags=18%, list=5%, signal=19%
GOBP_SEMAPHORIN_PLEXIN_SIGNALING_PATHWAY_INVOLVED_IN_NEURON_PROJECTION_GUIDANCE	15	0.611254	0.917727	0.601905	0.891606	1	279	tags=7%, list=2%, signal=7%
GOBP_PROTEIN_KINASE_C_SIGNALING	26	0.566266	0.917358	0.596869	0.891945	1	1059	tags=12%, list=7%, signal=12%
GOBP_COLLAGEN_FIBRIL_ORGANIZATION	47	0.518208	0.91707	0.609943	0.892088	1	1506	tags=13%, list=11%, signal=14%
GOBP_TRNA_METHYLATION	37	0.534844	0.916968	0.598344	0.891757	1	1122	tags=11%, list=8%, signal=12%
GOBP_REGULATION_OF_HISTONE_H3_K4_METHYLATION	25	0.584557	0.916935	0.621242	0.89124	1	1931	tags=16%, list=14%, signal=18%
GOBP_NEGATIVE_REGULATION_OF_MIRNA_METABOLIC_PROCESS	28	0.565218	0.916631	0.604607	0.891439	1	1117	tags=18%, list=8%, signal=19%
GOBP_HYALURONAN_METABOLIC_PROCESS	30	0.555867	0.91637	0.59879	0.891493	1	828	tags=23%, list=6%, signal=25%
GOBP_REGULATION_OF_CELL_SHAPE	118	0.466116	0.916332	0.598272	0.890999	1	1762	tags=15%, list=12%, signal=17%
GOBP_SODIUM_ION_TRANSPORT	135	0.453724	0.915879	0.625243	0.891625	1	1062	tags=14%, list=7%, signal=15%
GOBP_CELLULAR_CARBOHYDRATE_CATABOLIC_PROCESS	39	0.534627	0.915845	0.596491	0.89113	1	1120	tags=10%, list=8%, signal=11%
GOBP_POSITIVE_REGULATION_OF_CELL_DEVELOPMENT	396	0.408092	0.915804	0.70073	0.890643	1	953	tags=10%, list=7%, signal=11%
GOBP_EPITHELIAL_TUBE_MORPHOGENESIS	291	0.415689	0.915588	0.68	0.890598	1	1103	tags=10%, list=8%, signal=11%
GOBP_MYOTUBE_DIFFERENTIATION	92	0.474153	0.915501	0.597166	0.890229	1	1096	tags=18%, list=8%, signal=20%
GOBP_POSITIVE_REGULATION_OF_CELL_DIVISION	56	0.515115	0.915421	0.622754	0.889846	1	994	tags=7%, list=7%, signal=8%
GOBP_INTERLEUKIN_4_PRODUCTION	27	0.565599	0.915005	0.601961	0.890334	1	867	tags=19%, list=6%, signal=20%
GOBP_DEOXYRIBONUCLEOTIDE_METABOLIC_PROCESS	46	0.526781	0.914656	0.612841	0.890609	1	718	tags=9%, list=5%, signal=9%
GOBP_RRNA_METHYLATION	18	0.59133	0.913617	0.629213	0.892604	1	1325	tags=17%, list=9%, signal=18%
GOBP_RIBONUCLEOSIDE_MONOPHOSPHATE_BIOSYNTHETIC_PROCESS	32	0.54231	0.912862	0.593878	0.893867	1	1979	tags=25%, list=14%, signal=29%
GOBP_MEGAKARYOCYTE_DEVELOPMENT	20	0.588607	0.912707	0.625239	0.893675	1	1834	tags=20%, list=13%, signal=23%
GOBP_REGULATION_OF_FILOPODIUM_ASSEMBLY	48	0.513417	0.91239	0.591954	0.893872	1	2413	tags=23%, list=17%, signal=28%
GOBP_REGULATION_OF_T_CELL_MEDIATED_IMMUNITY	72	0.491999	0.912384	0.629344	0.893305	1	1309	tags=17%, list=9%, signal=18%
GOBP_SENSORY_ORGAN_DEVELOPMENT	379	0.4035	0.912153	0.71954	0.893272	1	1506	tags=12%, list=11%, signal=13%
GOBP_HOMEOSTASIS_OF_NUMBER_OF_CELLS	309	0.416118	0.911807	0.68071	0.893565	1	892	tags=10%, list=6%, signal=10%
GOBP_TOLL_LIKE_RECEPTOR_4_SIGNALING_PATHWAY	38	0.522839	0.911724	0.604697	0.893192	1	698	tags=21%, list=5%, signal=22%
GOBP_NEGATIVE_REGULATION_OF_TUMOR_NECROSIS_FACTOR_MEDIATED_SIGNALING_PATHWAY	16	0.603143	0.911584	0.616981	0.892963	1	2526	tags=19%, list=18%, signal=23%
GOBP_REGULATION_OF_TYPE_I_INTERFERON_MEDIATED_SIGNALING_PATHWAY	35	0.546634	0.911544	0.604082	0.892475	1	2096	tags=29%, list=15%, signal=33%
GOBP_NUCLEOSIDE_METABOLIC_PROCESS	45	0.520009	0.911518	0.596838	0.891956	1	79	tags=4%, list=1%, signal=4%
GOBP_REGULATION_OF_GLIAL_CELL_MIGRATION	21	0.589139	0.911476	0.626719	0.891473	1	1830	tags=29%, list=13%, signal=33%
GOBP_REGULATION_OF_DNA_BINDING	103	0.468384	0.911275	0.595092	0.891433	1	433	tags=5%, list=3%, signal=5%
GOBP_POSITIVE_REGULATION_OF_CELLULAR_CARBOHYDRATE_METABOLIC_PROCESS	56	0.501476	0.910983	0.62753	0.891575	1	964	tags=11%, list=7%, signal=11%
GOBP_NEGATIVE_REGULATION_OF_HISTONE_MODIFICATION	30	0.554739	0.910701	0.602687	0.891729	1	2167	tags=13%, list=15%, signal=16%
GOBP_CELL_JUNCTION_MAINTENANCE	37	0.533068	0.909879	0.600368	0.893169	1	1626	tags=19%, list=11%, signal=21%
GOBP_ACTIN_FILAMENT_ORGANIZATION	351	0.408029	0.909809	0.694013	0.89279	1	1754	tags=15%, list=12%, signal=17%
GOBP_NEGATIVE_REGULATION_OF_FAT_CELL_DIFFERENTIATION	50	0.509666	0.90944	0.613412	0.893102	1	1163	tags=12%, list=8%, signal=13%
GOBP_VISUAL_BEHAVIOR	47	0.517721	0.909337	0.603416	0.892757	1	1166	tags=11%, list=8%, signal=12%
GOBP_EYE_PHOTORECEPTOR_CELL_DIFFERENTIATION	34	0.543494	0.908934	0.609108	0.893129	1	1121	tags=15%, list=8%, signal=16%
GOBP_REGULATION_OF_AMIDE_METABOLIC_PROCESS	390	0.405528	0.908529	0.742857	0.89355	1	1338	tags=12%, list=9%, signal=13%
GOBP_POSITIVE_REGULATION_OF_TELOMERE_MAINTENANCE_IN_RESPONSE_TO_DNA_DAMAGE	15	0.592341	0.908184	0.606343	0.893789	1	2431	tags=13%, list=17%, signal=16%
GOBP_SENSORY_ORGAN_MORPHOGENESIS	176	0.434515	0.907472	0.644172	0.8949	1	1486	tags=13%, list=10%, signal=14%
GOBP_POSITIVE_REGULATION_OF_TRANSFERASE_ACTIVITY	420	0.395855	0.907238	0.739953	0.894889	1	674	tags=5%, list=5%, signal=6%
GOBP_PRODUCTION_OF_MOLECULAR_MEDIATOR_OF_IMMUNE_RESPONSE	211	0.425393	0.906973	0.643326	0.894958	1	1050	tags=14%, list=7%, signal=15%
GOBP_PROTEIN_CONTAINING_COMPLEX_LOCALIZATION	187	0.429331	0.906462	0.661017	0.895603	1	2108	tags=17%, list=15%, signal=19%
GOBP_PEPTIDYL_LYSINE_TRIMETHYLATION	34	0.552642	0.906347	0.622889	0.895334	1	853	tags=12%, list=6%, signal=12%
GOBP_RESPONSE_TO_INORGANIC_SUBSTANCE	379	0.403378	0.906042	0.76484	0.89551	1	780	tags=8%, list=5%, signal=9%
GOBP_EPITHELIAL_TO_MESENCHYMAL_TRANSITION	129	0.448612	0.905896	0.635827	0.895282	1	1316	tags=12%, list=9%, signal=13%
GOBP_SYNAPTIC_TRANSMISSION_DOPAMINERGIC	15	0.601935	0.905889	0.65748	0.894726	1	719	tags=13%, list=5%, signal=14%
GOBP_HISTONE_H2A_MONOUBIQUITINATION	18	0.596223	0.90558	0.647541	0.89485	1	609	tags=6%, list=4%, signal=6%
GOBP_OVULATION_CYCLE_PROCESS	33	0.54475	0.905365	0.583333	0.894789	1	848	tags=15%, list=6%, signal=16%
GOBP_POSITIVE_REGULATION_OF_CALCIUM_ION_TRANSMEMBRANE_TRANSPORT	71	0.490912	0.905079	0.624463	0.89491	1	779	tags=6%, list=5%, signal=6%
GOBP_CELLULAR_PROCESS_INVOLVED_IN_REPRODUCTION_IN_MULTICELLULAR_ORGANISM	252	0.421411	0.904986	0.665899	0.894549	1	1747	tags=13%, list=12%, signal=14%
GOBP_PROTEIN_LOCALIZATION_TO_MITOCHONDRION	92	0.470299	0.904979	0.649425	0.893989	1	623	tags=8%, list=4%, signal=8%
GOBP_REGULATION_OF_ENDOCYTOSIS	194	0.429912	0.904424	0.676724	0.894705	1	1672	tags=17%, list=12%, signal=19%
GOBP_POSITIVE_REGULATION_OF_LEUKOCYTE_PROLIFERATION	119	0.447716	0.904158	0.615222	0.894812	1	1355	tags=22%, list=10%, signal=24%
GOBP_EMBRYONIC_HEART_TUBE_DEVELOPMENT	66	0.493917	0.903875	0.608	0.894924	1	1834	tags=24%, list=13%, signal=28%
GOBP_POSITIVE_REGULATION_OF_APOPTOTIC_SIGNALING_PATHWAY	136	0.444673	0.903316	0.608051	0.895694	1	924	tags=13%, list=6%, signal=13%
GOBP_LEUKOCYTE_MEDIATED_CYTOTOXICITY	100	0.463809	0.903078	0.639922	0.895676	1	1485	tags=18%, list=10%, signal=20%
GOBP_REGULATION_OF_RELEASE_OF_CYTOCHROME_C_FROM_MITOCHONDRIA	47	0.510437	0.901957	0.608434	0.897819	1	1747	tags=17%, list=12%, signal=19%
GOBP_NEGATIVE_REGULATION_OF_CELLULAR_RESPONSE_TO_GROWTH_FACTOR_STIMULUS	78	0.477357	0.901937	0.647525	0.897297	1	983	tags=12%, list=7%, signal=12%
GOBP_RESPONSE_TO_ALKALOID	50	0.513408	0.901772	0.603143	0.89708	1	1476	tags=14%, list=10%, signal=16%
GOBP_DEFENSE_RESPONSE_TO_GRAM_POSITIVE_BACTERIUM	70	0.476865	0.901348	0.63253	0.897548	1	761	tags=13%, list=5%, signal=14%
GOBP_REGULATION_OF_EPITHELIAL_TO_MESENCHYMAL_TRANSITION	83	0.466827	0.901298	0.626775	0.897099	1	90	tags=4%, list=1%, signal=4%
GOBP_NEGATIVE_REGULATION_OF_ORGANELLE_ORGANIZATION	310	0.408608	0.901182	0.728889	0.896789	1	1509	tags=13%, list=11%, signal=14%
GOBP_RNA_SPLICING	390	0.400299	0.900768	0.763797	0.897227	1	2046	tags=15%, list=14%, signal=17%
GOBP_NEGATIVE_REGULATION_OF_STEM_CELL_PROLIFERATION	19	0.574299	0.900631	0.617706	0.896969	1	2364	tags=21%, list=17%, signal=25%
GOBP_MAINTENANCE_OF_PROTEIN_LOCATION	92	0.463035	0.900241	0.631048	0.897358	1	1792	tags=21%, list=13%, signal=23%
GOBP_POSITIVE_REGULATION_OF_MITOTIC_CELL_CYCLE_PHASE_TRANSITION	83	0.477596	0.900031	0.627615	0.897233	1	1174	tags=13%, list=8%, signal=14%
GOBP_KIDNEY_MORPHOGENESIS	67	0.485974	0.900006	0.62268	0.89673	1	595	tags=13%, list=4%, signal=14%
GOBP_NEGATIVE_REGULATION_OF_DNA_DAMAGE_RESPONSE_SIGNAL_TRANSDUCTION_BY_P53_CLASS_MEDIATOR	15	0.601027	0.899919	0.630112	0.896376	1	1316	tags=13%, list=9%, signal=15%
GOBP_POSITIVE_REGULATION_BY_HOST_OF_VIRAL_TRANSCRIPTION	16	0.598729	0.899511	0.632094	0.896752	1	1769	tags=19%, list=12%, signal=21%
GOBP_NEGATIVE_REGULATION_OF_RESPONSE_TO_DNA_DAMAGE_STIMULUS	70	0.475933	0.899496	0.621832	0.896217	1	2188	tags=16%, list=15%, signal=18%
GOBP_REGULATION_OF_CYTOSKELETON_ORGANIZATION	444	0.393851	0.899455	0.766744	0.895744	1	1893	tags=16%, list=13%, signal=18%
GOBP_MEMBRANE_REPOLARIZATION	25	0.551397	0.898621	0.619691	0.897122	1	2118	tags=44%, list=15%, signal=52%
GOBP_REGULATION_OF_ACTIN_CYTOSKELETON_REORGANIZATION	38	0.522629	0.898175	0.609023	0.897677	1	1736	tags=16%, list=12%, signal=18%
GOBP_POSITIVE_REGULATION_OF_ACTIN_CYTOSKELETON_REORGANIZATION	18	0.58158	0.898147	0.630112	0.897166	1	237	tags=6%, list=2%, signal=6%
GOBP_REGULATION_OF_THYMOCYTE_APOPTOTIC_PROCESS	16	0.593296	0.897844	0.649903	0.897343	1	1410	tags=6%, list=10%, signal=7%
GOBP_ORGANIC_ACID_TRANSMEMBRANE_TRANSPORT	106	0.460373	0.897809	0.630648	0.896865	1	644	tags=10%, list=5%, signal=11%
GOBP_CD4_POSITIVE_ALPHA_BETA_T_CELL_PROLIFERATION	18	0.588887	0.897797	0.617871	0.896321	1	312	tags=6%, list=2%, signal=6%
GOBP_RESPONSE_TO_CATECHOLAMINE	40	0.518832	0.897339	0.62423	0.896868	1	526	tags=10%, list=4%, signal=10%
GOBP_METHIONINE_METABOLIC_PROCESS	15	0.611737	0.897327	0.663286	0.896322	1	1046	tags=13%, list=7%, signal=14%
GOBP_PROTEIN_COMPLEX_OLIGOMERIZATION	182	0.434351	0.897286	0.670757	0.895849	1	1710	tags=14%, list=12%, signal=15%
GOBP_LIMBIC_SYSTEM_DEVELOPMENT	61	0.492281	0.896903	0.621677	0.896187	1	854	tags=8%, list=6%, signal=9%
GOBP_TRIGLYCERIDE_CATABOLIC_PROCESS	25	0.565557	0.896144	0.645224	0.89741	1	868	tags=20%, list=6%, signal=21%
GOBP_ORGANELLE_FUSION	137	0.440377	0.896131	0.654008	0.89688	1	2069	tags=13%, list=15%, signal=15%
GOBP_REGULATION_OF_RECEPTOR_LOCALIZATION_TO_SYNAPSE	27	0.549051	0.895783	0.628676	0.897166	1	2293	tags=26%, list=16%, signal=31%
GOBP_MONOSACCHARIDE_BIOSYNTHETIC_PROCESS	96	0.457015	0.895643	0.632568	0.896912	1	534	tags=7%, list=4%, signal=8%
GOBP_CHLORIDE_TRANSPORT	48	0.499487	0.895048	0.627413	0.897785	1	644	tags=10%, list=5%, signal=11%
GOBP_ENDOTHELIAL_CELL_CHEMOTAXIS	24	0.569597	0.894952	0.641326	0.897459	1	832	tags=21%, list=6%, signal=22%
GOBP_SKELETAL_MUSCLE_CELL_DIFFERENTIATION	52	0.507244	0.894913	0.619718	0.89699	1	1216	tags=17%, list=9%, signal=19%
GOBP_REGULATION_OF_SKELETAL_MUSCLE_TISSUE_DEVELOPMENT	19	0.585018	0.89485	0.642045	0.896588	1	1316	tags=21%, list=9%, signal=23%
GOBP_REGULATION_OF_MUSCLE_TISSUE_DEVELOPMENT	35	0.522272	0.894838	0.640927	0.896053	1	1316	tags=23%, list=9%, signal=25%
GOBP_REGULATION_OF_ACTIN_FILAMENT_BASED_PROCESS	327	0.399839	0.89448	0.743649	0.896352	1	1754	tags=16%, list=12%, signal=18%
GOBP_NUCLEOSIDE_MONOPHOSPHATE_BIOSYNTHETIC_PROCESS	43	0.512158	0.894421	0.590726	0.895914	1	1725	tags=19%, list=12%, signal=21%
GOBP_POSITIVE_REGULATION_OF_MORPHOGENESIS_OF_AN_EPITHELIUM	24	0.572312	0.89434	0.6629	0.895529	1	595	tags=17%, list=4%, signal=17%
GOBP_POSITIVE_REGULATION_OF_TRANSCRIPTION_FROM_RNA_POLYMERASE_II_PROMOTER_INVOLVED_IN_CELLULAR_RESPONSE_TO_CHEMICAL_STIMULUS	15	0.60176	0.894082	0.645045	0.895564	1	542	tags=13%, list=4%, signal=14%
GOBP_NCRNA_TRANSCRIPTION	56	0.493357	0.894072	0.623301	0.895027	1	1855	tags=14%, list=13%, signal=16%
GOBP_BONE_MORPHOGENESIS	72	0.477794	0.893848	0.634387	0.895004	1	123	tags=3%, list=1%, signal=3%
GOBP_EXPLORATION_BEHAVIOR	23	0.565137	0.893702	0.627119	0.894804	1	833	tags=9%, list=6%, signal=9%
GOBP_CELLULAR_RESPONSE_TO_ORGANIC_CYCLIC_COMPOUND	361	0.405661	0.893355	0.74478	0.8951	1	745	tags=9%, list=5%, signal=9%
GOBP_POSITIVE_REGULATION_OF_NERVOUS_SYSTEM_DEVELOPMENT	257	0.412948	0.893249	0.725055	0.894795	1	908	tags=8%, list=6%, signal=9%
GOBP_CELL_DEATH_IN_RESPONSE_TO_HYDROGEN_PEROXIDE	29	0.539367	0.893011	0.630885	0.894806	1	674	tags=14%, list=5%, signal=14%
GOBP_CELL_CYCLE_PHASE_TRANSITION	458	0.389039	0.892785	0.809195	0.894775	1	1184	tags=9%, list=8%, signal=9%
GOBP_MIDBRAIN_DEVELOPMENT	28	0.549371	0.89277	0.630314	0.894253	1	595	tags=11%, list=4%, signal=11%
GOBP_POSITIVE_REGULATION_OF_TRANSMEMBRANE_TRANSPORT	177	0.42763	0.892737	0.706638	0.893774	1	779	tags=8%, list=5%, signal=9%
GOBP_POLYSACCHARIDE_CATABOLIC_PROCESS	23	0.553856	0.89254	0.623819	0.893695	1	1120	tags=13%, list=8%, signal=14%
GOBP_REGULATION_OF_MICROTUBULE_DEPOLYMERIZATION	29	0.549305	0.892439	0.638	0.893397	1	1453	tags=17%, list=10%, signal=19%
GOBP_NEGATIVE_REGULATION_OF_ERK1_AND_ERK2_CASCADE	63	0.489994	0.89224	0.634286	0.893304	1	1389	tags=16%, list=10%, signal=18%
GOBP_POSITIVE_REGULATION_OF_I_KAPPAB_KINASE_NF_KAPPAB_SIGNALING	103	0.465001	0.891981	0.679592	0.893373	1	779	tags=11%, list=5%, signal=11%
GOBP_VACUOLE_ORGANIZATION	193	0.426179	0.891132	0.701681	0.894814	1	754	tags=5%, list=5%, signal=5%
GOBP_REGULATION_OF_CELLULAR_RESPONSE_TO_GROWTH_FACTOR_STIMULUS	243	0.414735	0.891084	0.697039	0.894368	1	990	tags=9%, list=7%, signal=10%
GOBP_OXIDATIVE_PHOSPHORYLATION	134	0.441448	0.89101	0.655602	0.893984	1	545	tags=1%, list=4%, signal=2%
GOBP_REGULATION_OF_PEPTIDYL_TYROSINE_PHOSPHORYLATION	196	0.42116	0.891003	0.734411	0.89345	1	928	tags=10%, list=7%, signal=10%
GOBP_POSITIVE_REGULATION_OF_CYTOSOLIC_CALCIUM_ION_CONCENTRATION_INVOLVED_IN_PHOSPHOLIPASE_C_ACTIVATING_G_PROTEIN_COUPLED_SIGNALING_PATHWAY	16	0.601272	0.890356	0.67027	0.894439	1	1533	tags=31%, list=11%, signal=35%
GOBP_NEGATIVE_REGULATION_OF_MYELOID_CELL_APOPTOTIC_PROCESS	18	0.583304	0.88994	0.653501	0.894921	1	2014	tags=28%, list=14%, signal=32%
GOBP_NEGATIVE_REGULATION_OF_PROTEOLYSIS	242	0.416733	0.889806	0.718623	0.894668	1	879	tags=10%, list=6%, signal=10%
GOBP_REGULATION_OF_CALCIUM_ION_TRANSMEMBRANE_TRANSPORT	131	0.448561	0.889696	0.688034	0.894374	1	1631	tags=14%, list=11%, signal=15%
GOBP_ENDOTHELIUM_DEVELOPMENT	117	0.445467	0.889654	0.672878	0.893918	1	1516	tags=15%, list=11%, signal=16%
GOBP_SUPEROXIDE_ANION_GENERATION	35	0.531096	0.889353	0.643426	0.894136	1	953	tags=29%, list=7%, signal=31%
GOBP_MULTIVESICULAR_BODY_SORTING_PATHWAY	36	0.520952	0.88923	0.623301	0.89388	1	1259	tags=8%, list=9%, signal=9%
GOBP_INTERMEDIATE_FILAMENT_BASED_PROCESS	34	0.530169	0.889035	0.643137	0.893796	1	1749	tags=26%, list=12%, signal=30%
GOBP_THYROID_HORMONE_METABOLIC_PROCESS	16	0.591125	0.888804	0.66422	0.893834	1	350	tags=13%, list=2%, signal=13%
GOBP_POSITIVE_REGULATION_OF_CYTOKINE_PRODUCTION_INVOLVED_IN_IMMUNE_RESPONSE	62	0.48632	0.888506	0.646809	0.894006	1	610	tags=13%, list=4%, signal=13%
GOBP_GLYCEROLIPID_METABOLIC_PROCESS	314	0.404299	0.888147	0.756696	0.894317	1	944	tags=9%, list=7%, signal=9%
GOBP_LEUKOCYTE_ACTIVATION_INVOLVED_IN_INFLAMMATORY_RESPONSE	38	0.522723	0.88719	0.631776	0.896052	1	953	tags=32%, list=7%, signal=34%
GOBP_RESPONSE_TO_CAMP	40	0.51817	0.887073	0.638723	0.895767	1	956	tags=15%, list=7%, signal=16%
GOBP_NEGATIVE_REGULATION_OF_SYNAPTIC_TRANSMISSION	39	0.514025	0.887062	0.640832	0.895245	1	310	tags=8%, list=2%, signal=8%
GOBP_POSITIVE_REGULATION_OF_CATABOLIC_PROCESS	473	0.386805	0.886767	0.835586	0.895388	1	1218	tags=9%, list=9%, signal=10%
GOBP_PERIPHERAL_NERVOUS_SYSTEM_DEVELOPMENT	52	0.501326	0.88642	0.642857	0.895689	1	1460	tags=17%, list=10%, signal=19%
GOBP_NEGATIVE_REGULATION_OF_INTERLEUKIN_1_PRODUCTION	30	0.537055	0.886217	0.633858	0.895643	1	1389	tags=23%, list=10%, signal=26%
GOBP_PSEUDOURIDINE_SYNTHESIS	18	0.57757	0.885756	0.661972	0.896156	1	1553	tags=17%, list=11%, signal=19%
GOBP_REGULATION_OF_POTASSIUM_ION_TRANSPORT	61	0.482723	0.885458	0.671875	0.896301	1	562	tags=8%, list=4%, signal=8%
GOBP_BONE_GROWTH	25	0.551909	0.885341	0.641176	0.896042	1	1217	tags=16%, list=9%, signal=17%
GOBP_POSITIVE_REGULATION_OF_MITOTIC_SISTER_CHROMATID_SEPARATION	15	0.605147	0.885308	0.659774	0.895565	1	1174	tags=13%, list=8%, signal=15%
GOBP_EPITHELIAL_CELL_DIFFERENTIATION	442	0.388407	0.884669	0.819861	0.896493	1	1556	tags=15%, list=11%, signal=16%
GOBP_T_CELL_RECEPTOR_SIGNALING_PATHWAY	96	0.459095	0.884571	0.668033	0.896154	1	1195	tags=18%, list=8%, signal=19%
GOBP_REACTIVE_NITROGEN_SPECIES_METABOLIC_PROCESS	77	0.464254	0.884484	0.690476	0.895791	1	519	tags=13%, list=4%, signal=13%
GOBP_ONE_CARBON_METABOLIC_PROCESS	25	0.544497	0.883848	0.640535	0.896763	1	1046	tags=12%, list=7%, signal=13%
GOBP_MAINTENANCE_OF_LOCATION	280	0.403815	0.883842	0.763466	0.896227	1	1754	tags=20%, list=12%, signal=22%
GOBP_DEVELOPMENT_OF_PRIMARY_MALE_SEXUAL_CHARACTERISTICS	83	0.461113	0.883396	0.706796	0.896694	1	1102	tags=16%, list=8%, signal=17%
GOBP_REGULATION_OF_SYSTEM_PROCESS	391	0.391716	0.883022	0.805046	0.897031	1	1594	tags=15%, list=11%, signal=16%
GOBP_REGULATION_OF_BLOOD_VESSEL_ENDOTHELIAL_CELL_MIGRATION	83	0.46976	0.882645	0.655706	0.897391	1	1030	tags=13%, list=7%, signal=14%
GOBP_NUCLEOSIDE_TRIPHOSPHATE_BIOSYNTHETIC_PROCESS	118	0.447564	0.881492	0.690832	0.899498	1	1121	tags=5%, list=8%, signal=5%
GOBP_SEMI_LUNAR_VALVE_DEVELOPMENT	34	0.521616	0.88108	0.65625	0.899944	1	1550	tags=15%, list=11%, signal=16%
GOBP_IMPORT_ACROSS_PLASMA_MEMBRANE	127	0.441856	0.880891	0.659751	0.899818	1	1015	tags=13%, list=7%, signal=13%
GOBP_REGULATION_OF_NEUROTROPHIN_TRK_RECEPTOR_SIGNALING_PATHWAY	15	0.590775	0.880529	0.661943	0.900081	1	1690	tags=7%, list=12%, signal=8%
GOBP_RESPONSE_TO_OSMOTIC_STRESS	67	0.478633	0.880394	0.682635	0.899856	1	1875	tags=19%, list=13%, signal=22%
GOBP_FILOPODIUM_ASSEMBLY	63	0.484141	0.88038	0.667311	0.899343	1	834	tags=6%, list=6%, signal=7%
GOBP_OSTEOBLAST_DIFFERENTIATION	145	0.427251	0.880358	0.708502	0.898851	1	886	tags=11%, list=6%, signal=12%
GOBP_NUCLEAR_ENVELOPE_ORGANIZATION	47	0.504004	0.879986	0.644037	0.899196	1	2092	tags=13%, list=15%, signal=15%
GOBP_REGULATION_OF_PROTEIN_LOCALIZATION_TO_MEMBRANE	164	0.427343	0.879708	0.692964	0.899326	1	1421	tags=11%, list=10%, signal=12%
GOBP_POSITIVE_REGULATION_OF_PROTEIN_LOCALIZATION	420	0.393381	0.879465	0.813397	0.899326	1	1075	tags=10%, list=8%, signal=11%
GOBP_MITOCHONDRIAL_TRANSPORT	136	0.434698	0.879382	0.712054	0.898995	1	1133	tags=9%, list=8%, signal=9%
GOBP_POSITIVE_REGULATION_OF_CELL_SUBSTRATE_ADHESION	113	0.442844	0.87867	0.690141	0.900065	1	1164	tags=12%, list=8%, signal=12%
GOBP_TYPE_B_PANCREATIC_CELL_DEVELOPMENT	17	0.581133	0.877714	0.669759	0.901693	1	1207	tags=24%, list=8%, signal=26%
GOBP_REGULATION_OF_NMDA_RECEPTOR_ACTIVITY	16	0.583574	0.876974	0.689189	0.902886	1	485	tags=13%, list=3%, signal=13%
GOBP_POSITIVE_REGULATION_OF_BLOOD_CIRCULATION	22	0.562514	0.876051	0.675472	0.904515	1	1506	tags=18%, list=11%, signal=20%
GOBP_POSITIVE_REGULATION_OF_NF_KAPPAB_TRANSCRIPTION_FACTOR_ACTIVITY	123	0.435984	0.875699	0.704225	0.904795	1	876	tags=9%, list=6%, signal=9%
GOBP_REGULATION_OF_CIRCADIAN_RHYTHM	95	0.4613	0.875698	0.697723	0.904258	1	433	tags=5%, list=3%, signal=5%
GOBP_NEGATIVE_REGULATION_OF_T_CELL_PROLIFERATION	59	0.489901	0.875685	0.651639	0.903752	1	1117	tags=8%, list=8%, signal=9%
GOBP_FAT_SOLUBLE_VITAMIN_METABOLIC_PROCESS	25	0.553138	0.87547	0.666667	0.903701	1	552	tags=16%, list=4%, signal=17%
GOBP_REGULATION_OF_DEVELOPMENTAL_GROWTH	289	0.402088	0.875319	0.818777	0.903511	1	947	tags=9%, list=7%, signal=9%
GOBP_AXO_DENDRITIC_TRANSPORT	70	0.467462	0.874474	0.691992	0.904852	1	832	tags=7%, list=6%, signal=8%
GOBP_REGULATION_OF_EPIDERMIS_DEVELOPMENT	37	0.521914	0.873476	0.651515	0.9066	1	1698	tags=27%, list=12%, signal=31%
GOBP_MOTOR_BEHAVIOR	21	0.556732	0.8732	0.646957	0.90669	1	763	tags=10%, list=5%, signal=10%
GOBP_PIGMENTATION	90	0.451834	0.873124	0.686888	0.906323	1	605	tags=6%, list=4%, signal=6%
GOBP_CELLULAR_RESPONSE_TO_CAMP	28	0.528535	0.872281	0.643253	0.90775	1	956	tags=21%, list=7%, signal=23%
GOBP_REGULATION_OF_CYTOPLASMIC_TRANSPORT	30	0.528549	0.871871	0.651837	0.908206	1	879	tags=10%, list=6%, signal=11%
GOBP_LABYRINTHINE_LAYER_BLOOD_VESSEL_DEVELOPMENT	21	0.563769	0.871496	0.682203	0.908481	1	1070	tags=14%, list=8%, signal=15%
GOBP_PURINE_RIBONUCLEOTIDE_SALVAGE	15	0.591728	0.871349	0.702602	0.908265	1	1979	tags=27%, list=14%, signal=31%
GOBP_REGULATION_OF_GLIOGENESIS	91	0.447248	0.870202	0.687117	0.910328	1	324	tags=7%, list=2%, signal=7%
GOBP_MICROTUBULE_BUNDLE_FORMATION	59	0.470712	0.870017	0.693252	0.910196	1	1267	tags=14%, list=9%, signal=15%
GOBP_REGULATION_OF_RECEPTOR_SIGNALING_PATHWAY_VIA_STAT	64	0.477936	0.869803	0.666667	0.9101	1	928	tags=11%, list=7%, signal=12%
GOBP_RESPONSE_TO_RETINOIC_ACID	60	0.473679	0.869731	0.693387	0.909738	1	1550	tags=13%, list=11%, signal=15%
GOBP_RNA_3_END_PROCESSING	95	0.449521	0.869659	0.698	0.909354	1	2238	tags=20%, list=16%, signal=24%
GOBP_POSITIVE_REGULATION_OF_TOR_SIGNALING	44	0.501378	0.869472	0.645161	0.909244	1	2146	tags=18%, list=15%, signal=21%
GOBP_CELLULAR_POLYSACCHARIDE_CATABOLIC_PROCESS	22	0.555357	0.869463	0.652751	0.908722	1	1120	tags=14%, list=8%, signal=15%
GOBP_POSITIVE_REGULATION_OF_FATTY_ACID_OXIDATION	21	0.557184	0.868974	0.691552	0.909271	1	552	tags=10%, list=4%, signal=10%
GOBP_PROTEIN_STABILIZATION	175	0.418866	0.86889	0.740042	0.908924	1	953	tags=8%, list=7%, signal=8%
GOBP_RELEASE_OF_CYTOCHROME_C_FROM_MITOCHONDRIA	60	0.475752	0.868874	0.697395	0.908421	1	1747	tags=13%, list=12%, signal=15%
GOBP_MITOCHONDRION_MORPHOGENESIS	27	0.531298	0.868534	0.651751	0.90865	1	908	tags=15%, list=6%, signal=16%
GOBP_REGULATION_OF_CALCIUM_MEDIATED_SIGNALING	57	0.48152	0.868527	0.705051	0.908125	1	1086	tags=12%, list=8%, signal=13%
GOBP_CYTOSOLIC_PATTERN_RECOGNITION_RECEPTOR_SIGNALING_PATHWAY	81	0.458382	0.867619	0.7	0.909613	1	2000	tags=23%, list=14%, signal=27%
GOBP_GROWTH_PLATE_CARTILAGE_DEVELOPMENT	16	0.580066	0.867572	0.672414	0.909193	1	68	tags=6%, list=0%, signal=6%
GOBP_REGULATION_OF_MRNA_SPLICING_VIA_SPLICEOSOME	95	0.448817	0.867486	0.727083	0.908847	1	1908	tags=12%, list=13%, signal=13%
GOBP_ENDOCHONDRAL_BONE_GROWTH	21	0.552675	0.867288	0.651515	0.908757	1	1093	tags=14%, list=8%, signal=15%
GOBP_POLYOL_BIOSYNTHETIC_PROCESS	49	0.487937	0.865829	0.638945	0.911599	1	1586	tags=20%, list=11%, signal=23%
GOBP_DNA_METHYLATION	44	0.497034	0.8657	0.675728	0.911344	1	884	tags=9%, list=6%, signal=10%
GOBP_NEGATIVE_REGULATION_OF_MACROAUTOPHAGY	29	0.519708	0.865663	0.65415	0.910894	1	1044	tags=14%, list=7%, signal=15%
GOBP_POSITIVE_REGULATION_OF_INTERLEUKIN_12_PRODUCTION	25	0.533636	0.865642	0.690283	0.910409	1	975	tags=32%, list=7%, signal=34%
GOBP_MAMMARY_GLAND_EPITHELIAL_CELL_DIFFERENTIATION	15	0.575817	0.865542	0.671028	0.910096	1	595	tags=20%, list=4%, signal=21%
GOBP_NEGATIVE_REGULATION_OF_T_CELL_APOPTOTIC_PROCESS	22	0.553417	0.865459	0.664835	0.909746	1	1467	tags=18%, list=10%, signal=20%
GOBP_EMBRYONIC_DIGESTIVE_TRACT_DEVELOPMENT	20	0.554632	0.865219	0.652256	0.90976	1	486	tags=10%, list=3%, signal=10%
GOBP_POSITIVE_REGULATION_OF_HISTONE_ACETYLATION	27	0.532504	0.864902	0.675624	0.90991	1	1769	tags=19%, list=12%, signal=21%
GOBP_POSITIVE_REGULATION_OF_RELEASE_OF_CYTOCHROME_C_FROM_MITOCHONDRIA	27	0.534613	0.864847	0.697143	0.909494	1	1614	tags=15%, list=11%, signal=17%
GOBP_POSITIVE_REGULATION_OF_POTASSIUM_ION_TRANSMEMBRANE_TRANSPORT	16	0.575799	0.864507	0.697087	0.909757	1	562	tags=19%, list=4%, signal=19%
GOBP_INFLAMMATORY_RESPONSE_TO_WOUNDING	18	0.56324	0.864212	0.683495	0.909911	1	1300	tags=39%, list=9%, signal=43%
GOBP_REGULATION_OF_PROTEIN_POLYUBIQUITINATION	29	0.524562	0.863795	0.684418	0.910331	1	1257	tags=17%, list=9%, signal=19%
GOBP_IMPORT_INTO_CELL	161	0.417607	0.86326	0.745575	0.911042	1	1015	tags=12%, list=7%, signal=13%
GOBP_NEGATIVE_REGULATION_OF_INSULIN_SECRETION	37	0.50462	0.862578	0.670886	0.912043	1	1043	tags=16%, list=7%, signal=17%
GOBP_ACTIVATION_OF_GTPASE_ACTIVITY	90	0.445916	0.862425	0.691489	0.911845	1	1169	tags=11%, list=8%, signal=12%
GOBP_REGULATION_OF_LYMPHOCYTE_MEDIATED_IMMUNITY	145	0.425759	0.862382	0.737778	0.911406	1	1309	tags=14%, list=9%, signal=15%
GOBP_NEGATIVE_REGULATION_OF_KERATINOCYTE_PROLIFERATION	23	0.540088	0.861689	0.659851	0.91243	1	1664	tags=22%, list=12%, signal=25%
GOBP_GLYCOSYL_COMPOUND_METABOLIC_PROCESS	65	0.471233	0.861379	0.68008	0.91263	1	1520	tags=15%, list=11%, signal=17%
GOBP_INTERFERON_ALPHA_PRODUCTION	30	0.522056	0.86123	0.692308	0.912423	1	2563	tags=23%, list=18%, signal=28%
GOBP_ACUTE_INFLAMMATORY_RESPONSE	74	0.462165	0.861187	0.688129	0.911989	1	738	tags=23%, list=5%, signal=24%
GOBP_HEART_PROCESS	151	0.423739	0.861018	0.730223	0.911852	1	1753	tags=17%, list=12%, signal=19%
GOBP_POSITIVE_REGULATION_OF_GLIAL_CELL_DIFFERENTIATION	34	0.519185	0.861018	0.679134	0.911321	1	854	tags=15%, list=6%, signal=16%
GOBP_OLIGODENDROCYTE_DEVELOPMENT	32	0.516071	0.860879	0.666012	0.911088	1	496	tags=9%, list=3%, signal=10%
GOBP_RUFFLE_ORGANIZATION	50	0.486204	0.860019	0.699812	0.912537	1	1169	tags=24%, list=8%, signal=26%
GOBP_SENSORY_PERCEPTION	250	0.396833	0.85955	0.818947	0.913066	1	994	tags=10%, list=7%, signal=10%
GOBP_MACROPHAGE_CYTOKINE_PRODUCTION	43	0.500549	0.859136	0.672515	0.91347	1	610	tags=16%, list=4%, signal=17%
GOBP_REGULATION_OF_DNA_REPLICATION	122	0.430286	0.858412	0.725108	0.914594	1	1394	tags=9%, list=10%, signal=10%
GOBP_OVARIAN_FOLLICLE_DEVELOPMENT	46	0.488624	0.857998	0.702811	0.915031	1	848	tags=17%, list=6%, signal=18%
GOBP_POSITIVE_REGULATION_OF_GLUCOSE_METABOLIC_PROCESS	47	0.48936	0.857567	0.656977	0.915483	1	964	tags=11%, list=7%, signal=11%
GOBP_POSITIVE_REGULATION_OF_PROTEIN_POLYUBIQUITINATION	17	0.560123	0.857416	0.687747	0.915294	1	1257	tags=29%, list=9%, signal=32%
GOBP_POSITIVE_REGULATION_OF_MACROPHAGE_ACTIVATION	24	0.537664	0.857016	0.675835	0.915635	1	787	tags=21%, list=6%, signal=22%
GOBP_OVULATION_CYCLE	40	0.501383	0.856422	0.701961	0.916394	1	848	tags=13%, list=6%, signal=13%
GOBP_POSITIVE_REGULATION_OF_STEM_CELL_PROLIFERATION	38	0.50099	0.85618	0.67052	0.916425	1	1181	tags=18%, list=8%, signal=20%
GOBP_REGULATION_OF_REACTIVE_OXYGEN_SPECIES_METABOLIC_PROCESS	137	0.424782	0.855785	0.720165	0.916777	1	1166	tags=17%, list=8%, signal=18%
GOBP_RECEPTOR_RECYCLING	47	0.484331	0.855562	0.706931	0.916722	1	1230	tags=11%, list=9%, signal=12%
GOBP_NUCLEOTIDE_EXCISION_REPAIR	74	0.458582	0.854914	0.746914	0.917578	1	1914	tags=11%, list=13%, signal=12%
GOBP_POST_GOLGI_VESICLE_MEDIATED_TRANSPORT	94	0.443266	0.854826	0.721569	0.917249	1	1655	tags=12%, list=12%, signal=13%
GOBP_NEGATIVE_REGULATION_OF_EPITHELIAL_CELL_MIGRATION	60	0.46739	0.854737	0.689362	0.916917	1	1196	tags=17%, list=8%, signal=18%
GOBP_POSITIVE_REGULATION_OF_SIGNALING_RECEPTOR_ACTIVITY	31	0.520732	0.854426	0.678988	0.917106	1	485	tags=6%, list=3%, signal=7%
GOBP_PROGRAMMED_CELL_DEATH_IN_RESPONSE_TO_REACTIVE_OXYGEN_SPECIES	15	0.570774	0.854142	0.697087	0.917201	1	674	tags=20%, list=5%, signal=21%
GOBP_SOMITE_DEVELOPMENT	54	0.478891	0.853943	0.684615	0.917103	1	1207	tags=13%, list=8%, signal=14%
GOBP_NEGATIVE_REGULATION_OF_SMOOTHENED_SIGNALING_PATHWAY	34	0.510387	0.853704	0.696498	0.917072	1	2352	tags=26%, list=17%, signal=32%
GOBP_RENAL_TUBULE_MORPHOGENESIS	58	0.473656	0.852941	0.69697	0.918228	1	595	tags=10%, list=4%, signal=11%
GOBP_LYMPHOCYTE_ACTIVATION_INVOLVED_IN_IMMUNE_RESPONSE	150	0.422616	0.852764	0.793814	0.918105	1	1309	tags=19%, list=9%, signal=21%
GOBP_CATECHOLAMINE_TRANSPORT	44	0.487824	0.852675	0.700205	0.917775	1	1007	tags=11%, list=7%, signal=12%
GOBP_SOMITOGENESIS	43	0.488802	0.852674	0.69697	0.917248	1	1207	tags=12%, list=8%, signal=13%
GOBP_CELL_JUNCTION_DISASSEMBLY	23	0.537226	0.852419	0.695825	0.917276	1	1278	tags=35%, list=9%, signal=38%
GOBP_DNA_UNWINDING_INVOLVED_IN_DNA_REPLICATION	20	0.554886	0.852164	0.684211	0.917345	1	702	tags=5%, list=5%, signal=5%
GOBP_PROTEIN_AUTOPHOSPHORYLATION	204	0.405251	0.851525	0.831858	0.918226	1	1151	tags=10%, list=8%, signal=11%
GOBP_RNA_5_END_PROCESSING	18	0.554817	0.851188	0.683398	0.918466	1	1638	tags=17%, list=12%, signal=19%
GOBP_NEGATIVE_REGULATION_OF_CELL_MIGRATION_INVOLVED_IN_SPROUTING_ANGIOGENESIS	15	0.578785	0.851171	0.711501	0.917986	1	68	tags=7%, list=0%, signal=7%
GOBP_ORGANELLE_TRANSPORT_ALONG_MICROTUBULE	71	0.45332	0.851117	0.718447	0.917586	1	686	tags=7%, list=5%, signal=7%
GOBP_NEGATIVE_REGULATION_OF_TELOMERE_MAINTENANCE_VIA_TELOMERE_LENGTHENING	25	0.51991	0.850866	0.673828	0.917617	1	839	tags=8%, list=6%, signal=8%
GOBP_AXIS_SPECIFICATION	59	0.472484	0.850408	0.723629	0.918088	1	1383	tags=15%, list=10%, signal=17%
GOBP_MITOTIC_DNA_INTEGRITY_CHECKPOINT_SIGNALING	68	0.459082	0.850284	0.703922	0.91784	1	1184	tags=9%, list=8%, signal=10%
GOBP_AXONAL_TRANSPORT	53	0.47083	0.850162	0.676892	0.917567	1	832	tags=8%, list=6%, signal=8%
GOBP_NEGATIVE_REGULATION_OF_PROTEIN_CATABOLIC_PROCESS	94	0.437328	0.849842	0.757143	0.91774	1	959	tags=10%, list=7%, signal=10%
GOBP_ESTABLISHMENT_OR_MAINTENANCE_OF_BIPOLAR_CELL_POLARITY	40	0.493432	0.849506	0.712928	0.917952	1	2442	tags=18%, list=17%, signal=21%
GOBP_NEGATIVE_REGULATION_OF_CYSTEINE_TYPE_ENDOPEPTIDASE_ACTIVITY	80	0.445315	0.849412	0.736434	0.917637	1	1747	tags=14%, list=12%, signal=16%
GOBP_SULFUR_AMINO_ACID_BIOSYNTHETIC_PROCESS	15	0.577138	0.849267	0.694698	0.917414	1	1046	tags=13%, list=7%, signal=14%
GOBP_ANTERIOR_POSTERIOR_AXIS_SPECIFICATION	34	0.504601	0.849087	0.694716	0.917263	1	1383	tags=15%, list=10%, signal=16%
GOBP_NEGATIVE_REGULATION_OF_EPITHELIAL_CELL_DIFFERENTIATION	39	0.500603	0.84903	0.691089	0.916865	1	1506	tags=28%, list=11%, signal=31%
GOBP_REGULATION_OF_LIPASE_ACTIVITY	64	0.461241	0.848907	0.722543	0.916609	1	868	tags=11%, list=6%, signal=12%
GOBP_REGULATION_OF_CELL_CYCLE_G2_M_PHASE_TRANSITION	94	0.442885	0.848544	0.722772	0.9169	1	861	tags=6%, list=6%, signal=7%
GOBP_REGULATION_OF_NEUROTRANSMITTER_RECEPTOR_LOCALIZATION_TO_POSTSYNAPTIC_SPECIALIZATION_MEMBRANE	16	0.568963	0.84839	0.697719	0.9167	1	1421	tags=13%, list=10%, signal=14%
GOBP_POSITIVE_REGULATION_OF_ENDOTHELIAL_CELL_PROLIFERATION	76	0.451386	0.847505	0.75534	0.918125	1	1782	tags=22%, list=13%, signal=25%
GOBP_NEGATIVE_REGULATION_OF_TELOMERE_MAINTENANCE_VIA_TELOMERASE	19	0.551718	0.847447	0.699234	0.917736	1	839	tags=11%, list=6%, signal=11%
GOBP_C21_STEROID_HORMONE_METABOLIC_PROCESS	30	0.500871	0.84735	0.67767	0.917428	1	258	tags=10%, list=2%, signal=10%
GOBP_AORTIC_VALVE_DEVELOPMENT	29	0.517556	0.847109	0.698225	0.917432	1	1550	tags=14%, list=11%, signal=15%
GOBP_EMBRYONIC_AXIS_SPECIFICATION	27	0.521485	0.847074	0.7	0.916988	1	1097	tags=15%, list=8%, signal=16%
GOBP_POST_EMBRYONIC_DEVELOPMENT	99	0.434168	0.847035	0.714559	0.91655	1	1496	tags=14%, list=11%, signal=16%
GOBP_MITOCHONDRIAL_DNA_REPLICATION	16	0.556607	0.846382	0.686792	0.91746	1	152	tags=6%, list=1%, signal=6%
GOBP_POSITIVE_REGULATION_OF_TRANSCRIPTION_FROM_RNA_POLYMERASE_II_PROMOTER_IN_RESPONSE_TO_STRESS	20	0.54244	0.846304	0.698682	0.917101	1	541	tags=20%, list=4%, signal=21%
GOBP_BIOMINERAL_TISSUE_DEVELOPMENT	116	0.428673	0.846248	0.790795	0.916711	1	1752	tags=21%, list=12%, signal=23%
GOBP_STEROID_HORMONE_MEDIATED_SIGNALING_PATHWAY	96	0.439858	0.846233	0.75502	0.916234	1	1163	tags=8%, list=8%, signal=9%
GOBP_MUSCLE_CELL_DIFFERENTIATION	324	0.38375	0.846087	0.908676	0.91606	1	1460	tags=13%, list=10%, signal=14%
GOBP_NEGATIVE_REGULATION_OF_MUSCLE_CELL_DIFFERENTIATION	54	0.468782	0.845966	0.715976	0.915824	1	1207	tags=11%, list=8%, signal=12%
GOBP_REGULATION_OF_MEMBRANE_PERMEABILITY	68	0.460956	0.845776	0.715094	0.915722	1	1694	tags=16%, list=12%, signal=18%
GOBP_REGULATION_OF_VACUOLE_ORGANIZATION	45	0.489767	0.845593	0.686722	0.915607	1	1683	tags=13%, list=12%, signal=15%
GOBP_RESPONSE_TO_TRANSFORMING_GROWTH_FACTOR_BETA	202	0.398535	0.844372	0.871739	0.917697	1	1213	tags=11%, list=9%, signal=12%
GOBP_REGULATION_OF_TRANSCRIPTION_BY_RNA_POLYMERASE_I	41	0.498582	0.843707	0.705078	0.918568	1	2719	tags=27%, list=19%, signal=33%
GOBP_REGULATION_OF_RAC_PROTEIN_SIGNAL_TRANSDUCTION	25	0.521895	0.843029	0.710173	0.919561	1	1479	tags=20%, list=10%, signal=22%
GOBP_MITOTIC_G2_DNA_DAMAGE_CHECKPOINT_SIGNALING	31	0.503146	0.842925	0.71124	0.919277	1	442	tags=6%, list=3%, signal=7%
GOBP_CYTOSOLIC_TRANSPORT	158	0.411857	0.842828	0.779545	0.918968	1	879	tags=6%, list=6%, signal=7%
GOBP_REGULATION_OF_PH	79	0.438182	0.84199	0.739563	0.920187	1	554	tags=5%, list=4%, signal=5%
GOBP_RESPONSE_TO_PROGESTERONE	17	0.559959	0.841867	0.695736	0.919935	1	1506	tags=18%, list=11%, signal=20%
GOBP_HEPATOCYTE_APOPTOTIC_PROCESS	23	0.540776	0.841342	0.71673	0.920538	1	1614	tags=17%, list=11%, signal=20%
GOBP_ADENYLATE_CYCLASE_MODULATING_G_PROTEIN_COUPLED_RECEPTOR_SIGNALING_PATHWAY	105	0.431551	0.841216	0.785714	0.920277	1	362	tags=5%, list=3%, signal=5%
GOBP_POSITIVE_REGULATION_OF_INTERLEUKIN_17_PRODUCTION	19	0.54151	0.841064	0.681382	0.92004	1	1232	tags=16%, list=9%, signal=17%
GOBP_BIOLOGICAL_PROCESS_INVOLVED_IN_SYMBIOTIC_INTERACTION	196	0.397198	0.840869	0.830898	0.919917	1	1038	tags=9%, list=7%, signal=10%
GOBP_PYROPTOSIS	24	0.52577	0.840101	0.706564	0.920975	1	1238	tags=13%, list=9%, signal=14%
GOBP_ENDOTHELIAL_CELL_PROLIFERATION	127	0.418253	0.839567	0.752536	0.92156	1	1782	tags=19%, list=13%, signal=21%
GOBP_POSITIVE_REGULATION_OF_PROTEIN_KINASE_B_SIGNALING	87	0.439834	0.83944	0.745098	0.921319	1	834	tags=10%, list=6%, signal=11%
GOBP_NEGATIVE_REGULATION_OF_NEURON_DIFFERENTIATION	55	0.463318	0.839069	0.735537	0.921611	1	704	tags=7%, list=5%, signal=8%
GOBP_OVULATION	16	0.554971	0.838978	0.71374	0.921286	1	331	tags=19%, list=2%, signal=19%
GOBP_VESICLE_BUDDING_FROM_MEMBRANE	72	0.459887	0.838845	0.724753	0.921037	1	1932	tags=17%, list=14%, signal=19%
GOBP_SPERM_FLAGELLUM_ASSEMBLY	15	0.56828	0.838717	0.724335	0.920805	1	98	tags=7%, list=1%, signal=7%
GOBP_REGULATION_OF_ENDOTHELIAL_CELL_DIFFERENTIATION	39	0.485528	0.838102	0.709259	0.921574	1	1460	tags=18%, list=10%, signal=20%
GOBP_RESPONSE_TO_ANGIOTENSIN	21	0.537143	0.83787	0.68242	0.921553	1	641	tags=14%, list=5%, signal=15%
GOBP_MYOBLAST_DIFFERENTIATION	89	0.441911	0.837653	0.766337	0.921515	1	1834	tags=20%, list=13%, signal=23%
GOBP_COPII_COATED_VESICLE_BUDDING	35	0.493443	0.837369	0.702811	0.921607	1	1170	tags=11%, list=8%, signal=12%
GOBP_METAPHASE_PLATE_CONGRESSION	55	0.466763	0.837179	0.721893	0.921518	1	1724	tags=13%, list=12%, signal=14%
GOBP_RESPONSE_TO_MUSCLE_STRETCH	15	0.557289	0.837049	0.71124	0.921294	1	956	tags=13%, list=7%, signal=14%
GOBP_NEGATIVE_REGULATION_OF_VIRAL_GENOME_REPLICATION	51	0.471732	0.837019	0.735417	0.920839	1	1604	tags=27%, list=11%, signal=31%
GOBP_HISTONE_H3_K9_METHYLATION	19	0.539629	0.836808	0.700935	0.920779	1	509	tags=5%, list=4%, signal=5%
GOBP_VACUOLAR_TRANSPORT	143	0.412768	0.836754	0.78308	0.920362	1	1426	tags=9%, list=10%, signal=10%
GOBP_REGULATION_OF_MICROTUBULE_BASED_PROCESS	198	0.391937	0.836598	0.857143	0.920186	1	1884	tags=15%, list=13%, signal=17%
GOBP_TYPE_B_PANCREATIC_CELL_PROLIFERATION	24	0.527248	0.836361	0.715415	0.920178	1	593	tags=8%, list=4%, signal=9%
GOBP_INTRACELLULAR_STEROL_TRANSPORT	32	0.508286	0.836049	0.710117	0.920341	1	2203	tags=22%, list=15%, signal=26%
GOBP_RESPONSE_TO_MURAMYL_DIPEPTIDE	16	0.563063	0.835734	0.711832	0.920493	1	574	tags=19%, list=4%, signal=20%
GOBP_PLASMA_MEMBRANE_ORGANIZATION	120	0.425864	0.834283	0.767782	0.922938	1	924	tags=9%, list=6%, signal=10%
GOBP_ANTERIOR_POSTERIOR_PATTERN_SPECIFICATION	127	0.418226	0.833549	0.794	0.923939	1	1550	tags=14%, list=11%, signal=16%
GOBP_PRODUCTION_OF_MOLECULAR_MEDIATOR_INVOLVED_IN_INFLAMMATORY_RESPONSE	65	0.450996	0.833293	0.753296	0.923962	1	1121	tags=14%, list=8%, signal=15%
GOBP_POSITIVE_REGULATION_OF_ORGAN_GROWTH	50	0.473324	0.832721	0.733075	0.924635	1	1550	tags=20%, list=11%, signal=22%
GOBP_TRANSFORMING_GROWTH_FACTOR_BETA_RECEPTOR_SIGNALING_PATHWAY	168	0.402047	0.832653	0.859307	0.924267	1	1213	tags=10%, list=9%, signal=11%
GOBP_PEPTIDYL_THREONINE_MODIFICATION	100	0.435484	0.832539	0.778004	0.923989	1	1891	tags=10%, list=13%, signal=11%
GOBP_GERM_CELL_DEVELOPMENT	181	0.393257	0.83202	0.861996	0.924533	1	1345	tags=9%, list=9%, signal=10%
GOBP_SENSORY_SYSTEM_DEVELOPMENT	266	0.382759	0.83173	0.895299	0.924625	1	1506	tags=13%, list=11%, signal=14%
GOBP_REGULATION_OF_MEMBRANE_REPOLARIZATION	20	0.545846	0.831489	0.712575	0.924615	1	2118	tags=45%, list=15%, signal=53%
GOBP_NEGATIVE_REGULATION_OF_FIBROBLAST_PROLIFERATION	39	0.494805	0.830688	0.746063	0.925699	1	1359	tags=18%, list=10%, signal=20%
GOBP_CHROMOSOME_ORGANIZATION	465	0.362489	0.829379	0.991091	0.927918	1	1516	tags=7%, list=11%, signal=7%
GOBP_VIRAL_PROCESS	274	0.383279	0.829219	0.90367	0.927752	1	1787	tags=15%, list=13%, signal=17%
GOBP_GLYCOSYL_COMPOUND_CATABOLIC_PROCESS	29	0.507698	0.829062	0.725838	0.927567	1	33	tags=3%, list=0%, signal=3%
GOBP_POSITIVE_REGULATION_OF_PROTEIN_MODIFICATION_BY_SMALL_PROTEIN_CONJUGATION_OR_REMOVAL	128	0.40926	0.828542	0.794715	0.928101	1	1408	tags=13%, list=10%, signal=14%
GOBP_POSITIVE_REGULATION_OF_REACTIVE_OXYGEN_SPECIES_METABOLIC_PROCESS	66	0.450121	0.828388	0.758491	0.927893	1	953	tags=20%, list=7%, signal=21%
GOBP_PROTEIN_LOCALIZATION_TO_MICROTUBULE_ORGANIZING_CENTER	33	0.505765	0.82828	0.704762	0.927603	1	934	tags=15%, list=7%, signal=16%
GOBP_NEGATIVE_REGULATION_OF_T_CELL_RECEPTOR_SIGNALING_PATHWAY	18	0.533458	0.828177	0.724008	0.927316	1	1563	tags=22%, list=11%, signal=25%
GOBP_PURINE_CONTAINING_COMPOUND_CATABOLIC_PROCESS	49	0.467943	0.82815	0.731141	0.926866	1	1467	tags=12%, list=10%, signal=14%
GOBP_STRIATED_MUSCLE_CELL_PROLIFERATION	61	0.448696	0.82651	0.740672	0.929644	1	1550	tags=20%, list=11%, signal=22%
GOBP_REGULATION_OF_GTP_BINDING	20	0.527896	0.825064	0.720978	0.932017	1	20	tags=5%, list=0%, signal=5%
GOBP_CEREBELLAR_CORTEX_FORMATION	24	0.508062	0.824133	0.727273	0.933368	1	129	tags=4%, list=1%, signal=4%
GOBP_RIBOSE_PHOSPHATE_BIOSYNTHETIC_PROCESS	196	0.391723	0.823629	0.903689	0.933851	1	613	tags=3%, list=4%, signal=3%
GOBP_DNA_DAMAGE_RESPONSE_SIGNAL_TRANSDUCTION_RESULTING_IN_TRANSCRIPTION	19	0.54347	0.82335	0.74778	0.933878	1	209	tags=5%, list=1%, signal=5%
GOBP_RESPONSE_TO_DSRNA	39	0.479306	0.823262	0.731313	0.933533	1	623	tags=10%, list=4%, signal=11%
GOBP_REGULATION_OF_PROTEIN_EXPORT_FROM_NUCLEUS	33	0.492499	0.822599	0.735812	0.934313	1	806	tags=6%, list=6%, signal=6%
GOBP_NUCLEAR_MEMBRANE_REASSEMBLY	19	0.523422	0.82258	0.726755	0.933832	1	4254	tags=42%, list=30%, signal=60%
GOBP_REGULATION_OF_NUCLEOTIDE_EXCISION_REPAIR	27	0.514002	0.822385	0.734127	0.933703	1	1769	tags=15%, list=12%, signal=17%
GOBP_REGULATION_OF_POLYSACCHARIDE_METABOLIC_PROCESS	38	0.488198	0.822347	0.732809	0.933259	1	1005	tags=16%, list=7%, signal=17%
GOBP_INTERLEUKIN_1_PRODUCTION	98	0.428229	0.821122	0.794821	0.935136	1	1121	tags=14%, list=8%, signal=15%
GOBP_ADULT_BEHAVIOR	101	0.422446	0.820887	0.823529	0.935119	1	763	tags=7%, list=5%, signal=7%
GOBP_POSITIVE_REGULATION_OF_CELL_SUBSTRATE_JUNCTION_ORGANIZATION	34	0.497678	0.820447	0.74761	0.935506	1	1043	tags=12%, list=7%, signal=13%
GOBP_INNER_EAR_RECEPTOR_CELL_DEVELOPMENT	39	0.473517	0.820211	0.715706	0.935485	1	648	tags=10%, list=5%, signal=11%
GOBP_THYMUS_DEVELOPMENT	40	0.474439	0.820193	0.771484	0.935002	1	834	tags=8%, list=6%, signal=8%
GOBP_TISSUE_HOMEOSTASIS	188	0.393684	0.820149	0.881432	0.934592	1	1093	tags=12%, list=8%, signal=13%
GOBP_NUCLEOSIDE_CATABOLIC_PROCESS	21	0.536397	0.819543	0.72179	0.935342	1	33	tags=5%, list=0%, signal=5%
GOBP_RIBONUCLEOSIDE_CATABOLIC_PROCESS	15	0.54976	0.819323	0.736434	0.93526	1	33	tags=7%, list=0%, signal=7%
GOBP_PYRIMIDINE_NUCLEOBASE_METABOLIC_PROCESS	16	0.543359	0.818731	0.717757	0.935953	1	218	tags=6%, list=2%, signal=6%
GOBP_POSITIVE_REGULATION_OF_DNA_REPLICATION	43	0.477242	0.818246	0.746535	0.936413	1	2077	tags=21%, list=15%, signal=24%
GOBP_LYMPHOCYTE_HOMEOSTASIS	68	0.450076	0.817869	0.777778	0.936633	1	867	tags=12%, list=6%, signal=12%
GOBP_G0_TO_G1_TRANSITION	32	0.493701	0.817741	0.740883	0.936374	1	1769	tags=19%, list=12%, signal=21%
GOBP_REGULATION_OF_CELL_MIGRATION_INVOLVED_IN_SPROUTING_ANGIOGENESIS	34	0.489977	0.817613	0.733333	0.936115	1	1030	tags=12%, list=7%, signal=13%
GOBP_NUCLEOBASE_CONTAINING_SMALL_MOLECULE_CATABOLIC_PROCESS	25	0.517852	0.815926	0.728814	0.938883	1	33	tags=4%, list=0%, signal=4%
GOBP_NEGATIVE_REGULATION_OF_RELEASE_OF_CYTOCHROME_C_FROM_MITOCHONDRIA	21	0.505899	0.815739	0.739962	0.938735	1	1747	tags=19%, list=12%, signal=22%
GOBP_PALLIUM_DEVELOPMENT	113	0.416322	0.815425	0.850299	0.938834	1	2063	tags=15%, list=14%, signal=17%
GOBP_CARDIAC_RIGHT_VENTRICLE_MORPHOGENESIS	16	0.542307	0.815322	0.727634	0.938536	1	90	tags=6%, list=1%, signal=6%
GOBP_POSITIVE_REGULATION_OF_DNA_METABOLIC_PROCESS	286	0.373892	0.815217	0.97397	0.938216	1	1002	tags=6%, list=7%, signal=6%
GOBP_GLANDULAR_EPITHELIAL_CELL_DIFFERENTIATION	55	0.454867	0.814457	0.781925	0.939168	1	1410	tags=20%, list=10%, signal=22%
GOBP_POSITIVE_REGULATION_OF_TORC1_SIGNALING	23	0.519601	0.814321	0.754221	0.938953	1	2146	tags=22%, list=15%, signal=26%
GOBP_PROTEIN_SUMOYLATION	37	0.472347	0.812921	0.753906	0.941074	1	806	tags=8%, list=6%, signal=9%
GOBP_NEGATIVE_CHEMOTAXIS	31	0.482116	0.812807	0.757752	0.940772	1	522	tags=6%, list=4%, signal=7%
GOBP_REGULATION_OF_EXTRACELLULAR_MATRIX_ORGANIZATION	49	0.458679	0.812131	0.765286	0.941602	1	1626	tags=12%, list=11%, signal=14%
GOBP_POSITIVE_REGULATION_OF_SYSTEMIC_ARTERIAL_BLOOD_PRESSURE	18	0.522197	0.811824	0.740594	0.941639	1	63	tags=6%, list=0%, signal=6%
GOBP_GASTRULATION_WITH_MOUTH_FORMING_SECOND	30	0.500041	0.811672	0.751029	0.941428	1	1550	tags=23%, list=11%, signal=26%
GOBP_EXPORT_ACROSS_PLASMA_MEMBRANE	42	0.476485	0.811507	0.768	0.941232	1	1566	tags=21%, list=11%, signal=24%
GOBP_REGULATION_OF_ACTIN_FILAMENT_ORGANIZATION	230	0.376837	0.809946	0.949227	0.943653	1	1754	tags=15%, list=12%, signal=17%
GOBP_EXOCYTIC_PROCESS	73	0.434499	0.809871	0.816444	0.943275	1	2069	tags=19%, list=15%, signal=22%
GOBP_CELLULAR_RESPONSE_TO_CARBOHYDRATE_STIMULUS	121	0.40519	0.808407	0.863732	0.945452	1	1043	tags=12%, list=7%, signal=13%
GOBP_MESENCHYMAL_CELL_DIFFERENTIATION	183	0.390104	0.808093	0.911157	0.9455	1	1093	tags=9%, list=8%, signal=9%
GOBP_LYSOSOMAL_TRANSPORT	111	0.411202	0.807931	0.836893	0.945294	1	1426	tags=9%, list=10%, signal=10%
GOBP_BLOOD_VESSEL_ENDOTHELIAL_CELL_MIGRATION	108	0.412701	0.807662	0.794239	0.945281	1	1030	tags=11%, list=7%, signal=12%
GOBP_NUCLEOSIDE_PHOSPHATE_BIOSYNTHETIC_PROCESS	236	0.374267	0.807226	0.955654	0.945578	1	622	tags=3%, list=4%, signal=3%
GOBP_BIOGENIC_AMINE_METABOLIC_PROCESS	71	0.429369	0.807183	0.814042	0.94515	1	1524	tags=20%, list=11%, signal=22%
GOBP_REGULATION_OF_MICROTUBULE_BASED_MOVEMENT	23	0.506904	0.807032	0.742366	0.944917	1	464	tags=9%, list=3%, signal=9%
GOBP_PROSTATE_GLAND_DEVELOPMENT	37	0.477269	0.806935	0.757085	0.944603	1	436	tags=11%, list=3%, signal=11%
GOBP_REGULATION_OF_TOLL_LIKE_RECEPTOR_4_SIGNALING_PATHWAY	21	0.520073	0.806899	0.749529	0.944167	1	698	tags=33%, list=5%, signal=35%
GOBP_DEOXYRIBONUCLEOSIDE_MONOPHOSPHATE_CATABOLIC_PROCESS	19	0.523839	0.806338	0.768924	0.944707	1	33	tags=5%, list=0%, signal=5%
GOBP_NUCLEUS_ORGANIZATION	119	0.403737	0.806218	0.872117	0.944418	1	2432	tags=17%, list=17%, signal=20%
GOBP_GLIAL_CELL_APOPTOTIC_PROCESS	18	0.52973	0.805998	0.752345	0.944352	1	1747	tags=17%, list=12%, signal=19%
GOBP_GLUTAMATE_RECEPTOR_SIGNALING_PATHWAY	24	0.504097	0.805447	0.762548	0.944841	1	2228	tags=17%, list=16%, signal=20%
GOBP_NEGATIVE_REGULATION_OF_EPITHELIAL_CELL_PROLIFERATION	129	0.395655	0.805237	0.897436	0.944728	1	954	tags=10%, list=7%, signal=11%
GOBP_ATP_BIOSYNTHETIC_PROCESS	99	0.415564	0.805116	0.816495	0.944439	1	1121	tags=4%, list=8%, signal=4%
GOBP_ENTRAINMENT_OF_CIRCADIAN_CLOCK	22	0.505357	0.804853	0.748503	0.94445	1	221	tags=9%, list=2%, signal=9%
GOBP_POSITIVE_REGULATION_OF_CALCIUM_ION_TRANSPORT	94	0.419107	0.804648	0.854167	0.944288	1	824	tags=6%, list=6%, signal=7%
GOBP_VIRAL_TRANSLATION	18	0.529874	0.80338	0.756436	0.946106	1	2011	tags=22%, list=14%, signal=26%
GOBP_CYTOKINE_PRODUCTION_INVOLVED_IN_INFLAMMATORY_RESPONSE	42	0.465343	0.803287	0.763107	0.945755	1	1121	tags=14%, list=8%, signal=15%
GOBP_REGULATION_OF_MRNA_METABOLIC_PROCESS	251	0.371572	0.803281	0.97551	0.945265	1	1338	tags=11%, list=9%, signal=12%
GOBP_DEOXYRIBONUCLEOTIDE_CATABOLIC_PROCESS	26	0.500446	0.80298	0.728972	0.945306	1	718	tags=8%, list=5%, signal=8%
GOBP_POLYSACCHARIDE_METABOLIC_PROCESS	89	0.420015	0.8024	0.82449	0.945905	1	527	tags=9%, list=4%, signal=9%
GOBP_PURINE_RIBONUCLEOTIDE_CATABOLIC_PROCESS	33	0.485636	0.802097	0.744554	0.945947	1	33	tags=3%, list=0%, signal=3%
GOBP_REGULATION_OF_NEUROTRANSMITTER_TRANSPORT	76	0.420811	0.801615	0.824458	0.946357	1	908	tags=11%, list=6%, signal=11%
GOBP_ADULT_LOCOMOTORY_BEHAVIOR	64	0.432709	0.801336	0.832994	0.946381	1	763	tags=8%, list=5%, signal=8%
GOBP_MULTIVESICULAR_BODY_ORGANIZATION	15	0.541936	0.801065	0.754717	0.946361	1	4254	tags=47%, list=30%, signal=66%
GOBP_POSITIVE_REGULATION_OF_MAST_CELL_ACTIVATION	17	0.535119	0.800835	0.745098	0.946279	1	2014	tags=18%, list=14%, signal=21%
GOBP_PARAXIAL_MESODERM_DEVELOPMENT	15	0.530244	0.800774	0.755556	0.945885	1	1103	tags=27%, list=8%, signal=29%
GOBP_DNA_CONFORMATION_CHANGE	58	0.443092	0.800681	0.815574	0.945548	1	1020	tags=7%, list=7%, signal=7%
GOBP_POSITIVE_REGULATION_OF_CELLULAR_RESPONSE_TO_TRANSFORMING_GROWTH_FACTOR_BETA_STIMULUS	28	0.495598	0.799381	0.754032	0.947301	1	1213	tags=14%, list=9%, signal=16%
GOBP_REGULATION_OF_PROTEIN_DEPHOSPHORYLATION	75	0.425813	0.799175	0.821782	0.947195	1	924	tags=12%, list=6%, signal=13%
GOBP_AGING	58	0.439047	0.798182	0.804428	0.948436	1	1221	tags=16%, list=9%, signal=17%
GOBP_NON_MEMBRANE_BOUNDED_ORGANELLE_ASSEMBLY	328	0.361315	0.798015	0.995556	0.948248	1	796	tags=4%, list=6%, signal=4%
GOBP_NEGATIVE_REGULATION_OF_ENDOCYTOSIS	40	0.469981	0.797951	0.798	0.947861	1	877	tags=18%, list=6%, signal=19%
GOBP_CILIUM_OR_FLAGELLUM_DEPENDENT_CELL_MOTILITY	59	0.442313	0.797053	0.789981	0.948917	1	865	tags=10%, list=6%, signal=11%
GOBP_SYNAPTIC_VESICLE_LOCALIZATION	48	0.456368	0.796688	0.789675	0.949048	1	2069	tags=15%, list=15%, signal=17%
GOBP_POSITIVE_REGULATION_OF_TYROSINE_PHOSPHORYLATION_OF_STAT_PROTEIN	31	0.485943	0.796176	0.792899	0.949511	1	1747	tags=23%, list=12%, signal=26%
GOBP_RIBONUCLEOSIDE_MONOPHOSPHATE_METABOLIC_PROCESS	49	0.455992	0.795997	0.795455	0.949322	1	218	tags=4%, list=2%, signal=4%
GOBP_TRANSCRIPTION_BY_RNA_POLYMERASE_I	59	0.441987	0.795409	0.816981	0.949876	1	1769	tags=17%, list=12%, signal=19%
GOBP_NUCLEAR_EXPORT	149	0.396226	0.795075	0.895522	0.949967	1	2011	tags=16%, list=14%, signal=19%
GOBP_THYMIC_T_CELL_SELECTION	19	0.518448	0.795059	0.764706	0.949493	1	1086	tags=21%, list=8%, signal=23%
GOBP_CARDIAC_CELL_DEVELOPMENT	86	0.416661	0.794863	0.817822	0.949335	1	1834	tags=20%, list=13%, signal=23%
GOBP_HISTONE_H3_K4_TRIMETHYLATION	18	0.521918	0.794074	0.727273	0.95023	1	853	tags=17%, list=6%, signal=18%
GOBP_REGULATION_OF_FATTY_ACID_METABOLIC_PROCESS	93	0.413641	0.793771	0.825651	0.95029	1	868	tags=12%, list=6%, signal=13%
GOBP_REGULATION_OF_CELL_FATE_COMMITMENT	25	0.492188	0.793757	0.769674	0.949813	1	595	tags=8%, list=4%, signal=8%
GOBP_TRANSPORT_ALONG_MICROTUBULE	147	0.391875	0.793617	0.911308	0.949565	1	954	tags=7%, list=7%, signal=7%
GOBP_NUCLEOSIDE_MONOPHOSPHATE_CATABOLIC_PROCESS	23	0.503889	0.793337	0.777555	0.949569	1	33	tags=4%, list=0%, signal=4%
GOBP_ACTIN_NUCLEATION	46	0.452074	0.793194	0.815109	0.949336	1	1631	tags=13%, list=11%, signal=15%
GOBP_REGULATION_OF_CARTILAGE_DEVELOPMENT	53	0.441787	0.792709	0.823293	0.949675	1	1506	tags=15%, list=11%, signal=17%
GOBP_NEGATIVE_REGULATION_OF_CHEMOTAXIS	43	0.461338	0.792073	0.793456	0.950251	1	1355	tags=19%, list=10%, signal=21%
GOBP_LYMPH_NODE_DEVELOPMENT	23	0.49828	0.79203	0.741379	0.949831	1	684	tags=13%, list=5%, signal=14%
GOBP_RETINA_HOMEOSTASIS	30	0.486115	0.791893	0.773176	0.949573	1	1410	tags=17%, list=10%, signal=18%
GOBP_TRIGLYCERIDE_BIOSYNTHETIC_PROCESS	39	0.46151	0.791852	0.774809	0.949146	1	621	tags=13%, list=4%, signal=13%
GOBP_POSITIVE_REGULATION_OF_AUTOPHAGY	139	0.388126	0.790532	0.923404	0.950912	1	1937	tags=19%, list=14%, signal=21%
GOBP_NEGATIVE_REGULATION_OF_CYSTEINE_TYPE_ENDOPEPTIDASE_ACTIVITY_INVOLVED_IN_APOPTOTIC_PROCESS	66	0.42735	0.79042	0.840764	0.9506	1	1006	tags=8%, list=7%, signal=8%
GOBP_ERBB_SIGNALING_PATHWAY	101	0.41172	0.790208	0.868201	0.950484	1	1681	tags=16%, list=12%, signal=18%
GOBP_HIPPOCAMPUS_DEVELOPMENT	47	0.452262	0.789906	0.791209	0.950528	1	854	tags=9%, list=6%, signal=9%
GOBP_PROTEIN_LOCALIZATION_TO_CHROMOSOME_CENTROMERIC_REGION	20	0.512454	0.789785	0.758095	0.950238	1	1497	tags=15%, list=11%, signal=17%
GOBP_DEOXYRIBONUCLEOSIDE_MONOPHOSPHATE_METABOLIC_PROCESS	31	0.474515	0.789403	0.80404	0.950423	1	608	tags=6%, list=4%, signal=7%
GOBP_INTERLEUKIN_1_BETA_PRODUCTION	83	0.412752	0.789401	0.847639	0.949931	1	1121	tags=14%, list=8%, signal=16%
GOBP_POSITIVE_REGULATION_OF_RECEPTOR_MEDIATED_ENDOCYTOSIS	48	0.453539	0.789363	0.801556	0.949495	1	2173	tags=17%, list=15%, signal=20%
GOBP_RESPONSE_TO_ACETYLCHOLINE	29	0.476909	0.788904	0.779439	0.949801	1	1008	tags=7%, list=7%, signal=7%
GOBP_REGULATION_OF_NUCLEASE_ACTIVITY	23	0.502077	0.78859	0.776515	0.949847	1	1513	tags=17%, list=11%, signal=19%
GOBP_AUDITORY_RECEPTOR_CELL_DEVELOPMENT	20	0.504106	0.788552	0.759615	0.949415	1	526	tags=10%, list=4%, signal=10%
GOBP_REGULATION_OF_SYNAPTIC_VESICLE_EXOCYTOSIS	39	0.458283	0.788252	0.770791	0.949415	1	1293	tags=13%, list=9%, signal=14%
GOBP_NEGATIVE_REGULATION_OF_LIPID_METABOLIC_PROCESS	88	0.409913	0.786411	0.869903	0.952065	1	1093	tags=14%, list=8%, signal=15%
GOBP_ALCOHOL_BIOSYNTHETIC_PROCESS	113	0.404645	0.785887	0.863727	0.952456	1	1268	tags=18%, list=9%, signal=19%
GOBP_STEM_CELL_PROLIFERATION	98	0.402636	0.785798	0.876247	0.95211	1	1840	tags=14%, list=13%, signal=16%
GOBP_NUCLEOSIDE_MONOPHOSPHATE_METABOLIC_PROCESS	64	0.430491	0.785347	0.810127	0.952317	1	608	tags=5%, list=4%, signal=5%
GOBP_MRNA_3_END_PROCESSING	55	0.427831	0.784982	0.840249	0.952428	1	1798	tags=16%, list=13%, signal=19%
GOBP_REGULATION_OF_HEART_RATE	52	0.443609	0.784894	0.822938	0.952082	1	1594	tags=15%, list=11%, signal=17%
GOBP_CELL_MIGRATION_INVOLVED_IN_SPROUTING_ANGIOGENESIS	46	0.447721	0.784614	0.78937	0.952044	1	1030	tags=11%, list=7%, signal=12%
GOBP_STEM_CELL_DIFFERENTIATION	184	0.37388	0.784371	0.960334	0.951971	1	1506	tags=11%, list=11%, signal=12%
GOBP_POSITIVE_REGULATION_OF_MEMBRANE_PERMEABILITY	41	0.454122	0.784305	0.799242	0.951567	1	835	tags=10%, list=6%, signal=10%
GOBP_CELLULAR_RESPONSE_TO_HYDROGEN_PEROXIDE	78	0.416842	0.784228	0.846774	0.951214	1	780	tags=10%, list=5%, signal=11%
GOBP_PHYSIOLOGICAL_CARDIAC_MUSCLE_HYPERTROPHY	40	0.456097	0.783802	0.772358	0.951442	1	1747	tags=15%, list=12%, signal=17%
GOBP_REGULATION_OF_CILIUM_ASSEMBLY	63	0.423834	0.783219	0.839323	0.951874	1	801	tags=10%, list=6%, signal=10%
GOBP_TRABECULA_MORPHOGENESIS	42	0.45298	0.783172	0.787276	0.951446	1	1883	tags=17%, list=13%, signal=19%
GOBP_NEUTRAL_LIPID_BIOSYNTHETIC_PROCESS	46	0.443927	0.782416	0.815385	0.952206	1	621	tags=11%, list=4%, signal=11%
GOBP_ACTIVATION_OF_PROTEIN_KINASE_B_ACTIVITY	17	0.519614	0.781795	0.784615	0.952759	1	1747	tags=12%, list=12%, signal=13%
GOBP_L_GLUTAMATE_IMPORT	18	0.501711	0.781744	0.790146	0.952352	1	221	tags=11%, list=2%, signal=11%
GOBP_REGULATION_OF_GOLGI_ORGANIZATION	17	0.510886	0.781346	0.777143	0.95253	1	1598	tags=18%, list=11%, signal=20%
GOBP_CORONARY_VASCULATURE_DEVELOPMENT	59	0.429445	0.780613	0.811359	0.953239	1	1550	tags=17%, list=11%, signal=19%
GOBP_NEGATIVE_REGULATION_OF_ANTIGEN_RECEPTOR_MEDIATED_SIGNALING_PATHWAY	23	0.496503	0.780522	0.799618	0.952888	1	1563	tags=17%, list=11%, signal=20%
GOBP_MATERNAL_PROCESS_INVOLVED_IN_FEMALE_PREGNANCY	35	0.456133	0.779621	0.789179	0.953846	1	462	tags=6%, list=3%, signal=6%
GOBP_CHROMOSOME_SEPARATION	65	0.426088	0.779533	0.849594	0.953495	1	363	tags=5%, list=3%, signal=5%
GOBP_PIGMENT_CELL_DIFFERENTIATION	31	0.473298	0.779333	0.782779	0.953348	1	2497	tags=16%, list=18%, signal=20%
GOBP_MITOCHONDRIAL_TRANSLATION	132	0.389512	0.778981	0.916832	0.953446	1	1443	tags=11%, list=10%, signal=12%
GOBP_INTRACELLULAR_SODIUM_ION_HOMEOSTASIS	16	0.513542	0.778921	0.786517	0.953048	1	1446	tags=25%, list=10%, signal=28%
GOBP_NEGATIVE_REGULATION_OF_PHOSPHOPROTEIN_PHOSPHATASE_ACTIVITY	17	0.516075	0.778738	0.764045	0.952871	1	641	tags=12%, list=5%, signal=12%
GOBP_RRNA_TRANSCRIPTION	33	0.463704	0.778493	0.809237	0.952791	1	1832	tags=12%, list=13%, signal=14%
GOBP_CARDIAC_MUSCLE_CELL_DIFFERENTIATION	114	0.391469	0.778288	0.90795	0.952612	1	1834	tags=16%, list=13%, signal=18%
GOBP_POSITIVE_CHEMOTAXIS	31	0.47123	0.77801	0.797189	0.952541	1	1019	tags=16%, list=7%, signal=17%
GOBP_REGULATION_OF_PHOSPHATASE_ACTIVITY	63	0.431804	0.777802	0.838323	0.952393	1	1059	tags=13%, list=7%, signal=14%
GOBP_REGULATION_OF_ORGAN_GROWTH	90	0.40232	0.777291	0.904	0.95276	1	1102	tags=13%, list=8%, signal=14%
GOBP_BRAIN_MORPHOGENESIS	29	0.476977	0.777189	0.810247	0.952444	1	983	tags=10%, list=7%, signal=11%
GOBP_REGULATION_OF_GLUCAN_BIOSYNTHETIC_PROCESS	25	0.489847	0.776229	0.807087	0.953485	1	462	tags=12%, list=3%, signal=12%
GOBP_POSITIVE_REGULATION_OF_GLYCOGEN_METABOLIC_PROCESS	16	0.522812	0.775826	0.798872	0.953656	1	462	tags=13%, list=3%, signal=13%
GOBP_REGULATION_OF_MEIOTIC_NUCLEAR_DIVISION	19	0.510487	0.775211	0.796443	0.95415	1	982	tags=16%, list=7%, signal=17%
GOBP_SODIUM_ION_TRANSMEMBRANE_TRANSPORT	81	0.410109	0.774414	0.883168	0.954904	1	1471	tags=19%, list=10%, signal=21%
GOBP_SENSORY_PERCEPTION_OF_MECHANICAL_STIMULUS	112	0.388753	0.774327	0.916327	0.954559	1	824	tags=10%, list=6%, signal=10%
GOBP_POSITIVE_REGULATION_OF_VASCULAR_PERMEABILITY	16	0.521232	0.774173	0.789474	0.954355	1	373	tags=6%, list=3%, signal=6%
GOBP_NEGATIVE_REGULATION_OF_PROGRAMMED_NECROTIC_CELL_DEATH	18	0.504273	0.773859	0.770115	0.954367	1	1257	tags=22%, list=9%, signal=24%
GOBP_REGULATION_OF_CELL_KILLING	84	0.414526	0.772704	0.893305	0.955679	1	1309	tags=18%, list=9%, signal=20%
GOBP_POTASSIUM_ION_TRANSPORT	116	0.388234	0.772612	0.936992	0.95535	1	1476	tags=10%, list=10%, signal=11%
GOBP_BASEMENT_MEMBRANE_ORGANIZATION	33	0.466018	0.772406	0.814516	0.955191	1	1063	tags=9%, list=7%, signal=10%
GOBP_CELLULAR_COMPONENT_ASSEMBLY_INVOLVED_IN_MORPHOGENESIS	81	0.408679	0.771644	0.873967	0.95587	1	1586	tags=16%, list=11%, signal=18%
GOBP_REGULATION_OF_FATTY_ACID_BIOSYNTHETIC_PROCESS	45	0.440363	0.771444	0.840726	0.955691	1	868	tags=13%, list=6%, signal=14%
GOBP_RUFFLE_ASSEMBLY	40	0.450338	0.771336	0.810379	0.955366	1	1169	tags=23%, list=8%, signal=24%
GOBP_RAC_PROTEIN_SIGNAL_TRANSDUCTION	47	0.431395	0.770659	0.834	0.955943	1	1479	tags=15%, list=10%, signal=17%
GOBP_CARDIAC_MUSCLE_CONTRACTION	82	0.40952	0.770654	0.889961	0.955472	1	1753	tags=20%, list=12%, signal=22%
GOBP_REGULATION_OF_NEURONAL_SYNAPTIC_PLASTICITY	42	0.443301	0.770341	0.825243	0.955466	1	1724	tags=17%, list=12%, signal=19%
GOBP_SPINDLE_ORGANIZATION	165	0.376168	0.769661	0.95842	0.956051	1	2078	tags=15%, list=15%, signal=18%
GOBP_RENAL_FILTRATION	23	0.482176	0.768937	0.781132	0.956662	1	886	tags=22%, list=6%, signal=23%
GOBP_PORE_COMPLEX_ASSEMBLY	22	0.489322	0.768501	0.775047	0.956849	1	1034	tags=9%, list=7%, signal=10%
GOBP_ADRENAL_GLAND_DEVELOPMENT	16	0.51593	0.768451	0.784314	0.956441	1	371	tags=13%, list=3%, signal=13%
GOBP_CRANIAL_NERVE_MORPHOGENESIS	19	0.496907	0.767767	0.806	0.957024	1	285	tags=5%, list=2%, signal=5%
GOBP_VIRAL_GENOME_REPLICATION	107	0.391496	0.767742	0.912424	0.956581	1	1769	tags=21%, list=12%, signal=23%
GOBP_REGULATION_OF_DNA_DAMAGE_RESPONSE_SIGNAL_TRANSDUCTION_BY_P53_CLASS_MEDIATOR	35	0.450299	0.767618	0.825651	0.956299	1	1560	tags=14%, list=11%, signal=16%
GOBP_NEURON_DEATH_IN_RESPONSE_TO_OXIDATIVE_STRESS	29	0.466285	0.767477	0.807252	0.956032	1	2424	tags=28%, list=17%, signal=33%
GOBP_SPROUTING_ANGIOGENESIS	104	0.390472	0.766334	0.904959	0.957296	1	1207	tags=9%, list=8%, signal=9%
GOBP_REGULATION_OF_MITOCHONDRIAL_TRANSLATION	26	0.467278	0.766206	0.81015	0.957002	1	1178	tags=15%, list=8%, signal=17%
GOBP_NEGATIVE_REGULATION_OF_ERBB_SIGNALING_PATHWAY	26	0.469091	0.765473	0.806084	0.95766	1	2284	tags=27%, list=16%, signal=32%
GOBP_STRIATED_MUSCLE_TISSUE_DEVELOPMENT	206	0.35911	0.765329	0.991342	0.957386	1	1765	tags=15%, list=12%, signal=17%
GOBP_REGULATION_OF_CALCIUM_ION_IMPORT	19	0.48825	0.764918	0.799242	0.957547	1	2126	tags=37%, list=15%, signal=43%
GOBP_REGULATION_OF_ESTABLISHMENT_OF_CELL_POLARITY	22	0.493227	0.76427	0.795158	0.958036	1	90	tags=5%, list=1%, signal=5%
GOBP_SPECIFICATION_OF_ANIMAL_ORGAN_IDENTITY	22	0.489978	0.764259	0.81	0.957569	1	595	tags=9%, list=4%, signal=9%
GOBP_SULFUR_COMPOUND_TRANSPORT	30	0.470027	0.763835	0.809055	0.957742	1	416	tags=10%, list=3%, signal=10%
GOBP_CELLULAR_RESPONSE_TO_STEROID_HORMONE_STIMULUS	130	0.379616	0.763083	0.959839	0.958371	1	1163	tags=8%, list=8%, signal=8%
GOBP_ENDOLYSOSOMAL_TOLL_LIKE_RECEPTOR_SIGNALING_PATHWAY	36	0.448313	0.763052	0.82549	0.957933	1	1074	tags=19%, list=8%, signal=21%
GOBP_RENAL_TUBULE_DEVELOPMENT	72	0.409443	0.762728	0.883534	0.957923	1	595	tags=8%, list=4%, signal=9%
GOBP_HEART_MORPHOGENESIS	197	0.362473	0.761536	0.986871	0.959247	1	1834	tags=14%, list=13%, signal=16%
GOBP_POSITIVE_REGULATION_OF_RECEPTOR_INTERNALIZATION	25	0.473708	0.760736	0.82218	0.95994	1	487	tags=8%, list=3%, signal=8%
GOBP_EMBRYONIC_HEART_TUBE_MORPHOGENESIS	48	0.426095	0.760703	0.848315	0.959506	1	2063	tags=27%, list=14%, signal=32%
GOBP_POSITIVE_REGULATION_OF_RESPONSE_TO_ENDOPLASMIC_RETICULUM_STRESS	31	0.461852	0.760591	0.798434	0.959175	1	2125	tags=29%, list=15%, signal=34%
GOBP_LIPOPROTEIN_BIOSYNTHETIC_PROCESS	91	0.389757	0.759881	0.911704	0.959721	1	754	tags=7%, list=5%, signal=7%
GOBP_POSITIVE_REGULATION_OF_SODIUM_ION_TRANSPORT	29	0.461014	0.759696	0.85	0.959528	1	1471	tags=17%, list=10%, signal=19%
GOBP_ACETYL_COA_METABOLIC_PROCESS	33	0.450787	0.759352	0.836614	0.959562	1	15	tags=3%, list=0%, signal=3%
GOBP_CELLULAR_RESPONSE_TO_OSMOTIC_STRESS	37	0.456757	0.759335	0.855212	0.959116	1	1102	tags=8%, list=8%, signal=9%
[truncated: 1,749 more rows]
