# Supplementary material for: Loss of ADAM29 does not affect viability and fertility in mice but improves wound healing
Source: iScience. 2024 May 29;27(6):110135. doi: 10.1016/j.isci.2024.110135 (PMC11223086; doi:10.1016/j.isci.2024.110135)
Supplement: Table S3. Analysis of Xbp1 unprocessed and spliced transcript levels in our RNA-seq data, related to Figure 4 [file mmc4.xlsx]

## Sheet: Supp. Table S3
Table S3. Analysis of Xbp1unprocessed and spliced transcript levels in our RNAseq data. Related to Figure 4.
Sample	Unprocessed (u) Xbp1 reads	Spliced (s) Xbp1 reads	Ratio s/u
	Ensembl ID: ENSMUST00000063084.16	Ensembl ID: ENSMUST00000239150.3
WT_1	307	28	0.09
WT_2	257	32	0.12
WT_3	188	0	0
KO_1	442	0	0
KO_2	287	18	0.06
KO_3	240	7	0.03
